# Supplementary material for: Identification and characterization of the proteolytic flagellin from the common freshwater bacterium Hylemonella gracilis
Source: Sci Rep. 2020 Nov 4;10:19052. doi: 10.1038/s41598-020-76010-8 (PMC7643111; doi:10.1038/s41598-020-76010-8)
Supplement: Supplementary file 2 — Supplementary Table 1. [file 41598_2020_76010_MOESM2_ESM.xlsx]

## Sheet: Supplementary Table 1
	Supplementary Tables											Eckhard et. al 2020
		Supplementary Table 1
		Cleavage peptides were identified by LC-MS/MS spectrum-to-sequence assignment using X! Tandem (Craig and Beavis 2004) within SearchGUI (Barsnes and Vaudel 2018) and evaluated by PeptideShaker (Vaudel et al. 2015) at a false-discovery rate of 1%. Data were further processed and rendered non-redundant for cleavage specificity profiles following the established WebPICS protocol (Schilling et al. 201…
		Supplementary Table 1A
			Peptide-spectrum matches identified by LC-MS/MS after incubation of a trypsin-derived E. coli proteome peptide library with the proteolytic flagellin HgrFlaMP from Hylemonella gracilis (dmPICS-T).
		Supplementary Table 1B
			Non-redundant HgrFlaMP cleavage sites identified in a trypsin-generated E. coli proteome peptide library. A total of 434 unique cleavage sites were identified for cleavage specificity analysis.
		Supplementary Table 1C
			Peptide-spectrum matches identified by LC-MS/MS after incubation of a GluC-derived E. coli proteome peptide library with the proteolytic flagellin HgrFlaMP from Hylemonella gracilis (dmPICS-G).
		Supplementary Table 1D
			Non-redundant HgrFlaMP cleavage sites identified in a GluC-generated E. coli proteome peptide library. A total of 340 unique cleavage sites were identified for cleavage specificity analysis.

## Sheet: Supplementary Table 1A
Supplementary Table 1A.									Dataset:						191206_UE_CoB_H11M8_dmPICS_HgrFlaMP_Tryp-lib_1000ng_001_45.mgf											Index
	N-terminal modifications:
	dm0 nter	10110	49.1684	Lysine labeling:							0
	dm6 nter	9685	47.1014	free K:	64	Cysteine blocking:								aa-length	Scan No.	RT (min)	m/z	intact mass	isotope	Δ[ppm]	Δ[Da]	ACC Score	Score	Confi-%
	pyro-	559	2.71861	<dm6-k>	6792	#Cys:	1255	Identification Charge (%):					min:	7	4465	12.6652	400.197	769.512	0	-19.9721	-0.0217113	0.00371982	12.2185	44.4444
	ace-	12	0.0583601	<dm0-k>	7347	C<cmm>	1196	1+	2+	3+	4+	>4+	max:	40	143464	272.415	1837.97	4568.16	1	19.9425	0.0352687	0.0761388	100	100	Confident	95.9926
20562	mod-Nter:	20366	99.0468	%dmK:	99.5494	%cmCys:	95.2988	7.47495	52.1253	31.8549	7.56736	0.977531	average:	15.7766	83806.1	150.898	759.628	1772.35	0.155092	4.93071	0.00423137	0.0162973	55.0419	98.9562	Doubtful	4.00739
Index	Protein(s)	Description	Sequence	AAs Before	AAs After	Sequence Cle Site #1	Sequence Cle Site #2	Label @Nter	Position	aa length	Mod-Seq	Variable Modifications	Spectrum File	Spectrum Title	Scan Number	RT	m/z	Identification Charge	Theoretical Mass	Isotope Number	Precursor Δm/z [ppm]	Precursor Δm/z [Da]	Fragment m/z ACC score	Score	Confidence [%]	Validation
1	P39265	ALSB_ECOLI D-allose-binding periplasmic protein OS=Escherichia coli (strain K12) OX=83333 GN=alsB PE=1 SV=1	VIPLDKAPEFK	AEKSGK	LVDSIL	AEKSGKVIPLDK	KAPEFKLVDSIL	dm6	292	11	dm6 nter-VIPLDK<dm6-k>APEFK<dm6-k>-COOH	dm6-K(6, 11), dm6-Nter(1)	191206_UE_CoB_H11M8_dmPICS_HgrFlaMP_Tryp-lib_1000ng_001_45.mgf	191206_UE_CoB_H11M8_dmPICS_HgrFlaMP_Tryp-lib_1000ng_001_45.57760.57760.3	57760	6278.33	453.638	3+	1357.91	0	-10.8274	-0.00491179	0.00981394	36.0206	100	Doubtful
2	P0A853	TNAA_ECOLI Tryptophanase OS=Escherichia coli (strain K12) OX=83333 GN=tnaA PE=1 SV=1	QLPCPAELLR	DPKTGK	LTIPRA	DPKTGKQLPCPA	PAELLRLTIPRA	pyr	410	10	pyro-QLPC<cmm>PAELLR-COOH	Carbamidomethylation of C(4), Pyrolidone from Q(1)	191206_UE_CoB_H11M8_dmPICS_HgrFlaMP_Tryp-lib_1000ng_001_45.mgf	191206_UE_CoB_H11M8_dmPICS_HgrFlaMP_Tryp-lib_1000ng_001_45.113580.113580.2	113580	12175.3	590.316	2+	1178.61	0	4.0835	0.00241055	0.00851551	22.84	97.9707	Confident
3	P0AA25	THIO_ECOLI Thioredoxin 1 OS=Escherichia coli (strain K12) OX=83333 GN=trxA PE=1 SV=2	MIAPILDEIADEYQGK	WCGPCK	LTVAKL	WCGPCKMIAPIL	DEYQGKLTVAKL	dm0	38	16	dm0 nter-MIAPILDEIADEYQGK<dm0-k>-COOH	dm0-K(16), dm0-Nter(1)	191206_UE_CoB_H11M8_dmPICS_HgrFlaMP_Tryp-lib_1000ng_001_45.mgf	191206_UE_CoB_H11M8_dmPICS_HgrFlaMP_Tryp-lib_1000ng_001_45.118911.118911.3	118911	12826	621.329	3+	1860.95	0	6.19311	0.00384794	0.0153445	48.5387	100	Confident
4	P66817	DIAA_ECOLI DnaA initiator-associating protein DiaA OS=Escherichia coli (strain K12) OX=83333 GN=diaA PE=1 SV=1	ALGHAGDVLLAISTR	YAKQVR	GNSRDI	YAKQVRALGHAG	LAISTRGNSRDI	dm6	105	15	dm6 nter-ALGHAGDVLLAISTR-COOH	dm6-Nter(1)	191206_UE_CoB_H11M8_dmPICS_HgrFlaMP_Tryp-lib_1000ng_001_45.mgf	191206_UE_CoB_H11M8_dmPICS_HgrFlaMP_Tryp-lib_1000ng_001_45.75937.75937.3	75937	8085.18	509.975	3+	1526.9	0	2.3127	0.00117942	0.0114515	30.7058	99.7567	Confident
5	P03023	LACI_ECOLI Lactose operon repressor OS=Escherichia coli (strain K12) OX=83333 GN=lacI PE=1 SV=3	YIPPLTTIK	TEDSSC	QDFRLL	TEDSSCYIPPLT	PLTTIKQDFRLL	dm0	282	9	dm0 nter-YIPPLTTIK<dm0-k>-COOH	dm0-K(9), dm0-Nter(1)	191206_UE_CoB_H11M8_dmPICS_HgrFlaMP_Tryp-lib_1000ng_001_45.mgf	191206_UE_CoB_H11M8_dmPICS_HgrFlaMP_Tryp-lib_1000ng_001_45.69258.69258.	69258	7409.85	551.351	2+	1100.68	0	1.89162	0.00104294	0.0140567	16.7778	92.7673	Confident
6	P0A6U8	GLGA_ECOLI Glycogen synthase OS=Escherichia coli (strain K12) OX=83333 GN=glgA PE=1 SV=1	VDDKVPLFAVVSR	IAMGLK	LTSQKG	IAMGLKVDDKVP	FAVVSRLTSQKG	dm6	288	13	dm6 nter-VDDK<dm6-k>VPLFAVVSR-COOH	dm6-K(4), dm6-Nter(1)	191206_UE_CoB_H11M8_dmPICS_HgrFlaMP_Tryp-lib_1000ng_001_45.mgf	191206_UE_CoB_H11M8_dmPICS_HgrFlaMP_Tryp-lib_1000ng_001_45.78886.78886.3	78886	8387.52	504.983	3+	1511.93	0	-4.61243	-0.00232921	0.0100994	31.1351	99.7487	Confident
7	P0A6Y8	DNAK_ECOLI Chaperone protein DnaK OS=Escherichia coli (strain K12) OX=83333 GN=dnaK PE=1 SV=2	AKLESLVEDLVNR	NIKVTR	SIEPLK	NIKVTRAKLESL	EDLVNRSIEPLK	dm6	303	13	dm6 nter-AK<dm6-k>LESLVEDLVNR-COOH	dm6-K(2), dm6-Nter(1)	191206_UE_CoB_H11M8_dmPICS_HgrFlaMP_Tryp-lib_1000ng_001_45.mgf	191206_UE_CoB_H11M8_dmPICS_HgrFlaMP_Tryp-lib_1000ng_001_45.88285.88285.2	88285	9367.44	777.485	2+	1552.95	0	5.66906	0.00440758	0.0123094	100	100	Confident
8	P24251	CRL_ECOLI Sigma factor-binding protein Crl OS=Escherichia coli (strain K12) OX=83333 GN=crl PE=1 SV=5	ELLTTLNLK	FHEKLR	LEPADD	FHEKLRELLTTL	TTLNLKLEPADD	dm6	109	9	dm6 nter-ELLTTLNLK<dm6-k>-COOH	dm6-K(9), dm6-Nter(1)	191206_UE_CoB_H11M8_dmPICS_HgrFlaMP_Tryp-lib_1000ng_001_45.mgf	191206_UE_CoB_H11M8_dmPICS_HgrFlaMP_Tryp-lib_1000ng_001_45.75289.75289.	75289	8018.52	557.386	2+	1111.75	1	4.64213	0.00258512	0.00823839	20	96.6443	Confident
9	P61889	MDH_ECOLI Malate dehydrogenase OS=Escherichia coli (strain K12) OX=83333 GN=mdh PE=1 SV=1	SDLFNVNAGIVK	KPGMDR	NLVQQV	KPGMDRSDLFNV	NAGIVKNLVQQV	dm0	88	12	dm0 nter-SDLFNVNAGIVK<dm0-k>-COOH	dm0-K(12), dm0-Nter(1)	191206_UE_CoB_H11M8_dmPICS_HgrFlaMP_Tryp-lib_1000ng_001_45.mgf	191206_UE_CoB_H11M8_dmPICS_HgrFlaMP_Tryp-lib_1000ng_001_45.81830.81830.	81830	8689.93	666.882	2+	1331.74	0	2.97905	0.00198667	0.0130804	48.8606	100	Confident
10	P0A9B2	G3P1_ECOLI Glyceraldehyde-3-phosphate dehydrogenase A OS=Escherichia coli (strain K12) OX=83333 GN=gapA PE=1 SV=2	LVSWYDNETGYSNK	NDNFVK	VLDLIA	NDNFVKLVSWYD	TGYSNKVLDLIA	dm0	308	14	dm0 nter-LVSWYDNETGYSNK<dm0-k>-COOH	dm0-K(14), dm0-Nter(1)	191206_UE_CoB_H11M8_dmPICS_HgrFlaMP_Tryp-lib_1000ng_001_45.mgf	191206_UE_CoB_H11M8_dmPICS_HgrFlaMP_Tryp-lib_1000ng_001_45.63632.63632.2	63632	6855.5	866.421	2+	1730.82	0	6.95982	0.00603009	0.014893	74.6852	100	Confident
11	P0A836	SUCC_ECOLI Succinate--CoA ligase [ADP-forming] subunit beta OS=Escherichia coli (strain K12) OX=83333 GN=sucC PE=1 SV=1	GLTDAAQQVVAAVEGK	NIIAAK		NIIAAKGLTDAA	AAVEGK	dm0	373	16	dm0 nter-GLTDAAQQVVAAVEGK<dm0-k>-COOH	dm0-K(16), dm0-Nter(1)	191206_UE_CoB_H11M8_dmPICS_HgrFlaMP_Tryp-lib_1000ng_001_45.mgf	191206_UE_CoB_H11M8_dmPICS_HgrFlaMP_Tryp-lib_1000ng_001_45.108972.108972.3	108972	11639.8	538.303	3+	1611.88	0	2.03869	0.00109743	0.018702	40	100	Confident
12	P19926	AGP_ECOLI Glucose-1-phosphatase OS=Escherichia coli (strain K12) OX=83333 GN=agp PE=1 SV=1	YQQEPGVSGPLK	NTFSAK	VGNSLV	NTFSAKYQQEPG	VSGPLKVGNSLV	dm0	215	12	dm0 nter-YQQEPGVSGPLK<dm0-k>-COOH	dm0-K(12), dm0-Nter(1)	191206_UE_CoB_H11M8_dmPICS_HgrFlaMP_Tryp-lib_1000ng_001_45.mgf	191206_UE_CoB_H11M8_dmPICS_HgrFlaMP_Tryp-lib_1000ng_001_45.37626.37626.2	37626	4293.53	679.872	2+	1357.72	0	3.80048	0.00258383	0.0114157	55.2288	100	Confident
13	P0A6Y8	DNAK_ECOLI Chaperone protein DnaK OS=Escherichia coli (strain K12) OX=83333 GN=dnaK PE=1 SV=2	IIGIDLGTTNSCVAIMDGTTPR	MGK	VLENAE	MGKIIGIDL	DGTTPRVLENAE	dm6	4	22	dm6 nter-IIGIDLGTTNSC<cmm>VAIMDGTTPR-COOH	Carbamidomethylation of C(12), dm6-Nter(1)	191206_UE_CoB_H11M8_dmPICS_HgrFlaMP_Tryp-lib_1000ng_001_45.mgf	191206_UE_CoB_H11M8_dmPICS_HgrFlaMP_Tryp-lib_1000ng_001_45.112717.112717.3	112717	12071.4	780.744	3+	2338.21	1	-1.00173	-0.000781756	0.0174628	89.2082	100	Confident
14	P0A7L0	RL1_ECOLI 50S ribosomal protein L1 OS=Escherichia coli (strain K12) OX=83333 GN=rplA PE=1 SV=2	AAGAELVGMEDLADQIKK	NAEAAK	GEMNFD	NAEAAKAAGAEL	ADQIKKGEMNFD	dm6	89	18	dm6 nter-AAGAELVGMEDLADQIK<dm6-k>K<dm6-k>-COOH	dm6-K(17, 18), dm6-Nter(1)	191206_UE_CoB_H11M8_dmPICS_HgrFlaMP_Tryp-lib_1000ng_001_45.mgf	191206_UE_CoB_H11M8_dmPICS_HgrFlaMP_Tryp-lib_1000ng_001_45.86721.86721.3	86721	9202.96	654.39	3+	1960.14	0	3.84087	0.00251342	0.0155521	100	100	Confident
15	P16659	SYP_ECOLI Proline--tRNA ligase OS=Escherichia coli (strain K12) OX=83333 GN=proS PE=1 SV=4	AAATQEMTLVDTPNAK	APKEPR	TIAELV	APKEPRAAATQE	DTPNAKTIAELV	dm0	246	16	dm0 nter-AAATQEMTLVDTPNAK<dm0-k>-COOH	dm0-K(16), dm0-Nter(1)	191206_UE_CoB_H11M8_dmPICS_HgrFlaMP_Tryp-lib_1000ng_001_45.mgf	191206_UE_CoB_H11M8_dmPICS_HgrFlaMP_Tryp-lib_1000ng_001_45.55732.55732.2	55732	6080.04	858.952	2+	1715.88	0	7.94324	0.00682281	0.0141051	98.8606	100	Confident
16	P0A7S9	RS13_ECOLI 30S ribosomal protein S13 OS=Escherichia coli (strain K12) OX=83333 GN=rpsM PE=1 SV=2	AILAAAGIAEDVK	GKTRSK	ISELSE	GKTRSKAILAAA	IAEDVKISELSE	dm6	32	13	dm6 nter-AILAAAGIAEDVK<dm6-k>-COOH	dm6-K(13), dm6-Nter(1)	191206_UE_CoB_H11M8_dmPICS_HgrFlaMP_Tryp-lib_1000ng_001_45.mgf	191206_UE_CoB_H11M8_dmPICS_HgrFlaMP_Tryp-lib_1000ng_001_45.73031.73031.2	73031	7788.95	655.424	2+	1308.83	0	4.01732	0.00263304	0.0120009	65.2288	100	Confident
17	P33195	GCSP_ECOLI Glycine dehydrogenase (decarboxylating) OS=Escherichia coli (strain K12) OX=83333 GN=gcvP PE=1 SV=3	VAHECILDIRPLKEETGISELDIAK	TGRDGR	RLIDYG	TGRDGRVAHECI	ELDIAKRLIDYG	dm6	811	25	dm6 nter-VAHEC<cmm>ILDIRPLK<dm6-k>EETGISELDIAK<dm6-k>-COOH	Carbamidomethylation of C(5), dm6-K(25, 13), dm6-Nter(1)	191206_UE_CoB_H11M8_dmPICS_HgrFlaMP_Tryp-lib_1000ng_001_45.mgf	191206_UE_CoB_H11M8_dmPICS_HgrFlaMP_Tryp-lib_1000ng_001_45.86257.86257.5	86257	9152.72	591.146	5+	2950.69	0	1.43932	0.000850849	0.0183342	16.0206	77.7778	Confident
18	P60422	RL2_ECOLI 50S ribosomal protein L2 OS=Escherichia coli (strain K12) OX=83333 GN=rplB PE=1 SV=2	GKPFAPLLEK	NPELHK	NSKSGG	NPELHKGKPFAP	APLLEKNSKSGG	dm6	27	10	dm6 nter-GK<dm6-k>PFAPLLEK<dm6-k>-COOH	dm6-K(2, 10), dm6-Nter(1)	191206_UE_CoB_H11M8_dmPICS_HgrFlaMP_Tryp-lib_1000ng_001_45.mgf	191206_UE_CoB_H11M8_dmPICS_HgrFlaMP_Tryp-lib_1000ng_001_45.45869.45869.2	45869	5121.57	601.425	2+	1200.83	0	2.41454	0.00145216	0.0102873	48.5387	100	Confident
19	P0A6Z3	HTPG_ECOLI Chaperone protein HtpG OS=Escherichia coli (strain K12) OX=83333 GN=htpG PE=1 SV=1	SEITDEEYKEFYK	LWTRNK	HIAHDF	LWTRNKSEITDE	YKEFYKHIAHDF	dm6	239	13	dm6 nter-SEITDEEYK<dm6-k>EFYK<dm6-k>-COOH	dm6-K(9, 13), dm6-Nter(1)	191206_UE_CoB_H11M8_dmPICS_HgrFlaMP_Tryp-lib_1000ng_001_45.mgf	191206_UE_CoB_H11M8_dmPICS_HgrFlaMP_Tryp-lib_1000ng_001_45.57296.57296.3	57296	6233.49	594.991	3+	1781.95	0	3.54506	0.00210927	0.01406	87.2125	100	Confident
20	P39199	PRMB_ECOLI 50S ribosomal protein L3 glutamine methyltransferase OS=Escherichia coli (strain K12) OX=83333 GN=prmB PE=1 SV=3	SPIGELINNK	RVLVPR	FAGLIS	RVLVPRSPIGEL	ELINNKFAGLIS	dm6	115	10	dm6 nter-SPIGELINNK<dm6-k>-COOH	dm6-K(10), dm6-Nter(1)	191206_UE_CoB_H11M8_dmPICS_HgrFlaMP_Tryp-lib_1000ng_001_45.mgf	191206_UE_CoB_H11M8_dmPICS_HgrFlaMP_Tryp-lib_1000ng_001_45.55770.55770.	55770	6083.83	576.87	2+	1151.72	0	5.13608	0.00296283	0.0207327	18.5387	94.869	Confident
21	P0A6F3	GLPK_ECOLI Glycerol kinase OS=Escherichia coli (strain K12) OX=83333 GN=glpK PE=1 SV=2	VQNTNGVYVVPAFTGLGAPYWDPYAR	EYFATK	GAIFGL	EYFATKVQNTNG	WDPYARGAIFGL	dm0	337	26	dm0 nter-VQNTNGVYVVPAFTGLGAPYWDPYAR-COOH	dm0-Nter(1)	191206_UE_CoB_H11M8_dmPICS_HgrFlaMP_Tryp-lib_1000ng_001_45.mgf	191206_UE_CoB_H11M8_dmPICS_HgrFlaMP_Tryp-lib_1000ng_001_45.123807.123807.4	123807	13478.9	721.867	4+	2882.44	1	-1.90395	-0.00137393	0.0210834	80.2228	100	Confident
22	P0A853	TNAA_ECOLI Tryptophanase OS=Escherichia coli (strain K12) OX=83333 GN=tnaA PE=1 SV=1	AVEIGSFLLGR	KVAGIR	DPKTGK	KVAGIRAVEIGS	SFLLGRDPKTGK	dm0	393	11	dm0 nter-AVEIGSFLLGR-COOH	dm0-Nter(1)	191206_UE_CoB_H11M8_dmPICS_HgrFlaMP_Tryp-lib_1000ng_001_45.mgf	191206_UE_CoB_H11M8_dmPICS_HgrFlaMP_Tryp-lib_1000ng_001_45.98349.98349.	98349	10452.7	595.353	2+	1188.69	0	3.35009	0.00199448	0.0119027	17.4473	93.3263	Confident
23	P0AAB8	USPD_ECOLI Universal stress protein D OS=Escherichia coli (strain K12) OX=83333 GN=uspD PE=2 SV=1	HNDAHLTLIHIDDGLSELYPGIYFPATEDILQLLK	ALELAR	NKSDNK	ALELARHNDAHL	ILQLLKNKSDNK	dm0	29	35	dm0 nter-HNDAHLTLIHIDDGLSELYPGIYFPATEDILQLLK<dm0-k>-COOH	dm0-K(35), dm0-Nter(1)	191206_UE_CoB_H11M8_dmPICS_HgrFlaMP_Tryp-lib_1000ng_001_45.mgf	191206_UE_CoB_H11M8_dmPICS_HgrFlaMP_Tryp-lib_1000ng_001_45.126832.126832.4	126832	13879.6	1008.54	4+	4030.11	0	9.94968	0.0100346	0.0297091	100	100	Confident
24	P0AFG8	ODP1_ECOLI Pyruvate dehydrogenase E1 component OS=Escherichia coli (strain K12) OX=83333 GN=aceE PE=1 SV=2	LELPSLQDFGALLEEQSK	PNFTEK	EISTTI	PNFTEKLELPSL	LEEQSKEISTTI	dm0	474	18	dm0 nter-LELPSLQDFGALLEEQSK<dm0-k>-COOH	dm0-K(18), dm0-Nter(1)	191206_UE_CoB_H11M8_dmPICS_HgrFlaMP_Tryp-lib_1000ng_001_45.mgf	191206_UE_CoB_H11M8_dmPICS_HgrFlaMP_Tryp-lib_1000ng_001_45.125823.125823.3	125823	13739	691.715	3+	2072.1	0	8.87871	0.00614148	0.0152648	33.3724	99.75	Confident
25	P21165	PEPQ_ECOLI Xaa-Pro dipeptidase OS=Escherichia coli (strain K12) OX=83333 GN=pepQ PE=1 SV=2	MESLASLYK		NHIATL	MESLAS	LASLYKNHIATL	dm6	1	9	dm6 nter-MESLASLYK<dm6-k>-COOH	dm6-K(9), dm6-Nter(1)	191206_UE_CoB_H11M8_dmPICS_HgrFlaMP_Tryp-lib_1000ng_001_45.mgf	191206_UE_CoB_H11M8_dmPICS_HgrFlaMP_Tryp-lib_1000ng_001_45.62404.62404.	62404	6733.09	555.832	2+	1108.65	1	-0.741308	-0.000411671	0.00985347	16.0206	90.9385	Confident
26	P0AFG6	ODO2_ECOLI Dihydrolipoyllysine-residue succinyltransferase component of 2-oxoglutarate dehydrogenase complex OS=Escherichia coli (strain K12) OX=83333 GN=sucB PE=1 SV=2	QYGEAFEK	IMDLRK	RHGIRL	IMDLRKQYGEAF	GEAFEKRHGIRL	pyr	219	8	pyro-QYGEAFEK<dm6-k>-COOH	Pyrolidone from Q(1), dm6-K(8)	191206_UE_CoB_H11M8_dmPICS_HgrFlaMP_Tryp-lib_1000ng_001_45.mgf	191206_UE_CoB_H11M8_dmPICS_HgrFlaMP_Tryp-lib_1000ng_001_45.55268.55268.1	55268	6034.3	988.492	1+	987.476	0	8.64629	0.00854672	0.0108257	13.7675	94.964	Confident
27	P0AD59	IVY_ECOLI Inhibitor of vertebrate lysozyme OS=Escherichia coli (strain K12) OX=83333 GN=ivy PE=1 SV=1	QDDLTISSLAK	ATSAMA	GETTKA	ATSAMAQDDLTI	ISSLAKGETTKA	dm6	29	11	dm6 nter-QDDLTISSLAK<dm6-k>-COOH	dm6-K(11), dm6-Nter(1)	191206_UE_CoB_H11M8_dmPICS_HgrFlaMP_Tryp-lib_1000ng_001_45.mgf	191206_UE_CoB_H11M8_dmPICS_HgrFlaMP_Tryp-lib_1000ng_001_45.63661.63661.	63661	6858.41	629.882	2+	1257.75	0	2.67102	0.00168242	0.011718	26.5758	99.3428	Confident
28	P37095	PEPB_ECOLI Peptidase B OS=Escherichia coli (strain K12) OX=83333 GN=pepB PE=1 SV=2	DTINAPAEELGPSQLAQR	IIDWVR	AVDLIS	IIDWVRDTINAP	SQLAQRAVDLIS	dm0	112	18	dm0 nter-DTINAPAEELGPSQLAQR-COOH	dm0-Nter(1)	191206_UE_CoB_H11M8_dmPICS_HgrFlaMP_Tryp-lib_1000ng_001_45.mgf	191206_UE_CoB_H11M8_dmPICS_HgrFlaMP_Tryp-lib_1000ng_001_45.77779.77779.2	77779	8274.89	969.51	2+	1936.99	0	9.92333	0.00962066	0.0175554	58.2391	100	Confident
29	P0AAS0	YLAC_ECOLI Inner membrane protein YlaC OS=Escherichia coli (strain K12) OX=83333 GN=ylaC PE=1 SV=2	FVPAALVEAILNSPR	EWYNTR	VADVHK	EWYNTRFVPAAL	ILNSPRVADVHK	dm0	108	15	dm0 nter-FVPAALVEAILNSPR-COOH	dm0-Nter(1)	191206_UE_CoB_H11M8_dmPICS_HgrFlaMP_Tryp-lib_1000ng_001_45.mgf	191206_UE_CoB_H11M8_dmPICS_HgrFlaMP_Tryp-lib_1000ng_001_45.124816.124816.3	124816	13599.4	542.323	3+	1623.93	0	6.99364	0.00379278	0.0131118	31.9382	99.7519	Confident
30	P13029	KATG_ECOLI Catalase-peroxidase OS=Escherichia coli (strain K12) OX=83333 GN=katG PE=1 SV=2	FAIADSGLSVSELVSVAWASASTFR	DIIDLK	GGDKRG	DIIDLKFAIADS	SASTFRGGDKRG	dm0	455	25	dm0 nter-FAIADSGLSVSELVSVAWASASTFR-COOH	dm0-Nter(1)	191206_UE_CoB_H11M8_dmPICS_HgrFlaMP_Tryp-lib_1000ng_001_45.mgf	191206_UE_CoB_H11M8_dmPICS_HgrFlaMP_Tryp-lib_1000ng_001_45.130431.130431.4	130431	14365	650.591	4+	2598.33	0	0.672959	0.000437821	0.017554	98.2391	100	Confident
31	P76270	MSRC_ECOLI Free methionine-R-sulfoxide reductase OS=Escherichia coli (strain K12) OX=83333 GN=msrC PE=1 SV=2	NQIIGVLDIDSTVFGR	LPLVVK	FTDEDE	LPLVVKNQIIGV	STVFGRFTDEDE	dm6	116	16	dm6 nter-NQIIGVLDIDSTVFGR-COOH	dm6-Nter(1)	191206_UE_CoB_H11M8_dmPICS_HgrFlaMP_Tryp-lib_1000ng_001_45.mgf	191206_UE_CoB_H11M8_dmPICS_HgrFlaMP_Tryp-lib_1000ng_001_45.118838.118838.	118838	12816.6	891.52	2+	1779.99	1	16.0203	0.0142741	0.017588	76.9897	100	Confident
32	P0AD33	YFCZ_ECOLI UPF0381 protein YfcZ OS=Escherichia coli (strain K12) OX=83333 GN=yfcZ PE=3 SV=1	ITPTFTEESDGVR	ESEPCK	LDIDFT	ESEPCKITPTFT	ESDGVRLDIDFT	dm0	61	13	dm0 nter-ITPTFTEESDGVR-COOH	dm0-Nter(1)	191206_UE_CoB_H11M8_dmPICS_HgrFlaMP_Tryp-lib_1000ng_001_45.mgf	191206_UE_CoB_H11M8_dmPICS_HgrFlaMP_Tryp-lib_1000ng_001_45.54200.54200.	54200	5932.2	740.874	2+	1478.73	1	3.27599	0.00242544	0.013454	39.5861	99.547	Confident
33	P33195	GCSP_ECOLI Glycine dehydrogenase (decarboxylating) OS=Escherichia coli (strain K12) OX=83333 GN=gcvP PE=1 SV=3	AHLAPFVPGHSVVQIEGMLTR	GPIGVK	QGAVSA	GPIGVKAHLAPF	EGMLTRQGAVSA	dm6	728	21	dm6 nter-AHLAPFVPGHSVVQIEGMLTR-COOH	dm6-Nter(1)	191206_UE_CoB_H11M8_dmPICS_HgrFlaMP_Tryp-lib_1000ng_001_45.mgf	191206_UE_CoB_H11M8_dmPICS_HgrFlaMP_Tryp-lib_1000ng_001_45.88563.88563.2	88563	9396.66	1147.15	2+	2292.26	0	14.0595	0.0161282	0.031622	100	100	Confident
34	P02925	RBSB_ECOLI Ribose import binding protein RbsB OS=Escherichia coli (strain K12) OX=83333 GN=rbsB PE=1 SV=1	VSTLNNPFFVSLK	DTIALV	DGAQKE	DTIALVVSTLNN	FFVSLKDGAQKE	dm6	33	13	dm6 nter-VSTLNNPFFVSLK<dm6-k>-COOH	dm6-K(13), dm6-Nter(1)	191206_UE_CoB_H11M8_dmPICS_HgrFlaMP_Tryp-lib_1000ng_001_45.mgf	191206_UE_CoB_H11M8_dmPICS_HgrFlaMP_Tryp-lib_1000ng_001_45.99326.99326.2	99326	10558.9	767.474	2+	1532.92	0	5.98071	0.00459001	0.0173057	50.8092	100	Confident
35	P0ACJ8	CRP_ECOLI cAMP-activated global transcriptional regulator CRP OS=Escherichia coli (strain K12) OX=83333 GN=crp PE=1 SV=1	QLIQVNPDILMR	SYKKFR	LSAQMA	SYKKFRQLIQVN	PDILMRLSAQMA	dm6	105	12	dm6 nter-QLIQVNPDILMR-COOH	dm6-Nter(1)	191206_UE_CoB_H11M8_dmPICS_HgrFlaMP_Tryp-lib_1000ng_001_45.mgf	191206_UE_CoB_H11M8_dmPICS_HgrFlaMP_Tryp-lib_1000ng_001_45.97096.97096.	97096	10313.5	737.942	2+	1472.86	1	3.75245	0.00276719	0.0192417	32.0761	99.6829	Confident
36	P33195	GCSP_ECOLI Glycine dehydrogenase (decarboxylating) OS=Escherichia coli (strain K12) OX=83333 GN=gcvP PE=1 SV=3	AHLAPFVPGHSVVQIEGMLTR	GPIGVK	QGAVSA	GPIGVKAHLAPF	EGMLTRQGAVSA	dm6	728	21	dm6 nter-AHLAPFVPGHSVVQIEGMLTR-COOH	dm6-Nter(1)	191206_UE_CoB_H11M8_dmPICS_HgrFlaMP_Tryp-lib_1000ng_001_45.mgf	191206_UE_CoB_H11M8_dmPICS_HgrFlaMP_Tryp-lib_1000ng_001_45.88471.88471.4	88471	9386.86	574.326	4+	2292.26	1	4.12568	0.00236844	0.0201193	21.1351	94.4444	Confident
37	P69924	RIR2_ECOLI Ribonucleoside-diphosphate reductase 1 subunit beta OS=Escherichia coli (strain K12) OX=83333 GN=nrdB PE=1 SV=2	QLSFFWRPEEVDVSR	EKLIEK	DRIDYQ	EKLIEKQLSFFW	EVDVSRDRIDYQ	pyr	44	15	pyro-QLSFFWRPEEVDVSR-COOH	Pyrolidone from Q(1)	191206_UE_CoB_H11M8_dmPICS_HgrFlaMP_Tryp-lib_1000ng_001_45.mgf	191206_UE_CoB_H11M8_dmPICS_HgrFlaMP_Tryp-lib_1000ng_001_45.119073.119073.2	119073	12846.6	939.469	2+	1876.91	0	6.70401	0.00629817	0.0256909	29.2082	99.6575	Confident
38	P33599	NUOCD_ECOLI NADH-quinone oxidoreductase subunit C/D OS=Escherichia coli (strain K12) OX=83333 GN=nuoC PE=1 SV=3	TGVPVVWIK	TVQATR	REQLLE	TVQATRTGVPVV	PVVWIKREQLLE	dm6	41	9	dm6 nter-TGVPVVWIK<dm6-k>-COOH	dm6-K(9), dm6-Nter(1)	191206_UE_CoB_H11M8_dmPICS_HgrFlaMP_Tryp-lib_1000ng_001_45.mgf	191206_UE_CoB_H11M8_dmPICS_HgrFlaMP_Tryp-lib_1000ng_001_45.79223.79223.	79223	8421.86	533.872	2+	1065.72	0	7.18148	0.00383396	0.00754287	15.8503	90.3499	Doubtful
39	P0A9W3	ETTA_ECOLI Energy-dependent translational throttle protein EttA OS=Escherichia coli (strain K12) OX=83333 GN=ettA PE=1 SV=2	LEEIIQAHDGHNLNVQLER	AAEQGR	AADALR	AAEQGRLEEIIQ	NVQLERAADALR	dm6	128	19	dm6 nter-LEEIIQAHDGHNLNVQLER-COOH	dm6-Nter(1)	191206_UE_CoB_H11M8_dmPICS_HgrFlaMP_Tryp-lib_1000ng_001_45.mgf	191206_UE_CoB_H11M8_dmPICS_HgrFlaMP_Tryp-lib_1000ng_001_45.59859.59859.3	59859	6481.85	754.742	3+	2261.2	0	2.81335	0.00212335	0.0236241	95.8503	100	Confident
40	P0CE47, P0CE48	EFTU1_ECOLI Elongation factor Tu 1 OS=Escherichia coli (strain K12) OX=83333 GN=tufA PE=1 SV=1; EFTU2_ECOLI Elongation factor Tu 2 OS=Escherichia coli (strain K12) OX=83333 GN=tufB PE=1 SV=1	VGTIGHVDHGK	TKPHVN; TKPHVN	TTLTAA; TTLTAA	TKPHVNVGTIGH	HVDHGKTTLTAA	dm6	15; 15	11	dm6 nter-VGTIGHVDHGK<dm6-k>-COOH	dm6-K(11), dm6-Nter(1)	191206_UE_CoB_H11M8_dmPICS_HgrFlaMP_Tryp-lib_1000ng_001_45.mgf	191206_UE_CoB_H11M8_dmPICS_HgrFlaMP_Tryp-lib_1000ng_001_45.8344.8344.2	8344	1217.33	594.364	2+	1186.71	0	3.79051	0.00225294	0.0162334	26.1979	99.3499	Confident
41	P0ABB0	ATPA_ECOLI ATP synthase subunit alpha OS=Escherichia coli (strain K12) OX=83333 GN=atpA PE=1 SV=1	LVLFAAER	SVAQQS	GYLADV	SVAQQSLVLFAA	LFAAERGYLADV	dm6	446	8	dm6 nter-LVLFAAER-COOH	dm6-Nter(1)	191206_UE_CoB_H11M8_dmPICS_HgrFlaMP_Tryp-lib_1000ng_001_45.mgf	191206_UE_CoB_H11M8_dmPICS_HgrFlaMP_Tryp-lib_1000ng_001_45.64275.64275.1	64275	6917.09	952.611	1+	951.597	0	7.56212	0.0072037	0.00805884	23.9794	99.2754	Confident
42	P69797	PTNAB_ECOLI PTS system mannose-specific EIIAB component OS=Escherichia coli (strain K12) OX=83333 GN=manX PE=1 SV=2	IIVVSDEVAADTVR	ETNVSR	KTLLTQ	ETNVSRIIVVSD	AADTVRKTLLTQ	dm0	191	14	dm0 nter-IIVVSDEVAADTVR-COOH	dm0-Nter(1)	191206_UE_CoB_H11M8_dmPICS_HgrFlaMP_Tryp-lib_1000ng_001_45.mgf	191206_UE_CoB_H11M8_dmPICS_HgrFlaMP_Tryp-lib_1000ng_001_45.71689.71689.3	71689	7654.13	505.618	3+	1513.84	0	-2.56024	-0.00129451	0.0103975	26.3827	99.0172	Confident
43	P60438	RL3_ECOLI 50S ribosomal protein L3 OS=Escherichia coli (strain K12) OX=83333 GN=rplC PE=1 SV=1	IFTEDGVSIPVTVIEVEANR	KVGMTR	VTQVKD	KVGMTRIFTEDG	EVEANRVTQVKD	dm6	14	20	dm6 nter-IFTEDGVSIPVTVIEVEANR-COOH	dm6-Nter(1)	191206_UE_CoB_H11M8_dmPICS_HgrFlaMP_Tryp-lib_1000ng_001_45.mgf	191206_UE_CoB_H11M8_dmPICS_HgrFlaMP_Tryp-lib_1000ng_001_45.115956.115956.2	115956	12463.5	1111.63	2+	2221.21	0	14.0302	0.0155961	0.0246976	100	100	Confident
44	P0A850	TIG_ECOLI Trigger factor OS=Escherichia coli (strain K12) OX=83333 GN=tig PE=1 SV=1	INPAGAPTYVPGEYK	AIIKEK	LGEDFT	AIIKEKINPAGA	VPGEYKLGEDFT	dm6	84	15	dm6 nter-INPAGAPTYVPGEYK<dm6-k>-COOH	dm6-K(15), dm6-Nter(1)	191206_UE_CoB_H11M8_dmPICS_HgrFlaMP_Tryp-lib_1000ng_001_45.mgf	191206_UE_CoB_H11M8_dmPICS_HgrFlaMP_Tryp-lib_1000ng_001_45.62525.62525.2	62525	6745.05	822.972	2+	1643.92	0	5.67476	0.00467014	0.014482	88.8606	100	Confident
45	P0A6F3	GLPK_ECOLI Glycerol kinase OS=Escherichia coli (strain K12) OX=83333 GN=glpK PE=1 SV=2	TAEICEHLKR	VWQCRR	DGLEDY	VWQCRRTAEICE	CEHLKRDGLEDY	dm6	109	10	dm6 nter-TAEIC<cmm>EHLK<dm6-k>R-COOH	Carbamidomethylation of C(5), dm6-K(9), dm6-Nter(1)	191206_UE_CoB_H11M8_dmPICS_HgrFlaMP_Tryp-lib_1000ng_001_45.mgf	191206_UE_CoB_H11M8_dmPICS_HgrFlaMP_Tryp-lib_1000ng_001_45.13338.13338.2	13338	1759.2	662.89	2+	1323.76	0	3.28553	0.00217794	0.0101591	51.8046	100	Confident
46	P0AB71	ALF_ECOLI Fructose-bisphosphate aldolase class 2 OS=Escherichia coli (strain K12) OX=83333 GN=fbaA PE=1 SV=2	AFQELNAIDVL	IARLEK		IARLEKAFQELN	NAIDVL	dm6	349	11	dm6 nter-AFQELNAIDVL-COOH	dm6-Nter(1)	191206_UE_CoB_H11M8_dmPICS_HgrFlaMP_Tryp-lib_1000ng_001_45.mgf	191206_UE_CoB_H11M8_dmPICS_HgrFlaMP_Tryp-lib_1000ng_001_45.117972.117972.1	117972	12712.3	1266.72	1+	1265.71	0	6.64272	0.00841444	0.0146162	15.2288	97.8873	Confident
47	P0ACF4	DBHB_ECOLI DNA-binding protein HU-beta OS=Escherichia coli (strain K12) OX=83333 GN=hupB PE=1 SV=1	ALDAIIASVTESLK	KAAAGR	EGDDVA	KAAAGRALDAII	VTESLKEGDDVA	dm6	24	14	dm6 nter-ALDAIIASVTESLK<dm6-k>-COOH	dm6-K(14), dm6-Nter(1)	191206_UE_CoB_H11M8_dmPICS_HgrFlaMP_Tryp-lib_1000ng_001_45.mgf	191206_UE_CoB_H11M8_dmPICS_HgrFlaMP_Tryp-lib_1000ng_001_45.120564.120564.3	120564	13043.2	500.317	3+	1497.93	0	-0.479337	-0.00023982	0.0104075	29.5861	99.7573	Confident
48	P33195	GCSP_ECOLI Glycine dehydrogenase (decarboxylating) OS=Escherichia coli (strain K12) OX=83333 GN=gcvP PE=1 SV=3	DIQLATPPQVGAPATEYAALAELK	GQIVPK	AIASRN	GQIVPKDIQLAT	ALAELKAIASRN	dm6	49	24	dm6 nter-DIQLATPPQVGAPATEYAALAELK<dm6-k>-COOH	dm6-K(24), dm6-Nter(1)	191206_UE_CoB_H11M8_dmPICS_HgrFlaMP_Tryp-lib_1000ng_001_45.mgf	191206_UE_CoB_H11M8_dmPICS_HgrFlaMP_Tryp-lib_1000ng_001_45.121717.121717.2	121717	13203.7	1268.23	2+	2534.43	0	6.56796	0.00832963	0.0315766	100	100	Confident
49	P00968	CARB_ECOLI Carbamoyl-phosphate synthase large chain OS=Escherichia coli (strain K12) OX=83333 GN=carB PE=1 SV=2	VAEVGITGLNADFLR	VRLEEK	QLKRKG	VRLEEKVAEVGI	NADFLRQLKRKG	dm0	476	15	dm0 nter-VAEVGITGLNADFLR-COOH	dm0-Nter(1)	191206_UE_CoB_H11M8_dmPICS_HgrFlaMP_Tryp-lib_1000ng_001_45.mgf	191206_UE_CoB_H11M8_dmPICS_HgrFlaMP_Tryp-lib_1000ng_001_45.100688.100688.2	100688	10707.9	801.952	2+	1601.88	0	7.35964	0.00590203	0.014278	44.5593	100	Confident
50	P15639	PUR9_ECOLI Bifunctional purine biosynthesis protein PurH OS=Escherichia coli (strain K12) OX=83333 GN=purH PE=1 SV=1	EASVATATQVQGK	IEENVK	ALSYNN	IEENVKEASVAT	TQVQGKALSYNN	dm0	246	13	dm0 nter-EASVATATQVQGK<dm0-k>-COOH	dm0-K(13), dm0-Nter(1)	191206_UE_CoB_H11M8_dmPICS_HgrFlaMP_Tryp-lib_1000ng_001_45.mgf	191206_UE_CoB_H11M8_dmPICS_HgrFlaMP_Tryp-lib_1000ng_001_45.25478.25478.2	25478	3050.28	673.374	2+	1344.72	0	5.81299	0.00391429	0.00999611	52.1467	100	Confident
51	P21165	PEPQ_ECOLI Xaa-Pro dipeptidase OS=Escherichia coli (strain K12) OX=83333 GN=pepQ PE=1 SV=2	FKLDALLIHSGELFNVFLDDHPYPFK	RDALAR	VNPQFK	RDALARFKLDAL	HPYPFKVNPQFK	dm6	26	26	dm6 nter-FK<dm6-k>LDALLIHSGELFNVFLDDHPYPFK<dm6-k>-COOH	dm6-K(2, 26), dm6-Nter(1)	191206_UE_CoB_H11M8_dmPICS_HgrFlaMP_Tryp-lib_1000ng_001_45.mgf	191206_UE_CoB_H11M8_dmPICS_HgrFlaMP_Tryp-lib_1000ng_001_45.123733.123733.5	123733	13468.6	636.368	5+	3176.78	0	8.11159	0.00516192	0.0152648	100	100	Confident
52	P37747	GLF_ECOLI UDP-galactopyranose mutase OS=Escherichia coli (strain K12) OX=83333 GN=glf PE=1 SV=1	HFDYVETK	RIIEHK	HTVVTK	RIIEHKHFDYVE	DYVETKHTVVTK	dm6	284	8	dm6 nter-HFDYVETK<dm6-k>-COOH	dm6-K(8), dm6-Nter(1)	191206_UE_CoB_H11M8_dmPICS_HgrFlaMP_Tryp-lib_1000ng_001_45.mgf	191206_UE_CoB_H11M8_dmPICS_HgrFlaMP_Tryp-lib_1000ng_001_45.25942.25942.2	25942	3098.33	553.813	2+	1105.61	0	2.37397	0.00131473	0.00857215	15.8503	90.3499	Doubtful
53	P0ABD3	BFR_ECOLI Bacterioferritin OS=Escherichia coli (strain K12) OX=83333 GN=bfr PE=1 SV=1	ILFLEGLPNLQDLGK	DRYIER	LNIGED	DRYIERILFLEG	LQDLGKLNIGED	dm0	62	15	dm0 nter-ILFLEGLPNLQDLGK<dm0-k>-COOH	dm0-K(15), dm0-Nter(1)	191206_UE_CoB_H11M8_dmPICS_HgrFlaMP_Tryp-lib_1000ng_001_45.mgf	191206_UE_CoB_H11M8_dmPICS_HgrFlaMP_Tryp-lib_1000ng_001_45.123591.123591.3	123591	13448.8	576.013	3+	1725.01	0	5.84673	0.00336777	0.0113876	21.3668	97.8673	Confident
54	P0AEU7	SKP_ECOLI Chaperone protein Skp OS=Escherichia coli (strain K12) OX=83333 GN=skp PE=1 SV=1	DITADVLK	NSSDVK	QVK	NSSDVKDITADV	TADVLKQVK	dm0	151	8	dm0 nter-DITADVLK<dm0-k>-COOH	dm0-K(8), dm0-Nter(1)	191206_UE_CoB_H11M8_dmPICS_HgrFlaMP_Tryp-lib_1000ng_001_45.mgf	191206_UE_CoB_H11M8_dmPICS_HgrFlaMP_Tryp-lib_1000ng_001_45.67251.67251.1	67251	7213.11	930.558	1+	929.543	0	7.82445	0.00728105	0.00881235	15.8503	97.931	Confident
55	P13445	RPOS_ECOLI RNA polymerase sigma factor RpoS OS=Escherichia coli (strain K12) OX=83333 GN=rpoS PE=1 SV=3	GLALLDLIEEGNLGLIR	RRYGNR	AVEKFD	RRYGNRGLALLD	NLGLIRAVEKFD	dm0	113	17	dm0 nter-GLALLDLIEEGNLGLIR-COOH	dm0-Nter(1)	191206_UE_CoB_H11M8_dmPICS_HgrFlaMP_Tryp-lib_1000ng_001_45.mgf	191206_UE_CoB_H11M8_dmPICS_HgrFlaMP_Tryp-lib_1000ng_001_45.127911.127911.3	127911	14026.5	613.037	3+	1836.07	0	9.84405	0.00603471	0.0140869	35.5284	100	Confident
56	P0A7E9	PYRH_ECOLI Uridylate kinase OS=Escherichia coli (strain K12) OX=83333 GN=pyrH PE=1 SV=2	ATNAKPVYK	M	RILLKL	MATNAKP	AKPVYKRILLKL	dm6	2	9	dm6 nter-ATNAK<dm6-k>PVYK<dm6-k>-COOH	dm6-K(5, 9), dm6-Nter(1)	191206_UE_CoB_H11M8_dmPICS_HgrFlaMP_Tryp-lib_1000ng_001_45.mgf	191206_UE_CoB_H11M8_dmPICS_HgrFlaMP_Tryp-lib_1000ng_001_45.6815.6815.	6815	1039.96	547.88	2+	1092.74	1	2.89133	0.00158264	0.0137832	18.8606	95.2756	Confident
57	P04825	AMPN_ECOLI Aminopeptidase N OS=Escherichia coli (strain K12) OX=83333 GN=pepN PE=1 SV=2	SLIGAFAGSNPAAFHAEDGSGYLFLVEMLTDLNSR	NPNRIR	NPQVAS	NPNRIRSLIGAF	TDLNSRNPQVAS	dm0	784	35	dm0 nter-SLIGAFAGSNPAAFHAEDGSGYLFLVEMLTDLNSR-COOH	dm0-Nter(1)	191206_UE_CoB_H11M8_dmPICS_HgrFlaMP_Tryp-lib_1000ng_001_45.mgf	191206_UE_CoB_H11M8_dmPICS_HgrFlaMP_Tryp-lib_1000ng_001_45.129154.129154.4	129154	14195.2	925.468	4+	3697.81	0	8.82627	0.00816835	0.028063	100	100	Confident
58	P09394	GLPQ_ECOLI Glycerophosphodiester phosphodiesterase, periplasmic OS=Escherichia coli (strain K12) OX=83333 GN=glpQ PE=1 SV=2	AGVNGLFTDFPDK	DALYNK	AVKFLN	DALYNKAGVNGL	TDFPDKAVKFLN	dm0	338	13	dm0 nter-AGVNGLFTDFPDK<dm0-k>-COOH	dm0-K(13), dm0-Nter(1)	191206_UE_CoB_H11M8_dmPICS_HgrFlaMP_Tryp-lib_1000ng_001_45.mgf	191206_UE_CoB_H11M8_dmPICS_HgrFlaMP_Tryp-lib_1000ng_001_45.94526.94526.	94526	10035	719.37	2+	1435.73	1	-9.47648	-0.0068124	0.0170249	20.7572	96.8717	Doubtful
59	P0A6F5	CH60_ECOLI 60 kDa chaperonin OS=Escherichia coli (strain K12) OX=83333 GN=groL PE=1 SV=2	QQIEEATSDYDREK	RVAQIR	LQERVA	RVAQIRQQIEEA	DYDREKLQERVA	pyr	351	14	pyro-QQIEEATSDYDREK<dm0-k>-COOH	Pyrolidone from Q(1), dm0-K(14)	191206_UE_CoB_H11M8_dmPICS_HgrFlaMP_Tryp-lib_1000ng_001_45.mgf	191206_UE_CoB_H11M8_dmPICS_HgrFlaMP_Tryp-lib_1000ng_001_45.46012.46012.2	46012	5135.52	861.901	2+	1721.77	0	7.02375	0.00605373	0.0119588	77.2125	100	Confident
60	P33599	NUOCD_ECOLI NADH-quinone oxidoreductase subunit C/D OS=Escherichia coli (strain K12) OX=83333 GN=nuoC PE=1 SV=3	ATEFSPFELTK	KDYPAR	AKQDLE	KDYPARATEFSP	PFELTKAKQDLE	dm0	173	11	dm0 nter-ATEFSPFELTK<dm0-k>-COOH	dm0-K(11), dm0-Nter(1)	191206_UE_CoB_H11M8_dmPICS_HgrFlaMP_Tryp-lib_1000ng_001_45.mgf	191206_UE_CoB_H11M8_dmPICS_HgrFlaMP_Tryp-lib_1000ng_001_45.82287.82287.2	82287	8738.13	663.356	2+	1324.69	0	5.01119	0.00332419	0.0127311	32.4413	99.8926	Confident
61	P0CE47, P0CE48	EFTU1_ECOLI Elongation factor Tu 1 OS=Escherichia coli (strain K12) OX=83333 GN=tufA PE=1 SV=1; EFTU2_ECOLI Elongation factor Tu 2 OS=Escherichia coli (strain K12) OX=83333 GN=tufB PE=1 SV=1	TTLTAAITTVLAK	HVDHGK; HVDHGK	TYGGAA; TYGGAA	HVDHGKTTLTAA	TTVLAKTYGGAA	dm0	26; 26	13	dm0 nter-TTLTAAITTVLAK<dm0-k>-COOH	dm0-K(13), dm0-Nter(1)	191206_UE_CoB_H11M8_dmPICS_HgrFlaMP_Tryp-lib_1000ng_001_45.mgf	191206_UE_CoB_H11M8_dmPICS_HgrFlaMP_Tryp-lib_1000ng_001_45.100476.100476.2	100476	10685.2	680.43	2+	1358.84	0	5.86151	0.00398833	0.0133699	43.8722	100	Confident
62	P0A6A8	ACP_ECOLI Acyl carrier protein OS=Escherichia coli (strain K12) OX=83333 GN=acpP PE=1 SV=2	ITTVQAAIDYINGHQA	DEEAEK		DEEAEKITTVQA	INGHQA	dm6	63	16	dm6 nter-ITTVQAAIDYINGHQA-COOH	dm6-Nter(1)	191206_UE_CoB_H11M8_dmPICS_HgrFlaMP_Tryp-lib_1000ng_001_45.mgf	191206_UE_CoB_H11M8_dmPICS_HgrFlaMP_Tryp-lib_1000ng_001_45.96628.96628.2	96628	10264.5	874.981	2+	1747.93	0	8.99924	0.00787409	0.0212521	40.3621	99.556	Confident
63	P0A9G8	MODE_ECOLI DNA-binding transcriptional dual regulator ModE OS=Escherichia coli (strain K12) OX=83333 GN=modE PE=1 SV=1	LIQLYDLLAQIQQK	TRYGQR	AFDVLS	TRYGQRLIQLYD	AQIQQKAFDVLS	dm0	85	14	dm0 nter-LIQLYDLLAQIQQK<dm0-k>-COOH	dm0-K(14), dm0-Nter(1)	191206_UE_CoB_H11M8_dmPICS_HgrFlaMP_Tryp-lib_1000ng_001_45.mgf	191206_UE_CoB_H11M8_dmPICS_HgrFlaMP_Tryp-lib_1000ng_001_45.123521.123521.3	123521	13439.1	581.689	3+	1742.03	0	6.94644	0.00404064	0.0132259	21.6115	97.8673	Confident
64	P0A9B2	G3P1_ECOLI Glyceraldehyde-3-phosphate dehydrogenase A OS=Escherichia coli (strain K12) OX=83333 GN=gapA PE=1 SV=2	AGIALNDNFVK	SVFDAK	LVSWYD	SVFDAKAGIALN	NDNFVKLVSWYD	dm0	297	11	dm0 nter-AGIALNDNFVK<dm0-k>-COOH	dm0-K(11), dm0-Nter(1)	191206_UE_CoB_H11M8_dmPICS_HgrFlaMP_Tryp-lib_1000ng_001_45.mgf	191206_UE_CoB_H11M8_dmPICS_HgrFlaMP_Tryp-lib_1000ng_001_45.65686.65686.	65686	7056.11	609.35	2+	1216.68	0	3.43935	0.00209576	0.00761226	41.0237	99.5595	Confident
65	P0A9B2	G3P1_ECOLI Glyceraldehyde-3-phosphate dehydrogenase A OS=Escherichia coli (strain K12) OX=83333 GN=gapA PE=1 SV=2	VVMTGPSK	TAGAKK	DNTPMF	TAGAKKVVMTGP	MTGPSKDNTPMF	dm6	117	8	dm6 nter-VVMTGPSK<dm6-k>-COOH	dm6-K(8), dm6-Nter(1)	191206_UE_CoB_H11M8_dmPICS_HgrFlaMP_Tryp-lib_1000ng_001_45.mgf	191206_UE_CoB_H11M8_dmPICS_HgrFlaMP_Tryp-lib_1000ng_001_45.17403.17403.	17403	2183.51	443.784	2+	885.563	0	-11.3303	-0.00502825	0.00901742	16.9897	93.0683	Doubtful
66	P0A7V3	RS3_ECOLI 30S ribosomal protein S3 OS=Escherichia coli (strain K12) OX=83333 GN=rpsC PE=1 SV=2	VTIHTARPGIVIGK	PAKSIR	KGEDVE	PAKSIRVTIHTA	GIVIGKKGEDVE	dm0	66	14	dm0 nter-VTIHTARPGIVIGK<dm0-k>-COOH	dm0-K(14), dm0-Nter(1)	191206_UE_CoB_H11M8_dmPICS_HgrFlaMP_Tryp-lib_1000ng_001_45.mgf	191206_UE_CoB_H11M8_dmPICS_HgrFlaMP_Tryp-lib_1000ng_001_45.39468.39468.3	39468	4481.08	506.657	3+	1516.95	0	2.8583	0.00144818	0.0140248	36.1979	100	Confident
67	P0ABF6	CDD_ECOLI Cytidine deaminase OS=Escherichia coli (strain K12) OX=83333 GN=cdd PE=1 SV=1	ADAPLIQWDATSATLK	AVLAEK	ALGCHS	AVLAEKADAPLI	TSATLKALGCHS	dm6	266	16	dm6 nter-ADAPLIQWDATSATLK<dm6-k>-COOH	dm6-K(16), dm6-Nter(1)	191206_UE_CoB_H11M8_dmPICS_HgrFlaMP_Tryp-lib_1000ng_001_45.mgf	191206_UE_CoB_H11M8_dmPICS_HgrFlaMP_Tryp-lib_1000ng_001_45.95105.95105.3	95105	10098	590.344	3+	1768	0	2.74443	0.00162015	0.013506	55.5284	100	Confident
68	P0A6H5	HSLU_ECOLI ATP-dependent protease ATPase subunit HslU OS=Escherichia coli (strain K12) OX=83333 GN=hslU PE=1 SV=1	ILDVLIPPAK	ELAEER	NNWGQT	ELAEERILDVLI	LIPPAKNNWGQT	dm0	131	10	dm0 nter-ILDVLIPPAK<dm0-k>-COOH	dm0-K(10), dm0-Nter(1)	191206_UE_CoB_H11M8_dmPICS_HgrFlaMP_Tryp-lib_1000ng_001_45.mgf	191206_UE_CoB_H11M8_dmPICS_HgrFlaMP_Tryp-lib_1000ng_001_45.83580.83580.2	83580	8873.21	567.88	2+	1133.74	0	3.56692	0.00202558	0.0130255	21.4267	97.1668	Confident
69	P0A853	TNAA_ECOLI Tryptophanase OS=Escherichia coli (strain K12) OX=83333 GN=tnaA PE=1 SV=1	LLPHIPADQFPAQALACELYK	FVDAGK	VAGIRA	FVDAGKLLPHIP	ACELYKVAGIRA	dm0	367	21	dm0 nter-LLPHIPADQFPAQALAC<cmm>ELYK<dm0-k>-COOH	Carbamidomethylation of C(17), dm0-K(21), dm0-Nter(1)	191206_UE_CoB_H11M8_dmPICS_HgrFlaMP_Tryp-lib_1000ng_001_45.mgf	191206_UE_CoB_H11M8_dmPICS_HgrFlaMP_Tryp-lib_1000ng_001_45.112431.112431.3	112431	12036.2	817.781	3+	2450.3	0	7.5335	0.00616071	0.0166194	94.9485	100	Confident
70	P0CE47, P0CE48	EFTU1_ECOLI Elongation factor Tu 1 OS=Escherichia coli (strain K12) OX=83333 GN=tufA PE=1 SV=1; EFTU2_ECOLI Elongation factor Tu 2 OS=Escherichia coli (strain K12) OX=83333 GN=tufB PE=1 SV=1	YDFPGDDTPIVR	RELLSQ; RELLSQ	GSALKA; GSALKA	RELLSQYDFPGD	DTPIVRGSALKA	dm6	161; 161	12	dm6 nter-YDFPGDDTPIVR-COOH	dm6-Nter(1)	191206_UE_CoB_H11M8_dmPICS_HgrFlaMP_Tryp-lib_1000ng_001_45.mgf	191206_UE_CoB_H11M8_dmPICS_HgrFlaMP_Tryp-lib_1000ng_001_45.77149.77149.	77149	8210.15	715.37	2+	1427.71	1	4.86828	0.00348016	0.00880867	35.0864	99.7722	Confident
71	P06959	ODP2_ECOLI Dihydrolipoyllysine-residue acetyltransferase component of pyruvate dehydrogenase complex OS=Escherichia coli (strain K12) OX=83333 GN=aceF PE=1 SV=3	SEFAENDAYVHATPLIR	AKAEGK	RLAREF	AKAEGKSEFAEN	ATPLIRRLAREF	dm0	318	17	dm0 nter-SEFAENDAYVHATPLIR-COOH	dm0-Nter(1)	191206_UE_CoB_H11M8_dmPICS_HgrFlaMP_Tryp-lib_1000ng_001_45.mgf	191206_UE_CoB_H11M8_dmPICS_HgrFlaMP_Tryp-lib_1000ng_001_45.69166.69166.3	69166	7400.94	654.334	3+	1959.97	0	5.36614	0.00351123	0.0181412	55.2288	100	Confident
72	P0A6F3	GLPK_ECOLI Glycerol kinase OS=Escherichia coli (strain K12) OX=83333 GN=glpK PE=1 SV=2	SSEVYGQTNIGGK	LPEVRR	GGTRIP	LPEVRRSSEVYG	TNIGGKGGTRIP	dm6	221	13	dm6 nter-SSEVYGQTNIGGK<dm6-k>-COOH	dm6-K(13), dm6-Nter(1)	191206_UE_CoB_H11M8_dmPICS_HgrFlaMP_Tryp-lib_1000ng_001_45.mgf	191206_UE_CoB_H11M8_dmPICS_HgrFlaMP_Tryp-lib_1000ng_001_45.30080.30080.2	30080	3531.95	704.395	2+	1406.77	0	4.79677	0.0033788	0.00694272	57.4473	100	Confident
73	P0A6F3	GLPK_ECOLI Glycerol kinase OS=Escherichia coli (strain K12) OX=83333 GN=glpK PE=1 SV=2	VQNTNGVYVVPAFTGLGAPYWDPYAR	EYFATK	GAIFGL	EYFATKVQNTNG	WDPYARGAIFGL	dm0	337	26	dm0 nter-VQNTNGVYVVPAFTGLGAPYWDPYAR-COOH	dm0-Nter(1)	191206_UE_CoB_H11M8_dmPICS_HgrFlaMP_Tryp-lib_1000ng_001_45.mgf	191206_UE_CoB_H11M8_dmPICS_HgrFlaMP_Tryp-lib_1000ng_001_45.123737.123737.2	123737	13469.1	1442.73	2+	2882.44	1	-1.75316	-0.00252846	0.0475319	59.5861	100	Confident
74	P21599	KPYK2_ECOLI Pyruvate kinase II OS=Escherichia coli (strain K12) OX=83333 GN=pykA PE=1 SV=3	GVTPVHFDSANDGVAAASEAVNLLR	LTALYR	DKGYLM	LTALYRGVTPVH	AVNLLRDKGYLM	dm0	422	25	dm0 nter-GVTPVHFDSANDGVAAASEAVNLLR-COOH	dm0-Nter(1)	191206_UE_CoB_H11M8_dmPICS_HgrFlaMP_Tryp-lib_1000ng_001_45.mgf	191206_UE_CoB_H11M8_dmPICS_HgrFlaMP_Tryp-lib_1000ng_001_45.104654.104654.4	104654	11142.5	635.333	4+	2537.29	0	6.3916	0.00406077	0.01557	100	100	Confident
75	P0AGE9	SUCD_ECOLI Succinate--CoA ligase [ADP-forming] subunit alpha OS=Escherichia coli (strain K12) OX=83333 GN=sucD PE=1 SV=2	YIAGVTAPK	TKPVVG	GKRMGH	TKPVVGYIAGVT	GVTAPKGKRMGH	dm6	233	9	dm6 nter-YIAGVTAPK<dm6-k>-COOH	dm6-K(9), dm6-Nter(1)	191206_UE_CoB_H11M8_dmPICS_HgrFlaMP_Tryp-lib_1000ng_001_45.mgf	191206_UE_CoB_H11M8_dmPICS_HgrFlaMP_Tryp-lib_1000ng_001_45.32457.32457.1	32457	3772.25	987.658	1+	986.644	0	7.08508	0.00699759	0.009667	26.7778	98.6207	Confident
76	P76558	MAO2_ECOLI NADP-dependent malic enzyme OS=Escherichia coli (strain K12) OX=83333 GN=maeB PE=1 SV=1	ALISNPTVIGAIMVQR	QEQAQR	GEADAM	QEQAQRALISNP	AIMVQRGEADAM	dm6	531	16	dm6 nter-ALISNPTVIGAIMVQR-COOH	dm6-Nter(1)	191206_UE_CoB_H11M8_dmPICS_HgrFlaMP_Tryp-lib_1000ng_001_45.mgf	191206_UE_CoB_H11M8_dmPICS_HgrFlaMP_Tryp-lib_1000ng_001_45.103713.103713.2	103713	11035.5	859.024	2+	1716.02	0	9.34545	0.0080279	0.0154183	44.0894	100	Confident
77	P0ABF6	CDD_ECOLI Cytidine deaminase OS=Escherichia coli (strain K12) OX=83333 GN=cdd PE=1 SV=1	YFPALLTGEQVSSLK	PILADK	SATGLD	PILADKYFPALL	QVSSLKSATGLD	dm0	28	15	dm0 nter-YFPALLTGEQVSSLK<dm0-k>-COOH	dm0-K(15), dm0-Nter(1)	191206_UE_CoB_H11M8_dmPICS_HgrFlaMP_Tryp-lib_1000ng_001_45.mgf	191206_UE_CoB_H11M8_dmPICS_HgrFlaMP_Tryp-lib_1000ng_001_45.98127.98127.3	98127	10427.8	570.325	3+	1707.94	0	5.69355	0.00324716	0.0136688	32.0066	99.7579	Confident
78	P0ACF4	DBHB_ECOLI DNA-binding protein HU-beta OS=Escherichia coli (strain K12) OX=83333 GN=hupB PE=1 SV=1	ALDAIIASVTESLKEGDDVALVGFGTFAVK	KAAAGR	ERAART	KAAAGRALDAII	GTFAVKERAART	dm0	24	30	dm0 nter-ALDAIIASVTESLK<dm0-k>EGDDVALVGFGTFAVK<dm0-k>-COOH	dm0-K(14, 30), dm0-Nter(1)	191206_UE_CoB_H11M8_dmPICS_HgrFlaMP_Tryp-lib_1000ng_001_45.mgf	191206_UE_CoB_H11M8_dmPICS_HgrFlaMP_Tryp-lib_1000ng_001_45.129084.129084.4	129084	14185.5	780.94	4+	3119.7	0	10.1028	0.00788963	0.0317863	62.9243	100	Confident
79	P37330	MASZ_ECOLI Malate synthase G OS=Escherichia coli (strain K12) OX=83333 GN=glcB PE=1 SV=3	QPNGYTEPLLHAWR	IFLGVK	LREKES	IFLGVKQPNGYT	LLHAWRLREKES	pyr	703	14	pyro-QPNGYTEPLLHAWR-COOH	Pyrolidone from Q(1)	191206_UE_CoB_H11M8_dmPICS_HgrFlaMP_Tryp-lib_1000ng_001_45.mgf	191206_UE_CoB_H11M8_dmPICS_HgrFlaMP_Tryp-lib_1000ng_001_45.98405.98405.2	98405	10458.5	833.408	2+	1663.81	1	-7.59355	-0.00632476	0.014301	63.3724	100	Doubtful
80	P26616	MAO1_ECOLI NAD-dependent malic enzyme OS=Escherichia coli (strain K12) OX=83333 GN=maeA PE=1 SV=4	ITDDEYYEFVDEFIQAVK	GWRNPR	QRWPDV	GWRNPRITDDEY	FIQAVKQRWPDV	dm0	218	18	dm0 nter-ITDDEYYEFVDEFIQAVK<dm0-k>-COOH	dm0-K(18), dm0-Nter(1)	191206_UE_CoB_H11M8_dmPICS_HgrFlaMP_Tryp-lib_1000ng_001_45.mgf	191206_UE_CoB_H11M8_dmPICS_HgrFlaMP_Tryp-lib_1000ng_001_45.127985.127985.2	127985	14036.9	1140.57	2+	2279.09	0	15.4137	0.0175801	0.0205743	100	100	Confident
81	P16659	SYP_ECOLI Proline--tRNA ligase OS=Escherichia coli (strain K12) OX=83333 GN=proS PE=1 SV=4	TIAELVEQFNLPIEK	DTPNAK	TVKTLL	DTPNAKTIAELV	NLPIEKTVKTLL	dm0	262	15	dm0 nter-TIAELVEQFNLPIEK<dm0-k>-COOH	dm0-K(15), dm0-Nter(1)	191206_UE_CoB_H11M8_dmPICS_HgrFlaMP_Tryp-lib_1000ng_001_45.mgf	191206_UE_CoB_H11M8_dmPICS_HgrFlaMP_Tryp-lib_1000ng_001_45.114877.114877.3	114877	12330.3	600.679	3+	1799.01	0	4.4542	0.00267554	0.0141235	34.437	100	Confident
82	P62768	YAEH_ECOLI UPF0325 protein YaeH OS=Escherichia coli (strain K12) OX=83333 GN=yaeH PE=3 SV=1	TVVADGVGQGYK	YPRQRK	EVQEIS	YPRQRKTVVADG	VGQGYKEVQEIS	dm0	56	12	dm0 nter-TVVADGVGQGYK<dm0-k>-COOH	dm0-K(12), dm0-Nter(1)	191206_UE_CoB_H11M8_dmPICS_HgrFlaMP_Tryp-lib_1000ng_001_45.mgf	191206_UE_CoB_H11M8_dmPICS_HgrFlaMP_Tryp-lib_1000ng_001_45.36149.36149.2	36149	4141.05	625.344	2+	1248.67	0	1.05769	0.000661422	0.0114609	40.2228	99.556	Confident
83	P0ABB0	ATPA_ECOLI ATP synthase subunit alpha OS=Escherichia coli (strain K12) OX=83333 GN=atpA PE=1 SV=1	TALAIDAIINQR	DRQTGK	DSGIKC	DRQTGKTALAID	AIINQRDSGIKC	dm0	176	12	dm0 nter-TALAIDAIINQR-COOH	dm0-Nter(1)	191206_UE_CoB_H11M8_dmPICS_HgrFlaMP_Tryp-lib_1000ng_001_45.mgf	191206_UE_CoB_H11M8_dmPICS_HgrFlaMP_Tryp-lib_1000ng_001_45.88126.88126.3	88126	9350.85	442.924	3+	1325.77	0	-11.9209	-0.00528012	0.00864795	13.6653	85.468	Doubtful
84	P0CE47, P0CE48	EFTU1_ECOLI Elongation factor Tu 1 OS=Escherichia coli (strain K12) OX=83333 GN=tufA PE=1 SV=1; EFTU2_ECOLI Elongation factor Tu 2 OS=Escherichia coli (strain K12) OX=83333 GN=tufB PE=1 SV=1	AFDQIDNAPEEKARG	YGGAAR; YGGAAR	ITINTS; ITINTS	YGGAARAFDQID	EEKARGITINTS	dm0	46; 46	15	dm0 nter-AFDQIDNAPEEK<dm0-k>ARG-COOH	dm0-K(12), dm0-Nter(1)	191206_UE_CoB_H11M8_dmPICS_HgrFlaMP_Tryp-lib_1000ng_001_45.mgf	191206_UE_CoB_H11M8_dmPICS_HgrFlaMP_Tryp-lib_1000ng_001_45.34420.34420.2	34420	3970.06	858.937	2+	1715.85	0	7.26853	0.00624317	0.0234226	28.8606	99.4382	Confident
85	P0AF28	NARL_ECOLI Nitrate/nitrite response regulator protein NarL OS=Escherichia coli (strain K12) OX=83333 GN=narL PE=1 SV=1	LIAQGLPNK	ERDILK	MIARRL	ERDILKLIAQGL	QGLPNKMIARRL	dm0	166	9	dm0 nter-LIAQGLPNK<dm0-k>-COOH	dm0-K(9), dm0-Nter(1)	191206_UE_CoB_H11M8_dmPICS_HgrFlaMP_Tryp-lib_1000ng_001_45.mgf	191206_UE_CoB_H11M8_dmPICS_HgrFlaMP_Tryp-lib_1000ng_001_45.37663.37663.	37663	4297.19	505.321	2+	1008.63	0	-5.50958	-0.00278412	0.012728	16.5758	92.1806	Confident
86	P0A6W9	GSH1_ECOLI Glutamate--cysteine ligase OS=Escherichia coli (strain K12) OX=83333 GN=gshA PE=1 SV=1	LQINSNVLQIENELYAPIRPK	EKDGKR	RVTRSG	EKDGKRLQINSN	APIRPKRVTRSG	dm0	286	21	dm0 nter-LQINSNVLQIENELYAPIRPK<dm0-k>-COOH	dm0-K(21), dm0-Nter(1)	191206_UE_CoB_H11M8_dmPICS_HgrFlaMP_Tryp-lib_1000ng_001_45.mgf	191206_UE_CoB_H11M8_dmPICS_HgrFlaMP_Tryp-lib_1000ng_001_45.108832.108832.3	108832	11623.8	836.822	3+	2507.41	0	13.2098	0.0110541	0.0231318	100	100	Confident
87	P0A6Y8	DNAK_ECOLI Chaperone protein DnaK OS=Escherichia coli (strain K12) OX=83333 GN=dnaK PE=1 SV=2	IELSSAQQTDVNLPYITADATGPK	AAEKAK	HMNIKV	AAEKAKIELSSA	DATGPKHMNIKV	dm0	271	24	dm0 nter-IELSSAQQTDVNLPYITADATGPK<dm0-k>-COOH	dm0-K(24), dm0-Nter(1)	191206_UE_CoB_H11M8_dmPICS_HgrFlaMP_Tryp-lib_1000ng_001_45.mgf	191206_UE_CoB_H11M8_dmPICS_HgrFlaMP_Tryp-lib_1000ng_001_45.100546.100546.2	100546	10692.3	1294.68	2+	2587.34	0	5.03187	0.00651464	0.0286804	100	100	Confident
88	P0AEX9, UE0005	MALE_ECOLI Maltose/maltodextrin-binding periplasmic protein OS=Escherichia coli (strain K12) OX=83333 GN=malE PE=1 SV=1; HIS6_MBPxGFP HIS6-MBP-GFP OS=Ulrich Eckhard	SALMFNLQEPYFTWPLIAADGGYAFK	LKAKGK; LKAKGK	YENGKY; YENGKY	LKAKGKSALMFN	GGYAFKYENGKY	dm0	171; 155	26	dm0 nter-SALMFNLQEPYFTWPLIAADGGYAFK<dm0-k>-COOH	dm0-K(26), dm0-Nter(1)	191206_UE_CoB_H11M8_dmPICS_HgrFlaMP_Tryp-lib_1000ng_001_45.mgf	191206_UE_CoB_H11M8_dmPICS_HgrFlaMP_Tryp-lib_1000ng_001_45.128992.128992.4	128992	14172.6	752.391	4+	3005.5	0	10.4075	0.00783041	0.0173769	100	100	Confident
89	P37747	GLF_ECOLI UDP-galactopyranose mutase OS=Escherichia coli (strain K12) OX=83333 GN=glf PE=1 SV=1	YGDKVPENLEEQAISLVGEDLYQALIK	NAQKKK	GYTEKQ	NAQKKKYGDKVP	YQALIKGYTEKQ	dm6	123	27	dm6 nter-YGDK<dm6-k>VPENLEEQAISLVGEDLYQALIK<dm6-k>-COOH	dm6-K(4, 27), dm6-Nter(1)	191206_UE_CoB_H11M8_dmPICS_HgrFlaMP_Tryp-lib_1000ng_001_45.mgf	191206_UE_CoB_H11M8_dmPICS_HgrFlaMP_Tryp-lib_1000ng_001_45.126762.126762.4	126762	13869.7	785.201	4+	3135.74	1	8.1354	0.00638583	0.0184546	79.5861	100	Confident
90	P0AEG4	DSBA_ECOLI Thiol:disulfide interchange protein DsbA OS=Escherichia coli (strain K12) OX=83333 GN=dsbA PE=1 SV=1	VTVPLFEGVQK	LGVEDK	TQTIRS	LGVEDKVTVPLF	FEGVQKTQTIRS	dm0	107	11	dm0 nter-VTVPLFEGVQK<dm0-k>-COOH	dm0-K(11), dm0-Nter(1)	191206_UE_CoB_H11M8_dmPICS_HgrFlaMP_Tryp-lib_1000ng_001_45.mgf	191206_UE_CoB_H11M8_dmPICS_HgrFlaMP_Tryp-lib_1000ng_001_45.82546.82546.2	82546	8764.3	636.883	2+	1271.75	0	1.80141	0.00114728	0.0152949	16.9897	93.0683	Confident
91	P0A853	TNAA_ECOLI Tryptophanase OS=Escherichia coli (strain K12) OX=83333 GN=tnaA PE=1 SV=1	NVPYIVATITSNSAGGQPVSLANLK	EEVGPN	AMYSIA	EEVGPNNVPYIV	SLANLKAMYSIA	dm0	187	25	dm0 nter-NVPYIVATITSNSAGGQPVSLANLK<dm0-k>-COOH	dm0-K(25), dm0-Nter(1)	191206_UE_CoB_H11M8_dmPICS_HgrFlaMP_Tryp-lib_1000ng_001_45.mgf	191206_UE_CoB_H11M8_dmPICS_HgrFlaMP_Tryp-lib_1000ng_001_45.120496.120496.4	120496	13033.7	643.365	4+	2569.41	0	7.25649	0.00466853	0.017769	76.7778	100	Confident
92	Q46938	KDUI_ECOLI 4-deoxy-L-threo-5-hexosulose-uronate ketol-isomerase OS=Escherichia coli (strain K12) OX=83333 GN=kduI PE=1 SV=1	ELGVINIGGAGTITVDGQCYEIGHR	YFLERR	DALYVG	YFLERRELGVIN	YEIGHRDALYVG	dm6	77	25	dm6 nter-ELGVINIGGAGTITVDGQC<cmm>YEIGHR-COOH	Carbamidomethylation of C(19), dm6-Nter(1)	191206_UE_CoB_H11M8_dmPICS_HgrFlaMP_Tryp-lib_1000ng_001_45.mgf	191206_UE_CoB_H11M8_dmPICS_HgrFlaMP_Tryp-lib_1000ng_001_45.101551.101551.3	101551	10801.5	888.467	3+	2662.36	0	7.51006	0.00667239	0.0263134	100	100	Confident
93	P37744	RMLA1_ECOLI Glucose-1-phosphate thymidylyltransferase 1 OS=Escherichia coli (strain K12) OX=83333 GN=rfbA PE=1 SV=2	GYAWLDTGTHQSLIEASNFIATIEER	VAMMGR	QGLKVS	VAMMGRGYAWLD	ATIEERQGLKVS	dm0	221	26	dm0 nter-GYAWLDTGTHQSLIEASNFIATIEER-COOH	dm0-Nter(1)	191206_UE_CoB_H11M8_dmPICS_HgrFlaMP_Tryp-lib_1000ng_001_45.mgf	191206_UE_CoB_H11M8_dmPICS_HgrFlaMP_Tryp-lib_1000ng_001_45.122514.122514.3	122514	13307.3	984.495	3+	2949.45	1	3.03132	0.0029833	0.0208883	100	100	Confident
94	P0AEE5	DGAL_ECOLI D-galactose-binding periplasmic protein OS=Escherichia coli (strain K12) OX=83333 GN=mglB PE=1 SV=1	GQNVPVVFFNKEPSR	VIEKAR	KALDSY	VIEKARGQNVPV	NKEPSRKALDSY	dm0	105	15	dm0 nter-GQNVPVVFFNK<dm0-k>EPSR-COOH	dm0-K(11), dm0-Nter(1)	191206_UE_CoB_H11M8_dmPICS_HgrFlaMP_Tryp-lib_1000ng_001_45.mgf	191206_UE_CoB_H11M8_dmPICS_HgrFlaMP_Tryp-lib_1000ng_001_45.61420.61420.3	61420	6635.68	591.996	3+	1772.96	0	4.24541	0.00251325	0.0153941	43.5655	100	Confident
95	P0A853	TNAA_ECOLI Tryptophanase OS=Escherichia coli (strain K12) OX=83333 GN=tnaA PE=1 SV=1	IAQVQYLVDGLEEIGVV	DWLAYR	CQQAGG	DWLAYRIAQVQY	EEIGVVCQQAGG	dm6	335	17	dm6 nter-IAQVQYLVDGLEEIGVV-COOH	dm6-Nter(1)	191206_UE_CoB_H11M8_dmPICS_HgrFlaMP_Tryp-lib_1000ng_001_45.mgf	191206_UE_CoB_H11M8_dmPICS_HgrFlaMP_Tryp-lib_1000ng_001_45.129296.129296.3	129296	14215	627.032	3+	1878.06	0	9.25966	0.00580605	0.0158166	49.5861	100	Confident
96	P0A853	TNAA_ECOLI Tryptophanase OS=Escherichia coli (strain K12) OX=83333 GN=tnaA PE=1 SV=1	LAVGLYDGMNLDWLA	GGAMER	YRIAQV	GGAMERLAVGLY	NLDWLAYRIAQV	dm6	318	15	dm6 nter-LAVGLYDGMNLDWLA-COOH	dm6-Nter(1)	191206_UE_CoB_H11M8_dmPICS_HgrFlaMP_Tryp-lib_1000ng_001_45.mgf	191206_UE_CoB_H11M8_dmPICS_HgrFlaMP_Tryp-lib_1000ng_001_45.129966.129966.	129966	14302.1	843.451	2+	1683.88	1	4.89793	0.00412868	0.0218666	26.0206	99.3326	Confident
97	P45523	FKBA_ECOLI FKBP-type peptidyl-prolyl cis-trans isomerase FkpA OS=Escherichia coli (strain K12) OX=83333 GN=fkpA PE=1 SV=1	LDGVIPGWTEGLK	EPLSFR	NIKKGG	EPLSFRLDGVIP	WTEGLKNIKKGG	dm0	195	13	dm0 nter-LDGVIPGWTEGLK<dm0-k>-COOH	dm0-K(13), dm0-Nter(1)	191206_UE_CoB_H11M8_dmPICS_HgrFlaMP_Tryp-lib_1000ng_001_45.mgf	191206_UE_CoB_H11M8_dmPICS_HgrFlaMP_Tryp-lib_1000ng_001_45.97158.97158.	97158	10319.5	720.904	2+	1439.8	0	-5.97833	-0.00430983	0.0227647	36.5758	99.4413	Confident
98	P0AFF6	NUSA_ECOLI Transcription termination/antitermination protein NusA OS=Escherichia coli (strain K12) OX=83333 GN=nusA PE=1 SV=1	YEDESLNLGDYVEDQIESVTFDR	TLEAAR	ITTQTA	TLEAARYEDESL	SVTFDRITTQTA	dm6	82	23	dm6 nter-YEDESLNLGDYVEDQIESVTFDR-COOH	dm6-Nter(1)	191206_UE_CoB_H11M8_dmPICS_HgrFlaMP_Tryp-lib_1000ng_001_45.mgf	191206_UE_CoB_H11M8_dmPICS_HgrFlaMP_Tryp-lib_1000ng_001_45.125048.125048.3	125048	13631.7	924.44	3+	2769.27	1	7.86703	0.00726991	0.0229254	100	100	Confident
99	P24232	HMP_ECOLI Flavohemoprotein OS=Escherichia coli (strain K12) OX=83333 GN=hmp PE=1 SV=1	LVAPAGDFFMAVADDTPVTLISAGVGQTPMLAMLDTLAK	VGDVVK	AGHTAQ	VGDVVKLVAPAG	LDTLAKAGHTAQ	dm6	245	39	dm6 nter-LVAPAGDFFMAVADDTPVTLISAGVGQTPMLAMLDTLAK<dm6-k>-COOH	dm6-K(39), dm6-Nter(1)	191206_UE_CoB_H11M8_dmPICS_HgrFlaMP_Tryp-lib_1000ng_001_45.mgf	191206_UE_CoB_H11M8_dmPICS_HgrFlaMP_Tryp-lib_1000ng_001_45.135057.135057.4	135057	15002.6	1005.05	4+	4015.14	1	11.1172	0.0111704	0.0291938	100	100	Confident
100	P0A6A3	ACKA_ECOLI Acetate kinase OS=Escherichia coli (strain K12) OX=83333 GN=ackA PE=1 SV=1	LDAVVFTGGIGENAAMVR	ALMDGR	ELSLGK	ALMDGRLDAVVF	NAAMVRELSLGK	dm0	325	18	dm0 nter-LDAVVFTGGIGENAAMVR-COOH	dm0-Nter(1)	191206_UE_CoB_H11M8_dmPICS_HgrFlaMP_Tryp-lib_1000ng_001_45.mgf	191206_UE_CoB_H11M8_dmPICS_HgrFlaMP_Tryp-lib_1000ng_001_45.99299.99299.2	99299	10555.8	924.497	2+	1846.96	0	9.51841	0.00879965	0.01895	75.8503	100	Confident
101	P37759	RMLB1_ECOLI dTDP-glucose 4,6-dehydratase 1 OS=Escherichia coli (strain K12) OX=83333 GN=rfbB PE=3 SV=2	ESLADVSDSER	TYAGNR	YVFEHA	TYAGNRESLADV	VSDSERYVFEHA	dm0	41	11	dm0 nter-ESLADVSDSER-COOH	dm0-Nter(1)	191206_UE_CoB_H11M8_dmPICS_HgrFlaMP_Tryp-lib_1000ng_001_45.mgf	191206_UE_CoB_H11M8_dmPICS_HgrFlaMP_Tryp-lib_1000ng_001_45.34836.34836.2	34836	4011.47	618.293	2+	1234.57	0	2.38737	0.00147609	0.0116245	24.437	98.2916	Confident
102	P46837	YHGF_ECOLI Protein YhgF OS=Escherichia coli (strain K12) OX=83333 GN=yhgF PE=1 SV=3	EITGGLDDTQLR	IARYRK	NLETRL	IARYRKEITGGL	DDTQLRNLETRL	dm6	43	12	dm6 nter-EITGGLDDTQLR-COOH	dm6-Nter(1)	191206_UE_CoB_H11M8_dmPICS_HgrFlaMP_Tryp-lib_1000ng_001_45.mgf	191206_UE_CoB_H11M8_dmPICS_HgrFlaMP_Tryp-lib_1000ng_001_45.55494.55494.	55494	6055.93	676.371	2+	1350.72	0	5.31298	0.00359353	0.0177939	26.0206	99.3326	Confident
103	P07395	SYFB_ECOLI Phenylalanine--tRNA ligase beta subunit OS=Escherichia coli (strain K12) OX=83333 GN=pheT PE=1 SV=2	SLAISLILQDTSR	VAEGYK	TLEEEE	VAEGYKSLAISL	LQDTSRTLEEEE	dm6	755	13	dm6 nter-SLAISLILQDTSR-COOH	dm6-Nter(1)	191206_UE_CoB_H11M8_dmPICS_HgrFlaMP_Tryp-lib_1000ng_001_45.mgf	191206_UE_CoB_H11M8_dmPICS_HgrFlaMP_Tryp-lib_1000ng_001_45.102566.102566.2	102566	10909.9	725.943	2+	1449.86	0	7.02009	0.00509615	0.0157845	34.5593	99.8895	Confident
104	P0AAX8	YBIS_ECOLI Probable L,D-transpeptidase YbiS OS=Escherichia coli (strain K12) OX=83333 GN=ybiS PE=1 SV=1	GTNTVIVLPIGIGQLGK	LYYYPK	DTPINW	LYYYPKGTNTVI	IGQLGKDTPINW	dm0	116	17	dm0 nter-GTNTVIVLPIGIGQLGK<dm0-k>-COOH	dm0-K(17), dm0-Nter(1)	191206_UE_CoB_H11M8_dmPICS_HgrFlaMP_Tryp-lib_1000ng_001_45.mgf	191206_UE_CoB_H11M8_dmPICS_HgrFlaMP_Tryp-lib_1000ng_001_45.112575.112575.3	112575	12054	579.364	3+	1735.06	0	4.6953	0.00272027	0.0130903	28.5387	99.7537	Confident
105	P0AE08	AHPC_ECOLI Alkyl hydroperoxide reductase C OS=Escherichia coli (strain K12) OX=83333 GN=ahpC PE=1 SV=2	YAMIGDPTGALTR	TIAKIK	NFDNMR	TIAKIKYAMIGD	TGALTRNFDNMR	dm0	94	13	dm0 nter-YAMIGDPTGALTR-COOH	dm0-Nter(1)	191206_UE_CoB_H11M8_dmPICS_HgrFlaMP_Tryp-lib_1000ng_001_45.mgf	191206_UE_CoB_H11M8_dmPICS_HgrFlaMP_Tryp-lib_1000ng_001_45.75772.75772.2	75772	8068.23	697.364	2+	1392.71	0	3.8612	0.00269265	0.012554	47.2125	100	Confident
106	P02359	RS7_ECOLI 30S ribosomal protein S7 OS=Escherichia coli (strain K12) OX=83333 GN=rpsG PE=1 SV=3	FVNILMVDGK	SELLAK	KSTAES	SELLAKFVNILM	LMVDGKKSTAES	dm0	26	10	dm0 nter-FVNILMVDGK<dm0-k>-COOH	dm0-K(10), dm0-Nter(1)	191206_UE_CoB_H11M8_dmPICS_HgrFlaMP_Tryp-lib_1000ng_001_45.mgf	191206_UE_CoB_H11M8_dmPICS_HgrFlaMP_Tryp-lib_1000ng_001_45.84593.84593.1	84593	8979.51	1191.7	1+	1190.67	0	13.1785	0.0157046	0.017701	30.7058	97.2028	Confident
107	P00490	PHSM_ECOLI Maltodextrin phosphorylase OS=Escherichia coli (strain K12) OX=83333 GN=malP PE=1 SV=7	LTGNNLLNLGWYQDVQDSLK	EFLIGR	AYDINL	EFLIGRLTGNNL	VQDSLKAYDINL	dm0	74	20	dm0 nter-LTGNNLLNLGWYQDVQDSLK<dm0-k>-COOH	dm0-K(20), dm0-Nter(1)	191206_UE_CoB_H11M8_dmPICS_HgrFlaMP_Tryp-lib_1000ng_001_45.mgf	191206_UE_CoB_H11M8_dmPICS_HgrFlaMP_Tryp-lib_1000ng_001_45.121361.121361.3	121361	13154.1	783.087	3+	2346.22	0	7.12391	0.0055786	0.021019	67.2125	100	Confident
108	P0AF08	APBC_ECOLI Iron-sulfur cluster carrier protein OS=Escherichia coli (strain K12) OX=83333 GN=mrp PE=3 SV=1	VAAQLYWQGEVIPGEISFR	RQLADR	AV	RQLADRVAAQLY	GEISFRAV	dm0	349	19	dm0 nter-VAAQLYWQGEVIPGEISFR-COOH	dm0-Nter(1)	191206_UE_CoB_H11M8_dmPICS_HgrFlaMP_Tryp-lib_1000ng_001_45.mgf	191206_UE_CoB_H11M8_dmPICS_HgrFlaMP_Tryp-lib_1000ng_001_45.114665.114665.3	114665	12304.2	731.061	3+	2190.15	0	6.43805	0.00470658	0.0165435	83.0103	100	Confident
109	P0A9C0	GLPA_ECOLI Anaerobic glycerol-3-phosphate dehydrogenase subunit A OS=Escherichia coli (strain K12) OX=83333 GN=glpA PE=1 SV=1	VGMGTCQGELCACR	LRRRTR	AAGLLQ	LRRRTRVGMGTC	ELCACRAAGLLQ	dm0	465	14	dm0 nter-VGMGTC<cmm>QGELC<cmm>AC<cmm>R-COOH	Carbamidomethylation of C(11, 13, 6), dm0-Nter(1)	191206_UE_CoB_H11M8_dmPICS_HgrFlaMP_Tryp-lib_1000ng_001_45.mgf	191206_UE_CoB_H11M8_dmPICS_HgrFlaMP_Tryp-lib_1000ng_001_45.41027.41027.2	41027	4639.34	813.85	2+	1625.68	0	4.6306	0.0037686	0.0150725	69.2082	100	Confident
110	P67826	CUTC_ECOLI Copper homeostasis protein CutC OS=Escherichia coli (strain K12) OX=83333 GN=cutC PE=3 SV=1	EGGLTPSLGVLK	LCAAPK	SVRQRV	LCAAPKEGGLTP	SLGVLKSVRQRV	dm0	33	12	dm0 nter-EGGLTPSLGVLK<dm0-k>-COOH	dm0-K(12), dm0-Nter(1)	191206_UE_CoB_H11M8_dmPICS_HgrFlaMP_Tryp-lib_1000ng_001_45.mgf	191206_UE_CoB_H11M8_dmPICS_HgrFlaMP_Tryp-lib_1000ng_001_45.74943.74943.2	74943	7981.95	613.875	2+	1225.73	0	5.85185	0.00359228	0.0165141	26.5758	99.3428	Confident
111	P60723	RL4_ECOLI 50S ribosomal protein L4 OS=Escherichia coli (strain K12) OX=83333 GN=rplD PE=1 SV=1	LKDMALEDVLIITGELDENLFLAAR	KLLAQK	NLHKVD	KLLAQKLKDMAL	LFLAARNLHKVD	dm0	138	25	dm0 nter-LK<dm0-k>DMALEDVLIITGELDENLFLAAR-COOH	dm0-K(2), dm0-Nter(1)	191206_UE_CoB_H11M8_dmPICS_HgrFlaMP_Tryp-lib_1000ng_001_45.mgf	191206_UE_CoB_H11M8_dmPICS_HgrFlaMP_Tryp-lib_1000ng_001_45.129088.129088.4	129088	14186	715.402	4+	2857.55	0	9.36058	0.00669651	0.022443	69.5861	100	Confident
112	P0A9C3	GALM_ECOLI Aldose 1-epimerase OS=Escherichia coli (strain K12) OX=83333 GN=galM PE=1 SV=1	YTFDGETVTLSPSQGVNQLHGGPEGFDK	RIANSR	RRWQIV	RIANSRYTFDGE	PEGFDKRRWQIV	dm6	85	28	dm6 nter-YTFDGETVTLSPSQGVNQLHGGPEGFDK<dm6-k>-COOH	dm6-K(28), dm6-Nter(1)	191206_UE_CoB_H11M8_dmPICS_HgrFlaMP_Tryp-lib_1000ng_001_45.mgf	191206_UE_CoB_H11M8_dmPICS_HgrFlaMP_Tryp-lib_1000ng_001_45.90724.90724.3	90724	9625.91	1016.85	3+	3047.51	0	7.87775	0.00801046	0.031048	100	100	Confident
113	P0A6F3	GLPK_ECOLI Glycerol kinase OS=Escherichia coli (strain K12) OX=83333 GN=glpK PE=1 SV=2	ATLESIAYQTR	ANHIIR	DVLEAM	ANHIIRATLESI	IAYQTRDVLEAM	dm6	380	11	dm6 nter-ATLESIAYQTR-COOH	dm6-Nter(1)	191206_UE_CoB_H11M8_dmPICS_HgrFlaMP_Tryp-lib_1000ng_001_45.mgf	191206_UE_CoB_H11M8_dmPICS_HgrFlaMP_Tryp-lib_1000ng_001_45.53261.53261.1	53261	5839.72	1286.72	1+	1285.71	0	5.92867	0.00762852	0.0107564	62.2185	100	Confident
114	P0A9W3	ETTA_ECOLI Energy-dependent translational throttle protein EttA OS=Escherichia coli (strain K12) OX=83333 GN=ettA PE=1 SV=2	LLIDDLSFSIPK	KSYGDR	GAIVGI	KSYGDRLLIDDL	SFSIPKGAIVGI	dm0	337	12	dm0 nter-LLIDDLSFSIPK<dm0-k>-COOH	dm0-K(12), dm0-Nter(1)	191206_UE_CoB_H11M8_dmPICS_HgrFlaMP_Tryp-lib_1000ng_001_45.mgf	191206_UE_CoB_H11M8_dmPICS_HgrFlaMP_Tryp-lib_1000ng_001_45.114947.114947.3	114947	12339.4	472.95	3+	1415.83	0	-0.235558	-0.000111407	0.0113324	13.279	85.1582	Confident
115	P33195	GCSP_ECOLI Glycine dehydrogenase (decarboxylating) OS=Escherichia coli (strain K12) OX=83333 GN=gcvP PE=1 SV=3	EVAVFPAGVADK	AHPYSR	YWPTVK	AHPYSREVAVFP	AGVADKYWPTVK	dm6	918	12	dm6 nter-EVAVFPAGVADK<dm6-k>-COOH	dm6-K(12), dm6-Nter(1)	191206_UE_CoB_H11M8_dmPICS_HgrFlaMP_Tryp-lib_1000ng_001_45.mgf	191206_UE_CoB_H11M8_dmPICS_HgrFlaMP_Tryp-lib_1000ng_001_45.66902.66902.	66902	7177.17	635.89	2+	1269.76	0	3.41574	0.00217203	0.0130704	38.8606	99.5526	Confident
116	P09394	GLPQ_ECOLI Glycerophosphodiester phosphodiesterase, periplasmic OS=Escherichia coli (strain K12) OX=83333 GN=glpQ PE=1 SV=2	FTEGFDIENGK	EIKSLK	KVQTYP	EIKSLKFTEGFD	DIENGKKVQTYP	dm0	117	11	dm0 nter-FTEGFDIENGK<dm0-k>-COOH	dm0-K(11), dm0-Nter(1)	191206_UE_CoB_H11M8_dmPICS_HgrFlaMP_Tryp-lib_1000ng_001_45.mgf	191206_UE_CoB_H11M8_dmPICS_HgrFlaMP_Tryp-lib_1000ng_001_45.58800.58800.2	58800	6379.95	656.827	2+	1311.63	0	3.37178	0.00221467	0.0159727	26.3827	99.3166	Confident
117	P0A7D7	PUR7_ECOLI Phosphoribosylaminoimidazole-succinocarboxamide synthase OS=Escherichia coli (strain K12) OX=83333 GN=purC PE=1 SV=1	LGIEEGIELNPPLFDLFLK	GSLVKR	NDAMHD	GSLVKRLGIEEG	FDLFLKNDAMHD	dm6	105	19	dm6 nter-LGIEEGIELNPPLFDLFLK<dm6-k>-COOH	dm6-K(19), dm6-Nter(1)	191206_UE_CoB_H11M8_dmPICS_HgrFlaMP_Tryp-lib_1000ng_001_45.mgf	191206_UE_CoB_H11M8_dmPICS_HgrFlaMP_Tryp-lib_1000ng_001_45.129010.129010.3	129010	14175.1	742.448	3+	2224.3	0	9.17941	0.00681517	0.0156984	100	100	Confident
118	P0A7R1	RL9_ECOLI 50S ribosomal protein L9 OS=Escherichia coli (strain K12) OX=83333 GN=rplI PE=1 SV=1	ALETVTIASK	RAEKIN	AGDEGK	RAEKINALETVT	VTIASKAGDEGK	dm0	74	10	dm0 nter-ALETVTIASK<dm0-k>-COOH	dm0-K(10), dm0-Nter(1)	191206_UE_CoB_H11M8_dmPICS_HgrFlaMP_Tryp-lib_1000ng_001_45.mgf	191206_UE_CoB_H11M8_dmPICS_HgrFlaMP_Tryp-lib_1000ng_001_45.43954.43954.2	43954	4933.22	544.833	2+	1087.65	0	1.94675	0.00106065	0.0129797	20.655	96.8237	Confident
119	P0A6F5	CH60_ECOLI 60 kDa chaperonin OS=Escherichia coli (strain K12) OX=83333 GN=groL PE=1 SV=2	AGKPLLIIAEDVEGEALATLVVNTMR	LEAVAK	GIVKVA	LEAVAKAGKPLL	VVNTMRGIVKVA	dm6	243	26	dm6 nter-AGK<dm6-k>PLLIIAEDVEGEALATLVVNTMR-COOH	dm6-K(3), dm6-Nter(1)	191206_UE_CoB_H11M8_dmPICS_HgrFlaMP_Tryp-lib_1000ng_001_45.mgf	191206_UE_CoB_H11M8_dmPICS_HgrFlaMP_Tryp-lib_1000ng_001_45.126972.126972.4	126972	13899.1	698.668	4+	2790.62	0	8.41675	0.00588047	0.0182312	100	100	Confident
120	P60546	KGUA_ECOLI Guanylate kinase OS=Escherichia coli (strain K12) OX=83333 GN=gmk PE=1 SV=1	TQPLYDTQVSVSHTTR	IQALLK	QPRPGE	IQALLKTQPLYD	VSHTTRQPRPGE	dm0	27	16	dm0 nter-TQPLYDTQVSVSHTTR-COOH	dm0-Nter(1)	191206_UE_CoB_H11M8_dmPICS_HgrFlaMP_Tryp-lib_1000ng_001_45.mgf	191206_UE_CoB_H11M8_dmPICS_HgrFlaMP_Tryp-lib_1000ng_001_45.41094.41094.2	41094	4646.2	930.984	2+	1859.94	0	8.75823	0.0081537	0.0232355	78.2391	100	Confident
121	P0A7K2	RL7_ECOLI 50S ribosomal protein L7/L12 OS=Escherichia coli (strain K12) OX=83333 GN=rplL PE=1 SV=2	FGVSAAAAVAVAAGPVEAAEEKTEFDVILK	SAMEEK	AAGANK	SAMEEKFGVSAA	FDVILKAAGANK	dm0	31	30	dm0 nter-FGVSAAAAVAVAAGPVEAAEEK<dm0-k>TEFDVILK<dm0-k>-COOH	dm0-K(22, 30), dm0-Nter(1)	191206_UE_CoB_H11M8_dmPICS_HgrFlaMP_Tryp-lib_1000ng_001_45.mgf	191206_UE_CoB_H11M8_dmPICS_HgrFlaMP_Tryp-lib_1000ng_001_45.138018.138018.3	138018	15430.4	1015.9	3+	3043.65	1	10.2175	0.0103765	0.031847	23.9794	97.8261	Confident
122	P0A7E5	PYRG_ECOLI CTP synthase OS=Escherichia coli (strain K12) OX=83333 GN=pyrG PE=1 SV=2	LIDSQDVETR	VSVNIK	GVEILK	VSVNIKLIDSQD	QDVETRGVEILK	dm0	327	10	dm0 nter-LIDSQDVETR-COOH	dm0-Nter(1)	191206_UE_CoB_H11M8_dmPICS_HgrFlaMP_Tryp-lib_1000ng_001_45.mgf	191206_UE_CoB_H11M8_dmPICS_HgrFlaMP_Tryp-lib_1000ng_001_45.30496.30496.2	30496	3574.25	602.316	2+	1202.61	0	3.14541	0.00189453	0.0101293	27.6955	99.2465	Confident
123	P09373	PFLB_ECOLI Formate acetyltransferase 1 OS=Escherichia coli (strain K12) OX=83333 GN=pflB PE=1 SV=2	NYTPYEGDESFLAGATEATTTLWDK	RDFIQK	VMEGVK	RDFIQKNYTPYE	TTLWDKVMEGVK	dm0	33	25	dm0 nter-NYTPYEGDESFLAGATEATTTLWDK<dm0-k>-COOH	dm0-K(25), dm0-Nter(1)	191206_UE_CoB_H11M8_dmPICS_HgrFlaMP_Tryp-lib_1000ng_001_45.mgf	191206_UE_CoB_H11M8_dmPICS_HgrFlaMP_Tryp-lib_1000ng_001_45.126690.126690.3	126690	13859.7	946.451	3+	2835.31	1	4.99511	0.00472593	0.0242863	82.2915	100	Confident
124	P0ABK5	CYSK_ECOLI Cysteine synthase A OS=Escherichia coli (strain K12) OX=83333 GN=cysK PE=1 SV=2	IQGIGAGFIPANLDLK	KPGPHK	LVDKVI	KPGPHKIQGIGA	ANLDLKLVDKVI	dm6	227	16	dm6 nter-IQGIGAGFIPANLDLK<dm6-k>-COOH	dm6-K(16), dm6-Nter(1)	191206_UE_CoB_H11M8_dmPICS_HgrFlaMP_Tryp-lib_1000ng_001_45.mgf	191206_UE_CoB_H11M8_dmPICS_HgrFlaMP_Tryp-lib_1000ng_001_45.108788.108788.	108788	11618.8	848.033	2+	1694.04	0	6.94072	0.00588592	0.0255534	37.9588	99.5434	Confident
125	P07813	SYL_ECOLI Leucine--tRNA ligase OS=Escherichia coli (strain K12) OX=83333 GN=leuS PE=1 SV=2	ALMQEALLAVVR	DGEQDR	MLNPFT	DGEQDRALMQEA	LLAVVRMLNPFT	dm0	748	12	dm0 nter-ALMQEALLAVVR-COOH	dm0-Nter(1)	191206_UE_CoB_H11M8_dmPICS_HgrFlaMP_Tryp-lib_1000ng_001_45.mgf	191206_UE_CoB_H11M8_dmPICS_HgrFlaMP_Tryp-lib_1000ng_001_45.101695.101695.2	101695	10817	671.403	2+	1340.78	0	4.74678	0.00318699	0.0126377	21.1351	97.2571	Confident
126	P0A707	IF3_ECOLI Translation initiation factor IF-3 OS=Escherichia coli (strain K12) OX=83333 GN=infC PE=1 SV=1	FRPGTDEGDYQVK	QVKEIK	LRSLIR	QVKEIKFRPGTD	GDYQVKLRSLIR	dm0	98	13	dm0 nter-FRPGTDEGDYQVK<dm0-k>-COOH	dm0-K(13), dm0-Nter(1)	191206_UE_CoB_H11M8_dmPICS_HgrFlaMP_Tryp-lib_1000ng_001_45.mgf	191206_UE_CoB_H11M8_dmPICS_HgrFlaMP_Tryp-lib_1000ng_001_45.34326.34326.2	34326	3960.64	784.395	2+	1566.77	0	4.93581	0.0038716	0.0164455	71.9382	100	Confident
127	P10121	FTSY_ECOLI Signal recognition particle receptor FtsY OS=Escherichia coli (strain K12) OX=83333 GN=ftsY PE=1 SV=1	DAEALYGLLKEEMGEILAK	SRKQLR	VDEPLN	SRKQLRDAEALY	GEILAKVDEPLN	dm0	263	19	dm0 nter-DAEALYGLLK<dm0-k>EEMGEILAK<dm0-k>-COOH	dm0-K(10, 19), dm0-Nter(1)	191206_UE_CoB_H11M8_dmPICS_HgrFlaMP_Tryp-lib_1000ng_001_45.mgf	191206_UE_CoB_H11M8_dmPICS_HgrFlaMP_Tryp-lib_1000ng_001_45.126906.126906.3	126906	13889.8	726.403	3+	2176.17	0	7.51425	0.00545833	0.0177149	53.098	100	Confident
128	P0A951	ATDA_ECOLI Spermidine N(1)-acetyltransferase OS=Escherichia coli (strain K12) OX=83333 GN=speG PE=1 SV=2	GQTLLKPTAQ	AEHKTP		AEHKTPGQTLLK	LKPTAQ	dm6	177	10	dm6 nter-GQTLLK<dm6-k>PTAQ-COOH	dm6-K(6), dm6-Nter(1)	191206_UE_CoB_H11M8_dmPICS_HgrFlaMP_Tryp-lib_1000ng_001_45.mgf	191206_UE_CoB_H11M8_dmPICS_HgrFlaMP_Tryp-lib_1000ng_001_45.28268.28268.2	28268	3343.44	562.871	2+	1123.72	0	2.88127	0.00162178	0.0146386	23.1876	97.8982	Confident
129	P63284	CLPB_ECOLI Chaperone protein ClpB OS=Escherichia coli (strain K12) OX=83333 GN=clpB PE=1 SV=1	LVGAPPGYVGYEEGGYLTEAVR	KHSVSR	RRPYSV	KHSVSRLVGAPP	LTEAVRRRPYSV	dm6	646	22	dm6 nter-LVGAPPGYVGYEEGGYLTEAVR-COOH	dm6-Nter(1)	191206_UE_CoB_H11M8_dmPICS_HgrFlaMP_Tryp-lib_1000ng_001_45.mgf	191206_UE_CoB_H11M8_dmPICS_HgrFlaMP_Tryp-lib_1000ng_001_45.97039.97039.3	97039	10307.8	777.744	3+	2330.2	0	4.55075	0.0035393	0.0192063	100	100	Confident
130	P0ACJ8	CRP_ECOLI cAMP-activated global transcriptional regulator CRP OS=Escherichia coli (strain K12) OX=83333 GN=crp PE=1 SV=1	GSVAVLIKDEEGK	LYYIVK	EMILSY	LYYIVKGSVAVL	KDEEGKEMILSY	dm0	46	13	dm0 nter-GSVAVLIK<dm0-k>DEEGK<dm0-k>-COOH	dm0-K(8, 13), dm0-Nter(1)	191206_UE_CoB_H11M8_dmPICS_HgrFlaMP_Tryp-lib_1000ng_001_45.mgf	191206_UE_CoB_H11M8_dmPICS_HgrFlaMP_Tryp-lib_1000ng_001_45.44003.44003.2	44003	4938.44	714.92	2+	1427.82	0	1.96711	0.00140633	0.00932483	62.9243	100	Confident
131	P31677	OTSA_ECOLI Trehalose-6-phosphate synthase OS=Escherichia coli (strain K12) OX=83333 GN=otsA PE=1 SV=3	LLPLLQDDDIIWIHDYHLLPFAHELR	ALLADK	KRGVNN	ALLADKLLPLLQ	FAHELRKRGVNN	dm0	117	26	dm0 nter-LLPLLQDDDIIWIHDYHLLPFAHELR-COOH	dm0-Nter(1)	191206_UE_CoB_H11M8_dmPICS_HgrFlaMP_Tryp-lib_1000ng_001_45.mgf	191206_UE_CoB_H11M8_dmPICS_HgrFlaMP_Tryp-lib_1000ng_001_45.122792.122792.5	122792	13337.8	645.756	5+	3222.72	1	5.84351	0.00377229	0.018424	50.8619	100	Confident
132	P19926	AGP_ECOLI Glucose-1-phosphatase OS=Escherichia coli (strain K12) OX=83333 GN=agp PE=1 SV=1	NADALTLQAPAQR	SAEQLR	VTLELS	SAEQLRNADALT	QAPAQRVTLELS	dm6	371	13	dm6 nter-NADALTLQAPAQR-COOH	dm6-Nter(1)	191206_UE_CoB_H11M8_dmPICS_HgrFlaMP_Tryp-lib_1000ng_001_45.mgf	191206_UE_CoB_H11M8_dmPICS_HgrFlaMP_Tryp-lib_1000ng_001_45.50015.50015.2	50015	5525.36	701.899	2+	1401.78	0	2.63044	0.00184629	0.008195	64.5593	100	Confident
133	P07913	TDH_ECOLI L-threonine 3-dehydrogenase OS=Escherichia coli (strain K12) OX=83333 GN=tdh PE=1 SV=1	NVVITDVNEYR	KHVGAR	LELARK	KHVGARNVVITD	DVNEYRLELARK	dm6	190	11	dm6 nter-NVVITDVNEYR-COOH	dm6-Nter(1)	191206_UE_CoB_H11M8_dmPICS_HgrFlaMP_Tryp-lib_1000ng_001_45.mgf	191206_UE_CoB_H11M8_dmPICS_HgrFlaMP_Tryp-lib_1000ng_001_45.59256.59256.	59256	6422.46	678.376	2+	1354.73	0	4.90869	0.00332992	0.0142325	33.9794	99.8865	Confident
134	P23843	OPPA_ECOLI Periplasmic oligopeptide-binding protein OS=Escherichia coli (strain K12) OX=83333 GN=oppA PE=1 SV=2	DLFEGLLVSDLDGHPAPGVAESWDNKDAK	ESNISR	VWTFHL	ESNISRDLFEGL	DNKDAKVWTFHL	dm6	68	29	dm6 nter-DLFEGLLVSDLDGHPAPGVAESWDNK<dm6-k>DAK<dm6-k>-COOH	dm6-K(29, 26), dm6-Nter(1)	191206_UE_CoB_H11M8_dmPICS_HgrFlaMP_Tryp-lib_1000ng_001_45.mgf	191206_UE_CoB_H11M8_dmPICS_HgrFlaMP_Tryp-lib_1000ng_001_45.115674.115674.3	115674	12428.3	1066.91	3+	3196.68	1	12.0516	0.0128539	0.0276435	63.4679	100	Confident
135	P61889	MDH_ECOLI Malate dehydrogenase OS=Escherichia coli (strain K12) OX=83333 GN=mdh PE=1 SV=1	VAVLGAAGGIGQALALLLK	MK	TQLPSG	MKVAVLGA	LALLLKTQLPSG	dm0	3	19	dm0 nter-VAVLGAAGGIGQALALLLK<dm0-k>-COOH	dm0-K(19), dm0-Nter(1)	191206_UE_CoB_H11M8_dmPICS_HgrFlaMP_Tryp-lib_1000ng_001_45.mgf	191206_UE_CoB_H11M8_dmPICS_HgrFlaMP_Tryp-lib_1000ng_001_45.129158.129158.3	129158	14195.7	597.724	3+	1790.14	0	6.28471	0.0037565	0.0141097	73.3724	100	Confident
136	P68679	RS21_ECOLI 30S ribosomal protein S21 OS=Escherichia coli (strain K12) OX=83333 GN=rpsU PE=1 SV=2	VRENEPFDVALR	MPVIK	RFKRSC	MPVIKVRENEP	FDVALRRFKRSC	dm0	6	12	dm0 nter-VRENEPFDVALR-COOH	dm0-Nter(1)	191206_UE_CoB_H11M8_dmPICS_HgrFlaMP_Tryp-lib_1000ng_001_45.mgf	191206_UE_CoB_H11M8_dmPICS_HgrFlaMP_Tryp-lib_1000ng_001_45.52966.52966.	52966	5810.95	737.402	2+	1471.78	1	5.90111	0.00434851	0.014152	21.6115	97.3363	Confident
137	P63417	YHBS_ECOLI Uncharacterized N-acetyltransferase YhbS OS=Escherichia coli (strain K12) OX=83333 GN=yhbS PE=3 SV=1	WPGTESAFQVHR	HDLRCR	LADDAL	HDLRCRWPGTES	AFQVHRLADDAL	dm0	134	12	dm0 nter-WPGTESAFQVHR-COOH	dm0-Nter(1)	191206_UE_CoB_H11M8_dmPICS_HgrFlaMP_Tryp-lib_1000ng_001_45.mgf	191206_UE_CoB_H11M8_dmPICS_HgrFlaMP_Tryp-lib_1000ng_001_45.49952.49952.2	49952	5519.79	721.863	2+	1441.71	0	0.284564	0.000205416	0.0187011	19.5861	96.1451	Confident
138	P0A6F5	CH60_ECOLI 60 kDa chaperonin OS=Escherichia coli (strain K12) OX=83333 GN=groL PE=1 SV=2	ATLEDLGQAK	GMELEK	RVVINK	GMELEKATLEDL	DLGQAKRVVINK	dm0	312	10	dm0 nter-ATLEDLGQAK<dm0-k>-COOH	dm0-K(10), dm0-Nter(1)	191206_UE_CoB_H11M8_dmPICS_HgrFlaMP_Tryp-lib_1000ng_001_45.mgf	191206_UE_CoB_H11M8_dmPICS_HgrFlaMP_Tryp-lib_1000ng_001_45.42301.42301.1	42301	4767.03	1101.62	1+	1100.61	0	8.52052	0.00938633	0.00587641	70.655	100	Confident
139	P17117	NFSA_ECOLI Oxygen-insensitive NADPH nitroreductase OS=Escherichia coli (strain K12) OX=83333 GN=nfsA PE=1 SV=2	ALREELVTLTGGQK	IRITDK	HVAQAA	IRITDKALREEL	LTGGQKHVAQAA	dm6	55	14	dm6 nter-ALREELVTLTGGQK<dm6-k>-COOH	dm6-K(14), dm6-Nter(1)	191206_UE_CoB_H11M8_dmPICS_HgrFlaMP_Tryp-lib_1000ng_001_45.mgf	191206_UE_CoB_H11M8_dmPICS_HgrFlaMP_Tryp-lib_1000ng_001_45.55824.55824.3	55824	6089.34	528.333	3+	1581.97	0	3.51634	0.00185779	0.0109552	18.5387	94.8403	Confident
140	P0A6I0	KCY_ECOLI Cytidylate kinase OS=Escherichia coli (strain K12) OX=83333 GN=cmk PE=1 SV=1	AVAPLVPAADALVLDSTTLSIEQVIEK	DRDRNR	ALQYAR	DRDRNRAVAPLV	EQVIEKALQYAR	dm0	189	27	dm0 nter-AVAPLVPAADALVLDSTTLSIEQVIEK<dm0-k>-COOH	dm0-K(27), dm0-Nter(1)	191206_UE_CoB_H11M8_dmPICS_HgrFlaMP_Tryp-lib_1000ng_001_45.mgf	191206_UE_CoB_H11M8_dmPICS_HgrFlaMP_Tryp-lib_1000ng_001_45.128287.128287.4	128287	14079.2	705.915	4+	2818.59	1	11.2162	0.00791475	0.0230486	72.0066	100	Confident
141	P0A6Y8	DNAK_ECOLI Chaperone protein DnaK OS=Escherichia coli (strain K12) OX=83333 GN=dnaK PE=1 SV=2	TTPSIIAYTQDGETLVGQPAKR	NAEGDR	QAVTNP	NAEGDRTTPSII	GQPAKRQAVTNP	dm0	35	22	dm0 nter-TTPSIIAYTQDGETLVGQPAK<dm0-k>R-COOH	dm0-K(21), dm0-Nter(1)	191206_UE_CoB_H11M8_dmPICS_HgrFlaMP_Tryp-lib_1000ng_001_45.mgf	191206_UE_CoB_H11M8_dmPICS_HgrFlaMP_Tryp-lib_1000ng_001_45.80815.80815.4	80815	8587.21	601.33	4+	2401.29	0	2.98072	0.00179239	0.0172829	41.6749	100	Confident
142	P36683	ACNB_ECOLI Aconitate hydratase B OS=Escherichia coli (strain K12) OX=83333 GN=acnB PE=1 SV=3	NPPAGEEEFLLDLLTNR	LVELLK	VPPGVD	LVELLKNPPAGE	DLLTNRVPPGVD	dm0	36	17	dm0 nter-NPPAGEEEFLLDLLTNR-COOH	dm0-Nter(1)	191206_UE_CoB_H11M8_dmPICS_HgrFlaMP_Tryp-lib_1000ng_001_45.mgf	191206_UE_CoB_H11M8_dmPICS_HgrFlaMP_Tryp-lib_1000ng_001_45.123663.123663.2	123663	13458.9	978.519	2+	1955	0	11.7891	0.0115357	0.0232	100	100	Confident
143	P0ABH7	CISY_ECOLI Citrate synthase OS=Escherichia coli (strain K12) OX=83333 GN=gltA PE=1 SV=1	ITFIDGDEGILLHR	ASCESK	GFPIDQ	ASCESKITFIDG	GILLHRGFPIDQ	dm0	57	14	dm0 nter-ITFIDGDEGILLHR-COOH	dm0-Nter(1)	191206_UE_CoB_H11M8_dmPICS_HgrFlaMP_Tryp-lib_1000ng_001_45.mgf	191206_UE_CoB_H11M8_dmPICS_HgrFlaMP_Tryp-lib_1000ng_001_45.91553.91553.3	91553	9713.45	542.967	3+	1625.88	0	0.289812	0.000157358	0.015634	74.9485	100	Confident
144	P0A7V0	RS2_ECOLI 30S ribosomal protein S2 OS=Escherichia coli (strain K12) OX=83333 GN=rpsB PE=1 SV=2	ELEKLENSLGGIK	ALMRTR	DMGGLP	ALMRTRELEKLE	SLGGIKDMGGLP	dm0	140	13	dm0 nter-ELEK<dm0-k>LENSLGGIK<dm0-k>-COOH	dm0-K(4, 13), dm0-Nter(1)	191206_UE_CoB_H11M8_dmPICS_HgrFlaMP_Tryp-lib_1000ng_001_45.mgf	191206_UE_CoB_H11M8_dmPICS_HgrFlaMP_Tryp-lib_1000ng_001_45.60405.60405.2	60405	6535.66	757.451	2+	1512.88	0	7.23936	0.00548342	0.0139463	98.5387	100	Confident
145	P00864	CAPP_ECOLI Phosphoenolpyruvate carboxylase OS=Escherichia coli (strain K12) OX=83333 GN=ppc PE=1 SV=1	AGIELTLFHGR	IKTCEK	GGSIGR	IKTCEKAGIELT	TLFHGRGGSIGR	dm6	571	11	dm6 nter-AGIELTLFHGR-COOH	dm6-Nter(1)	191206_UE_CoB_H11M8_dmPICS_HgrFlaMP_Tryp-lib_1000ng_001_45.mgf	191206_UE_CoB_H11M8_dmPICS_HgrFlaMP_Tryp-lib_1000ng_001_45.67508.67508.3	67508	7238.46	416.574	3+	1246.72	0	-18.8053	-0.00783396	0.0160475	23.1876	98.2456	Doubtful
146	P0AGJ9	SYY_ECOLI Tyrosine--tRNA ligase OS=Escherichia coli (strain K12) OX=83333 GN=tyrS PE=1 SV=2	GADLMQALVDSELQPSR	MVEMEK	GQARKT	MVEMEKGADLMQ	ELQPSRGQARKT	dm0	356	17	dm0 nter-GADLMQALVDSELQPSR-COOH	dm0-Nter(1)	191206_UE_CoB_H11M8_dmPICS_HgrFlaMP_Tryp-lib_1000ng_001_45.mgf	191206_UE_CoB_H11M8_dmPICS_HgrFlaMP_Tryp-lib_1000ng_001_45.110273.110273.3	110273	11791.3	619.987	3+	1856.93	0	5.21839	0.00323532	0.0135605	46.7778	100	Confident
147	P0AGD3	SODF_ECOLI Superoxide dismutase [Fe] OS=Escherichia coli (strain K12) OX=83333 GN=sodB PE=1 SV=2	NFGSGWTWLVK	TDAAIK	NSDGKL	TDAAIKNFGSGW	WTWLVKNSDGKL	dm0	118	11	dm0 nter-NFGSGWTWLVK<dm0-k>-COOH	dm0-K(11), dm0-Nter(1)	191206_UE_CoB_H11M8_dmPICS_HgrFlaMP_Tryp-lib_1000ng_001_45.mgf	191206_UE_CoB_H11M8_dmPICS_HgrFlaMP_Tryp-lib_1000ng_001_45.103649.103649.2	103649	11028.6	675.867	2+	1349.71	0	5.06468	0.00342304	0.0146185	37.4473	99.5402	Confident
148	P0A8T7	RPOC_ECOLI DNA-directed RNA polymerase subunit beta' OS=Escherichia coli (strain K12) OX=83333 GN=rpoC PE=1 SV=1	VTAEDVLKPGTADILVPR	DRVLGR	NTLLHE	DRVLGRVTAEDV	DILVPRNTLLHE	dm0	843	18	dm0 nter-VTAEDVLK<dm0-k>PGTADILVPR-COOH	dm0-K(8), dm0-Nter(1)	191206_UE_CoB_H11M8_dmPICS_HgrFlaMP_Tryp-lib_1000ng_001_45.mgf	191206_UE_CoB_H11M8_dmPICS_HgrFlaMP_Tryp-lib_1000ng_001_45.92382.92382.3	92382	9800.95	650.717	3+	1949.12	0	4.19905	0.00273238	0.0181018	38.5387	100	Confident
149	P62707	GPMA_ECOLI 2,3-bisphosphoglycerate-dependent phosphoglycerate mutase OS=Escherichia coli (strain K12) OX=83333 GN=gpmA PE=1 SV=2	AIHTLWNVLDELDQAWLPVEK	TSVLKR	SWKLNE	TSVLKRAIHTLW	WLPVEKSWKLNE	dm0	63	21	dm0 nter-AIHTLWNVLDELDQAWLPVEK<dm0-k>-COOH	dm0-K(21), dm0-Nter(1)	191206_UE_CoB_H11M8_dmPICS_HgrFlaMP_Tryp-lib_1000ng_001_45.mgf	191206_UE_CoB_H11M8_dmPICS_HgrFlaMP_Tryp-lib_1000ng_001_45.125541.125541.5	125541	13700	510.081	5+	2545.36	0	3.48694	0.00177861	0.0137409	47.2125	100	Confident
150	Q46845	YGHU_ECOLI Disulfide-bond oxidoreductase YghU OS=Escherichia coli (strain K12) OX=83333 GN=yghU PE=1 SV=2	FGYFLPQDLAK	LYLAEK	RTETMN	LYLAEKFGYFLP	PQDLAKRTETMN	dm0	129	11	dm0 nter-FGYFLPQDLAK<dm0-k>-COOH	dm0-K(11), dm0-Nter(1)	191206_UE_CoB_H11M8_dmPICS_HgrFlaMP_Tryp-lib_1000ng_001_45.mgf	191206_UE_CoB_H11M8_dmPICS_HgrFlaMP_Tryp-lib_1000ng_001_45.96452.96452.	96452	10244.9	677.877	2+	1353.73	0	5.02423	0.00340579	0.0205717	24.0894	98.4649	Confident
151	P68919	RL25_ECOLI 50S ribosomal protein L25 OS=Escherichia coli (strain K12) OX=83333 GN=rplY PE=1 SV=1	AANKFPAIIYGGK	ASRRLR	EAPLAI	ASRRLRAANKFP	IIYGGKEAPLAI	dm6	22	13	dm6 nter-AANK<dm6-k>FPAIIYGGK<dm6-k>-COOH	dm6-K(4, 13), dm6-Nter(1)	191206_UE_CoB_H11M8_dmPICS_HgrFlaMP_Tryp-lib_1000ng_001_45.mgf	191206_UE_CoB_H11M8_dmPICS_HgrFlaMP_Tryp-lib_1000ng_001_45.54876.54876.2	54876	5998.43	726.479	2+	1450.94	0	2.69553	0.00195824	0.014025	84.318	100	Confident
152	P0DMC7	RCSB_ECOLI Transcriptional regulatory protein RcsB OS=Escherichia coli (strain K12) OX=83333 GN=rcsB PE=1 SV=1	LFAEGFLVTEIAK	ESEVLR	KLNRSI	ESEVLRLFAEGF	VTEIAKKLNRSI	dm0	161	13	dm0 nter-LFAEGFLVTEIAK<dm0-k>-COOH	dm0-K(13), dm0-Nter(1)	191206_UE_CoB_H11M8_dmPICS_HgrFlaMP_Tryp-lib_1000ng_001_45.mgf	191206_UE_CoB_H11M8_dmPICS_HgrFlaMP_Tryp-lib_1000ng_001_45.107823.107823.2	107823	11506.4	747.44	2+	1492.85	0	7.11759	0.00531993	0.0158391	40.7572	99.5536	Confident
153	P0ADY7	RL16_ECOLI 50S ribosomal protein L16 OS=Escherichia coli (strain K12) OX=83333 GN=rplP PE=1 SV=1	GLAQGTDVSFGSFGLK	HKGRNR	AVGRGR	HKGRNRGLAQGT	GSFGLKAVGRGR	dm0	19	16	dm0 nter-GLAQGTDVSFGSFGLK<dm0-k>-COOH	dm0-K(16), dm0-Nter(1)	191206_UE_CoB_H11M8_dmPICS_HgrFlaMP_Tryp-lib_1000ng_001_45.mgf	191206_UE_CoB_H11M8_dmPICS_HgrFlaMP_Tryp-lib_1000ng_001_45.92129.92129.2	92129	9774.46	820.446	2+	1638.86	0	9.03814	0.00741523	0.0130375	100	100	Confident
154	P07012	RF2_ECOLI Peptide chain release factor RF2 OS=Escherichia coli (strain K12) OX=83333 GN=prfB PE=1 SV=3	TEIIEESEGEVAGIK	ESRGFK	SVTIKI	ESRGFKTEIIEE	EVAGIKSVTIKI	dm0	163	15	dm0 nter-TEIIEESEGEVAGIK<dm0-k>-COOH	dm0-K(15), dm0-Nter(1)	191206_UE_CoB_H11M8_dmPICS_HgrFlaMP_Tryp-lib_1000ng_001_45.mgf	191206_UE_CoB_H11M8_dmPICS_HgrFlaMP_Tryp-lib_1000ng_001_45.71551.71551.2	71551	7639.69	830.442	2+	1658.86	0	5.26406	0.00437148	0.0102801	67.9588	100	Confident
155	P0A8M0	SYN_ECOLI Asparagine--tRNA ligase OS=Escherichia coli (strain K12) OX=83333 GN=asnS PE=1 SV=2	HLAEFWMLEPEVAFANLNDIAGLAEAMLK	NSNTSR	YVFKAV	NSNTSRHLAEFW	AEAMLKYVFKAV	dm6	243	29	dm6 nter-HLAEFWMLEPEVAFANLNDIAGLAEAMLK<dm6-k>-COOH	dm6-K(29), dm6-Nter(1)	191206_UE_CoB_H11M8_dmPICS_HgrFlaMP_Tryp-lib_1000ng_001_45.mgf	191206_UE_CoB_H11M8_dmPICS_HgrFlaMP_Tryp-lib_1000ng_001_45.133812.133812.4	133812	14831.6	828.701	4+	3310.74	0	10.5851	0.00877176	0.0474994	100	100	Confident
156	P28304	QOR1_ECOLI Quinone oxidoreductase 1 OS=Escherichia coli (strain K12) OX=83333 GN=qorA PE=1 SV=1	AAILPAAISFEQAAASFLK	NIIADK	GLTVYY	NIIADKAAILPA	AASFLKGLTVYY	dm0	106	19	dm0 nter-AAILPAAISFEQAAASFLK<dm0-k>-COOH	dm0-K(19), dm0-Nter(1)	191206_UE_CoB_H11M8_dmPICS_HgrFlaMP_Tryp-lib_1000ng_001_45.mgf	191206_UE_CoB_H11M8_dmPICS_HgrFlaMP_Tryp-lib_1000ng_001_45.126197.126197.3	126197	13791.1	659.05	3+	1974.12	0	4.58573	0.00302221	0.0158431	92.0761	100	Confident
157	P35340	AHPF_ECOLI Alkyl hydroperoxide reductase subunit F OS=Escherichia coli (strain K12) OX=83333 GN=ahpF PE=1 SV=2	ELLAEIAELSDKVTFK	KSAEIK	EDNSLP	KSAEIKELLAEI	DKVTFKEDNSLP	dm6	38	16	dm6 nter-ELLAEIAELSDK<dm6-k>VTFK<dm6-k>-COOH	dm6-K(12, 16), dm6-Nter(1)	191206_UE_CoB_H11M8_dmPICS_HgrFlaMP_Tryp-lib_1000ng_001_45.mgf	191206_UE_CoB_H11M8_dmPICS_HgrFlaMP_Tryp-lib_1000ng_001_45.115600.115600.3	115600	12419.1	636.733	3+	1907.17	0	2.75499	0.00175419	0.0140469	56.0206	100	Confident
158	P0ACI6	ASNC_ECOLI Regulatory protein AsnC OS=Escherichia coli (strain K12) OX=83333 GN=asnC PE=1 SV=1	LESLDEVTEAYYTTGHYSIFIK	PSALAK	VMCRSI	PSALAKLESLDE	YSIFIKVMCRSI	dm0	89	22	dm0 nter-LESLDEVTEAYYTTGHYSIFIK<dm0-k>-COOH	dm0-K(22), dm0-Nter(1)	191206_UE_CoB_H11M8_dmPICS_HgrFlaMP_Tryp-lib_1000ng_001_45.mgf	191206_UE_CoB_H11M8_dmPICS_HgrFlaMP_Tryp-lib_1000ng_001_45.111638.111638.4	111638	11943.6	659.588	4+	2634.31	0	4.82083	0.00317974	0.0199227	63.6653	100	Confident
159	P00961	SYGB_ECOLI Glycine--tRNA ligase beta subunit OS=Escherichia coli (strain K12) OX=83333 GN=glyS PE=1 SV=4	LTNANVVDDVIDFMLGR	RLYGDK	FRAWYQ	RLYGDKLTNANV	DFMLGRFRAWYQ	dm6	515	17	dm6 nter-LTNANVVDDVIDFMLGR-COOH	dm6-Nter(1)	191206_UE_CoB_H11M8_dmPICS_HgrFlaMP_Tryp-lib_1000ng_001_45.mgf	191206_UE_CoB_H11M8_dmPICS_HgrFlaMP_Tryp-lib_1000ng_001_45.133530.133530.3	133530	14792.7	643.01	3+	1925.01	1	-4.35844	-0.00280108	0.0147478	32.5964	99.7519	Confident
160	P0A6F5	CH60_ECOLI 60 kDa chaperonin OS=Escherichia coli (strain K12) OX=83333 GN=groL PE=1 SV=2	ANDAAGDGTTTATVLAQAIITEGLK	KEVASK	AVAAGM	KEVASKANDAAG	ITEGLKAVAAGM	dm6	81	25	dm6 nter-ANDAAGDGTTTATVLAQAIITEGLK<dm6-k>-COOH	dm6-K(25), dm6-Nter(1)	191206_UE_CoB_H11M8_dmPICS_HgrFlaMP_Tryp-lib_1000ng_001_45.mgf	191206_UE_CoB_H11M8_dmPICS_HgrFlaMP_Tryp-lib_1000ng_001_45.124882.124882.3	124882	13608.6	824.137	3+	2469.36	0	12.1353	0.0100011	0.0169176	100	100	Confident
161	P0ACB2	HEM2_ECOLI Delta-aminolevulinic acid dehydratase OS=Escherichia coli (strain K12) OX=83333 GN=hemB PE=1 SV=2	QALDAAGFK	QVQAIR	DTAIMS	QVQAIRQALDAA	DAAGFKDTAIMS	dm0	177	9	dm0 nter-QALDAAGFK<dm0-k>-COOH	dm0-K(9), dm0-Nter(1)	191206_UE_CoB_H11M8_dmPICS_HgrFlaMP_Tryp-lib_1000ng_001_45.mgf	191206_UE_CoB_H11M8_dmPICS_HgrFlaMP_Tryp-lib_1000ng_001_45.38177.38177.2	38177	4350.74	488.775	2+	975.539	0	-3.4948	-0.00170818	0.00678562	22.7572	97.6744	Confident
162	P0A7V8	RS4_ECOLI 30S ribosomal protein S4 OS=Escherichia coli (strain K12) OX=83333 GN=rpsD PE=1 SV=2	CKIEQAPGQHGAR	RAIDTK	KPRLSD	RAIDTKCKIEQA	GQHGARKPRLSD	dm6	32	13	dm6 nter-C<cmm>K<dm6-k>IEQAPGQHGAR-COOH	Carbamidomethylation of C(1), dm6-K(2), dm6-Nter(1)	191206_UE_CoB_H11M8_dmPICS_HgrFlaMP_Tryp-lib_1000ng_001_45.mgf	191206_UE_CoB_H11M8_dmPICS_HgrFlaMP_Tryp-lib_1000ng_001_45.6016.6016.2	6016	943.364	760.431	2+	1518.84	0	7.25609	0.00551771	0.0118934	65.2288	100	Confident
163	P16659	SYP_ECOLI Proline--tRNA ligase OS=Escherichia coli (strain K12) OX=83333 GN=proS PE=1 SV=4	AVEGSSFPQVALLVR	KTLLVK	GDHELN	KTLLVKAVEGSS	VALLVRGDHELN	dm0	285	15	dm0 nter-AVEGSSFPQVALLVR-COOH	dm0-Nter(1)	191206_UE_CoB_H11M8_dmPICS_HgrFlaMP_Tryp-lib_1000ng_001_45.mgf	191206_UE_CoB_H11M8_dmPICS_HgrFlaMP_Tryp-lib_1000ng_001_45.97453.97453.	97453	10351.4	801.462	2+	1599.9	1	5.20182	0.00416643	0.0156132	28.2391	99.3304	Confident
164	P0A817	METK_ECOLI S-adenosylmethionine synthase OS=Escherichia coli (strain K12) OX=83333 GN=metK PE=1 SV=2	WVDIEEITR	EITTSA	NTVREI	EITTSAWVDIEE	IEEITRNTVREI	dm6	62	9	dm6 nter-WVDIEEITR-COOH	dm6-Nter(1)	191206_UE_CoB_H11M8_dmPICS_HgrFlaMP_Tryp-lib_1000ng_001_45.mgf	191206_UE_CoB_H11M8_dmPICS_HgrFlaMP_Tryp-lib_1000ng_001_45.77455.77455.2	77455	8241.45	597.834	2+	1193.65	0	2.44559	0.00146206	0.00870705	16.3827	91.6195	Confident
165	P0A8F0	UPP_ECOLI Uracil phosphoribosyltransferase OS=Escherichia coli (strain K12) OX=83333 GN=upp PE=1 SV=1	VTIEGWNGPVEIDQIK	DLETEK	GKKITV	DLETEKVTIEGW	EIDQIKGKKITV	dm6	52	16	dm6 nter-VTIEGWNGPVEIDQIK<dm6-k>-COOH	dm6-K(16), dm6-Nter(1)	191206_UE_CoB_H11M8_dmPICS_HgrFlaMP_Tryp-lib_1000ng_001_45.mgf	191206_UE_CoB_H11M8_dmPICS_HgrFlaMP_Tryp-lib_1000ng_001_45.104658.104658.3	104658	11142.8	623.024	3+	1865.06	1	-6.11718	-0.00380912	0.0152026	34.0894	100	Confident
166	P0A8L1	SYS_ECOLI Serine--tRNA ligase OS=Escherichia coli (strain K12) OX=83333 GN=serS PE=1 SV=1	DIALTIPNLPADEVPVGKDENDNVEVSR	LQAEIR	WGTPRE	LQAEIRDIALTI	NVEVSRWGTPRE	dm6	98	28	dm6 nter-DIALTIPNLPADEVPVGK<dm6-k>DENDNVEVSR-COOH	dm6-K(18), dm6-Nter(1)	191206_UE_CoB_H11M8_dmPICS_HgrFlaMP_Tryp-lib_1000ng_001_45.mgf	191206_UE_CoB_H11M8_dmPICS_HgrFlaMP_Tryp-lib_1000ng_001_45.109987.109987.4	109987	11757	772.925	4+	3086.64	1	8.3175	0.00642666	0.0266502	34.0894	99.0909	Confident
167	P0A9J8	CMPDT_ECOLI Bifunctional chorismate mutase/prephenate dehydratase OS=Escherichia coli (strain K12) OX=83333 GN=pheA PE=1 SV=1	HFEQFIESGCAK	RQYAAR	FADIFN	RQYAARHFEQFI	ESGCAKFADIFN	dm6	127	12	dm6 nter-HFEQFIESGC<cmm>AK<dm6-k>-COOH	Carbamidomethylation of C(10), dm6-K(12), dm6-Nter(1)	191206_UE_CoB_H11M8_dmPICS_HgrFlaMP_Tryp-lib_1000ng_001_45.mgf	191206_UE_CoB_H11M8_dmPICS_HgrFlaMP_Tryp-lib_1000ng_001_45.45888.45888.3	45888	5123.3	507.6	3+	1519.78	0	1.63419	0.000829512	0.0123876	20.3152	96.5517	Confident
168	P0A705	IF2_ECOLI Translation initiation factor IF-2 OS=Escherichia coli (strain K12) OX=83333 GN=infB PE=1 SV=1	AAMSGMLSPELK	LIDEVK	QQIIGL	LIDEVKAAMSGM	LSPELKQQIIGL	dm0	780	12	dm0 nter-AAMSGMLSPELK<dm0-k>-COOH	dm0-K(12), dm0-Nter(1)	191206_UE_CoB_H11M8_dmPICS_HgrFlaMP_Tryp-lib_1000ng_001_45.mgf	191206_UE_CoB_H11M8_dmPICS_HgrFlaMP_Tryp-lib_1000ng_001_45.66098.66098.2	66098	7096.76	645.844	2+	1289.67	0	0.552237	0.000356659	0.0146409	42.2185	99.7722	Confident
169	P07913	TDH_ECOLI L-threonine 3-dehydrogenase OS=Escherichia coli (strain K12) OX=83333 GN=tdh PE=1 SV=1	FSIDDFQK	PIITHR	GFDAMR	PIITHRFSIDDF	IDDFQKGFDAMR	dm6	316	8	dm6 nter-FSIDDFQK<dm6-k>-COOH	dm6-K(8), dm6-Nter(1)	191206_UE_CoB_H11M8_dmPICS_HgrFlaMP_Tryp-lib_1000ng_001_45.mgf	191206_UE_CoB_H11M8_dmPICS_HgrFlaMP_Tryp-lib_1000ng_001_45.72434.72434.1	72434	7729.87	1067.62	1+	1066.6	0	9.92165	0.0105924	0.00720871	26.5758	98.5714	Confident
170	P02925	RBSB_ECOLI Ribose import binding protein RbsB OS=Escherichia coli (strain K12) OX=83333 GN=rbsB PE=1 SV=1	YNLVVLDSQNNPAK	EADKLG	ELANVQ	EADKLGYNLVVL	QNNPAKELANVQ	dm6	57	14	dm6 nter-YNLVVLDSQNNPAK<dm6-k>-COOH	dm6-K(14), dm6-Nter(1)	191206_UE_CoB_H11M8_dmPICS_HgrFlaMP_Tryp-lib_1000ng_001_45.mgf	191206_UE_CoB_H11M8_dmPICS_HgrFlaMP_Tryp-lib_1000ng_001_45.68977.68977.2	68977	7382.4	821.98	2+	1641.94	0	6.07826	0.00499618	0.0121594	70.3621	100	Confident
171	P16659	SYP_ECOLI Proline--tRNA ligase OS=Escherichia coli (strain K12) OX=83333 GN=proS PE=1 SV=4	TGDIVEYLVK	EKQLIK	QIKG	EKQLIKTGDIVE	VEYLVKQIKG	dm6	559	10	dm6 nter-TGDIVEYLVK<dm6-k>-COOH	dm6-K(10), dm6-Nter(1)	191206_UE_CoB_H11M8_dmPICS_HgrFlaMP_Tryp-lib_1000ng_001_45.mgf	191206_UE_CoB_H11M8_dmPICS_HgrFlaMP_Tryp-lib_1000ng_001_45.84712.84712.1	84712	8991.99	1204.76	1+	1203.74	0	9.7281	0.0117199	0.0112352	34.318	99.2857	Confident
172	P15254	PUR4_ECOLI Phosphoribosylformylglycinamidine synthase OS=Escherichia coli (strain K12) OX=83333 GN=purL PE=1 SV=3	VWWAETTWQMQR	SRTTLR	LRDNPE	SRTTLRVWWAET	TWQMQRLRDNPE	dm0	983	12	dm0 nter-VWWAETTWQMQR-COOH	dm0-Nter(1)	191206_UE_CoB_H11M8_dmPICS_HgrFlaMP_Tryp-lib_1000ng_001_45.mgf	191206_UE_CoB_H11M8_dmPICS_HgrFlaMP_Tryp-lib_1000ng_001_45.94111.94111.2	94111	9988.98	825.405	2+	1648.78	0	7.79351	0.00643275	0.0185079	26.5758	99.3428	Confident
173	P0CE47, P0CE48	EFTU1_ECOLI Elongation factor Tu 1 OS=Escherichia coli (strain K12) OX=83333 GN=tufA PE=1 SV=1; EFTU2_ECOLI Elongation factor Tu 2 OS=Escherichia coli (strain K12) OX=83333 GN=tufB PE=1 SV=1	TKPHVNVGTIGHVDHGK	KEKFER; KEKFER	TTLTAA; TTLTAA	KEKFERTKPHVN	HVDHGKTTLTAA	dm0	9; 9	17	dm0 nter-TK<dm0-k>PHVNVGTIGHVDHGK<dm0-k>-COOH	dm0-K(17, 2), dm0-Nter(1)	191206_UE_CoB_H11M8_dmPICS_HgrFlaMP_Tryp-lib_1000ng_001_45.mgf	191206_UE_CoB_H11M8_dmPICS_HgrFlaMP_Tryp-lib_1000ng_001_45.16584.16584.2	16584	2098.82	940.535	2+	1879.04	0	6.88593	0.00647641	0.023912	100	100	Confident
174	P0AEQ3	GLNH_ECOLI Glutamine-binding periplasmic protein OS=Escherichia coli (strain K12) OX=83333 GN=glnH PE=1 SV=1	ELKLDYELKPMDFSGIIPALQTK	WAAIAK	NVDLAL	WAAIAKELKLDY	PALQTKNVDLAL	dm0	60	23	dm0 nter-ELK<dm0-k>LDYELK<dm0-k>PMDFSGIIPALQTK<dm0-k>-COOH	dm0-K(9, 3, 23), dm0-Nter(1)	191206_UE_CoB_H11M8_dmPICS_HgrFlaMP_Tryp-lib_1000ng_001_45.mgf	191206_UE_CoB_H11M8_dmPICS_HgrFlaMP_Tryp-lib_1000ng_001_45.119429.119429.4	119429	12892.1	691.397	4+	2760.54	1	6.13	0.0042367	0.0186461	28.2391	98.1481	Confident
175	P0AFG8	ODP1_ECOLI Pyruvate dehydrogenase E1 component OS=Escherichia coli (strain K12) OX=83333 GN=aceE PE=1 SV=2	HHFEVDASYVVVAALGELAK	SRENLR	RGEIDK	SRENLRHHFEVD	LGELAKRGEIDK	dm0	840	20	dm0 nter-HHFEVDASYVVVAALGELAK<dm0-k>-COOH	dm0-K(20), dm0-Nter(1)	191206_UE_CoB_H11M8_dmPICS_HgrFlaMP_Tryp-lib_1000ng_001_45.mgf	191206_UE_CoB_H11M8_dmPICS_HgrFlaMP_Tryp-lib_1000ng_001_45.119996.119996.4	119996	12963.9	553.555	4+	2210.17	0	8.56613	0.00474179	0.0160246	100	100	Confident
176	P0A7V8	RS4_ECOLI 30S ribosomal protein S4 OS=Escherichia coli (strain K12) OX=83333 GN=rpsD PE=1 SV=2	GNTGENLLALLEGR	EAARLK	LDNVVY	EAARLKGNTGEN	ALLEGRLDNVVY	dm0	84	14	dm0 nter-GNTGENLLALLEGR-COOH	dm0-Nter(1)	191206_UE_CoB_H11M8_dmPICS_HgrFlaMP_Tryp-lib_1000ng_001_45.mgf	191206_UE_CoB_H11M8_dmPICS_HgrFlaMP_Tryp-lib_1000ng_001_45.108620.108620.3	108620	11599.8	495.605	3+	1483.8	0	-3.55305	-0.00176091	0.0106258	32.2915	99.7696	Confident
177	P36649	CUEO_ECOLI Blue copper oxidase CueO OS=Escherichia coli (strain K12) OX=83333 GN=cueO PE=1 SV=2	IQLTIGAGQSTFGGK	TDARNR	TATTWG	TDARNRIQLTIG	STFGGKTATTWG	dm0	48	15	dm0 nter-IQLTIGAGQSTFGGK<dm0-k>-COOH	dm0-K(15), dm0-Nter(1)	191206_UE_CoB_H11M8_dmPICS_HgrFlaMP_Tryp-lib_1000ng_001_45.mgf	191206_UE_CoB_H11M8_dmPICS_HgrFlaMP_Tryp-lib_1000ng_001_45.75956.75956.2	75956	8087.18	767.44	2+	1532.86	0	5.60026	0.00429784	0.0164457	44.6852	100	Confident
178	P0A853	TNAA_ECOLI Tryptophanase OS=Escherichia coli (strain K12) OX=83333 GN=tnaA PE=1 SV=1	LLPHIPADQFPAQALACELYK	FVDAGK	VAGIRA	FVDAGKLLPHIP	ACELYKVAGIRA	dm6	367	21	dm6 nter-LLPHIPADQFPAQALAC<cmm>ELYK<dm6-k>-COOH	Carbamidomethylation of C(17), dm6-K(21), dm6-Nter(1)	191206_UE_CoB_H11M8_dmPICS_HgrFlaMP_Tryp-lib_1000ng_001_45.mgf	191206_UE_CoB_H11M8_dmPICS_HgrFlaMP_Tryp-lib_1000ng_001_45.111212.111212.3	111212	11893	821.8	3+	2462.37	0	5.00042	0.00410932	0.0170192	97.9588	100	Confident
179	P61175	RL22_ECOLI 50S ribosomal protein L22 OS=Escherichia coli (strain K12) OX=83333 GN=rplV PE=1 SV=1	TSHITVVVSDR	DRILKR		DRILKRTSHITV	VVVSDR	dm0	100	11	dm0 nter-TSHITVVVSDR-COOH	dm0-Nter(1)	191206_UE_CoB_H11M8_dmPICS_HgrFlaMP_Tryp-lib_1000ng_001_45.mgf	191206_UE_CoB_H11M8_dmPICS_HgrFlaMP_Tryp-lib_1000ng_001_45.25062.25062.3	25062	3006.74	414.559	3+	1240.68	0	-17.8536	-0.00740149	0.0101931	13.7675	86.0636	Doubtful
180	P08200	IDH_ECOLI Isocitrate dehydrogenase [NADP] OS=Escherichia coli (strain K12) OX=83333 GN=icd PE=1 SV=1	YYQGTPSPVKHPELTDMVIFR	CLRPVR	ENSEDI	CLRPVRYYQGTP	DMVIFRENSEDI	dm0	133	21	dm0 nter-YYQGTPSPVK<dm0-k>HPELTDMVIFR-COOH	dm0-K(10), dm0-Nter(1)	191206_UE_CoB_H11M8_dmPICS_HgrFlaMP_Tryp-lib_1000ng_001_45.mgf	191206_UE_CoB_H11M8_dmPICS_HgrFlaMP_Tryp-lib_1000ng_001_45.81598.81598.4	81598	8666.29	634.334	4+	2533.3	0	1.67721	0.00106391	0.0193469	55.5284	100	Confident
181	P0A6P1	EFTS_ECOLI Elongation factor Ts OS=Escherichia coli (strain K12) OX=83333 GN=tsf PE=1 SV=2	RVAALEGDVLGSYQHGAR	ENINIR	IGVLVA	ENINIRRVAALE	YQHGARIGVLVA	dm0	134	18	dm0 nter-RVAALEGDVLGSYQHGAR-COOH	dm0-Nter(1)	191206_UE_CoB_H11M8_dmPICS_HgrFlaMP_Tryp-lib_1000ng_001_45.mgf	191206_UE_CoB_H11M8_dmPICS_HgrFlaMP_Tryp-lib_1000ng_001_45.48113.48113.2	48113	5340.92	964.017	2+	1926.01	0	6.8321	0.00658622	0.0257658	100	100	Confident
182	P0A6P1	EFTS_ECOLI Elongation factor Ts OS=Escherichia coli (strain K12) OX=83333 GN=tsf PE=1 SV=2	VAALEGDVLGSYQHGAR	NINIRR	IGVLVA	NINIRRVAALEG	YQHGARIGVLVA	dm6	135	17	dm6 nter-VAALEGDVLGSYQHGAR-COOH	dm6-Nter(1)	191206_UE_CoB_H11M8_dmPICS_HgrFlaMP_Tryp-lib_1000ng_001_45.mgf	191206_UE_CoB_H11M8_dmPICS_HgrFlaMP_Tryp-lib_1000ng_001_45.58662.58662.2	58662	6366.82	888.983	2+	1775.94	0	7.36526	0.00654754	0.0141124	100	100	Confident
183	P0ADZ0	RL23_ECOLI 50S ribosomal protein L23 OS=Escherichia coli (strain K12) OX=83333 GN=rplW PE=1 SV=1	LFEVEVEVVNTLVVK	KAAVQK	GKVKRH	KAAVQKLFEVEV	NTLVVKGKVKRH	dm6	50	15	dm6 nter-LFEVEVEVVNTLVVK<dm6-k>-COOH	dm6-K(15), dm6-Nter(1)	191206_UE_CoB_H11M8_dmPICS_HgrFlaMP_Tryp-lib_1000ng_001_45.mgf	191206_UE_CoB_H11M8_dmPICS_HgrFlaMP_Tryp-lib_1000ng_001_45.131518.131518.3	131518	14513.9	595.71	3+	1784.1	0	5.36574	0.00319641	0.0151113	35.5284	100	Confident
184	P0A9B2	G3P1_ECOLI Glyceraldehyde-3-phosphate dehydrogenase A OS=Escherichia coli (strain K12) OX=83333 GN=gapA PE=1 SV=2	WDEVGVDVVAEATGLFLTDETAR	DPANLK	KHITAG	DPANLKWDEVGV	TDETARKHITAG	dm0	85	23	dm0 nter-WDEVGVDVVAEATGLFLTDETAR-COOH	dm0-Nter(1)	191206_UE_CoB_H11M8_dmPICS_HgrFlaMP_Tryp-lib_1000ng_001_45.mgf	191206_UE_CoB_H11M8_dmPICS_HgrFlaMP_Tryp-lib_1000ng_001_45.128429.128429.2	128429	14099.1	1261.14	2+	2520.24	0	7.73498	0.00975479	0.0298898	100	100	Confident
185	P16659	SYP_ECOLI Proline--tRNA ligase OS=Escherichia coli (strain K12) OX=83333 GN=proS PE=1 SV=4	GERPFVLGPTHEEVITDLIR	LRFVDR	NELSSY	LRFVDRGERPFV	ITDLIRNELSSY	dm0	100	20	dm0 nter-GERPFVLGPTHEEVITDLIR-COOH	dm0-Nter(1)	191206_UE_CoB_H11M8_dmPICS_HgrFlaMP_Tryp-lib_1000ng_001_45.mgf	191206_UE_CoB_H11M8_dmPICS_HgrFlaMP_Tryp-lib_1000ng_001_45.87966.87966.3	87966	9334.9	769.759	3+	2305.24	1	4.00771	0.00308362	0.0200238	86.1979	100	Confident
186	P0A749	MURA_ECOLI UDP-N-acetylglucosamine 1-carboxyvinyltransferase OS=Escherichia coli (strain K12) OX=83333 GN=murA PE=1 SV=1	ASIWALGPLVAR	LVKTMR	FGQGQV	LVKTMRASIWAL	GPLVARFGQGQV	dm6	92	12	dm6 nter-ASIWALGPLVAR-COOH	dm6-Nter(1)	191206_UE_CoB_H11M8_dmPICS_HgrFlaMP_Tryp-lib_1000ng_001_45.mgf	191206_UE_CoB_H11M8_dmPICS_HgrFlaMP_Tryp-lib_1000ng_001_45.102294.102294.	102294	10880	644.406	2+	1286.79	0	3.99608	0.00257508	0.00782779	30.8619	99.7824	Confident
187	P30744, P42630	SDHM_ECOLI L-serine dehydratase 2 OS=Escherichia coli (strain K12) OX=83333 GN=sdaB PE=2 SV=2; TDCG_ECOLI L-serine dehydratase TdcG OS=Escherichia coli (strain K12) OX=83333 GN=tdcG PE=1 SV=4	GIIPAVLAYYDK	PTNGAC; PTNGAC	FIREVN; FRRPVN	PTNGACGIIPAV	LAYYDKFIREVN	dm0	291; 291	12	dm0 nter-GIIPAVLAYYDK<dm0-k>-COOH	dm0-K(12), dm0-Nter(1)	191206_UE_CoB_H11M8_dmPICS_HgrFlaMP_Tryp-lib_1000ng_001_45.mgf	191206_UE_CoB_H11M8_dmPICS_HgrFlaMP_Tryp-lib_1000ng_001_45.101763.101763.2	101763	10824.1	689.906	2+	1377.79	0	4.60603	0.00317771	0.00863449	43.6653	100	Confident
188	P0AA25	THIO_ECOLI Thioredoxin 1 OS=Escherichia coli (strain K12) OX=83333 GN=trxA PE=1 SV=2	GQLKEFLDANLA	VGALSK		VGALSKGQLKEF	LDANLA	dm6	98	12	dm6 nter-GQLK<dm6-k>EFLDANLA-COOH	dm6-K(4), dm6-Nter(1)	191206_UE_CoB_H11M8_dmPICS_HgrFlaMP_Tryp-lib_1000ng_001_45.mgf	191206_UE_CoB_H11M8_dmPICS_HgrFlaMP_Tryp-lib_1000ng_001_45.84039.84039.	84039	8921.06	693.919	2+	1385.82	0	3.22976	0.00224118	0.0152916	28.5387	99.4266	Confident
189	P07118	SYV_ECOLI Valine--tRNA ligase OS=Escherichia coli (strain K12) OX=83333 GN=valS PE=1 SV=2	FTLAALASTGR	GTDALR	DINWDM	GTDALRFTLAAL	LASTGRDINWDM	dm0	616	11	dm0 nter-FTLAALASTGR-COOH	dm0-Nter(1)	191206_UE_CoB_H11M8_dmPICS_HgrFlaMP_Tryp-lib_1000ng_001_45.mgf	191206_UE_CoB_H11M8_dmPICS_HgrFlaMP_Tryp-lib_1000ng_001_45.77603.77603.1	77603	8257.12	1135.66	1+	1134.64	0	12.1842	0.013837	0.0136623	28.5387	97.3154	Confident
190	P0A6B7	ISCS_ECOLI Cysteine desulfurase IscS OS=Escherichia coli (strain K12) OX=83333 GN=iscS PE=1 SV=1	FGWQAEEAVDIAR	ASRSHR	NQIADL	ASRSHRFGWQAE	AVDIARNQIADL	dm6	43	13	dm6 nter-FGWQAEEAVDIAR-COOH	dm6-Nter(1)	191206_UE_CoB_H11M8_dmPICS_HgrFlaMP_Tryp-lib_1000ng_001_45.mgf	191206_UE_CoB_H11M8_dmPICS_HgrFlaMP_Tryp-lib_1000ng_001_45.85064.85064.	85064	9028.94	763.902	2+	1524.78	1	4.53757	0.00346396	0.0212971	29.2082	99.6575	Confident
191	P0AEX9	MALE_ECOLI Maltose/maltodextrin-binding periplasmic protein OS=Escherichia coli (strain K12) OX=83333 GN=malE PE=1 SV=1	QTVDEALKDAQTR	NAASGR	ITK	NAASGRQTVDEA	KDAQTRITK	dm0	381	13	dm0 nter-QTVDEALK<dm0-k>DAQTR-COOH	dm0-K(8), dm0-Nter(1)	191206_UE_CoB_H11M8_dmPICS_HgrFlaMP_Tryp-lib_1000ng_001_45.mgf	191206_UE_CoB_H11M8_dmPICS_HgrFlaMP_Tryp-lib_1000ng_001_45.35339.35339.3	35339	4059.64	510.942	3+	1529.8	0	0.429386	0.000219392	0.00992296	55.6864	100	Confident
192	P03841	MALM_ECOLI Maltose operon periplasmic protein OS=Escherichia coli (strain K12) OX=83333 GN=malM PE=3 SV=1	LYVLVFTTEK	ALGQQK	DLQQTT	ALGQQKLYVLVF	VFTTEKDLQQTT	dm0	157	10	dm0 nter-LYVLVFTTEK<dm0-k>-COOH	dm0-K(10), dm0-Nter(1)	191206_UE_CoB_H11M8_dmPICS_HgrFlaMP_Tryp-lib_1000ng_001_45.mgf	191206_UE_CoB_H11M8_dmPICS_HgrFlaMP_Tryp-lib_1000ng_001_45.93017.93017.	93017	9870.15	635.381	2+	1267.74	1	1.19949	0.000761527	0.0105022	17.9588	94.2478	Confident
193	P0A7K2	RL7_ECOLI 50S ribosomal protein L7/L12 OS=Escherichia coli (strain K12) OX=83333 GN=rplL PE=1 SV=2	DLVESAPAALKEGVSKDDAEALKK	GLKEAK	ALEEAG	GLKEAKDLVESA	AEALKKALEEAG	dm6	86	24	dm6 nter-DLVESAPAALK<dm6-k>EGVSK<dm6-k>DDAEALK<dm6-k>K<dm6-k>-COOH	dm6-K(16, 24, 11, 23), dm6-Nter(1)	191206_UE_CoB_H11M8_dmPICS_HgrFlaMP_Tryp-lib_1000ng_001_45.mgf	191206_UE_CoB_H11M8_dmPICS_HgrFlaMP_Tryp-lib_1000ng_001_45.66840.66840.4	66840	7171.02	664.416	4+	2653.63	0	2.53688	0.00168554	0.01836	33.279	99.0909	Confident
194	P07395	SYFB_ECOLI Phenylalanine--tRNA ligase beta subunit OS=Escherichia coli (strain K12) OX=83333 GN=pheT PE=1 SV=2	LNADTLVIADHNK	DGTEAK	ALAMGG	DGTEAKLNADTL	IADHNKALAMGG	dm6	297	13	dm6 nter-LNADTLVIADHNK<dm6-k>-COOH	dm6-K(13), dm6-Nter(1)	191206_UE_CoB_H11M8_dmPICS_HgrFlaMP_Tryp-lib_1000ng_001_45.mgf	191206_UE_CoB_H11M8_dmPICS_HgrFlaMP_Tryp-lib_1000ng_001_45.49312.49312.2	49312	5457.66	746.448	2+	1490.87	0	5.59062	0.00417309	0.0114638	62.4413	100	Confident
195	P0ACF4	DBHB_ECOLI DNA-binding protein HU-beta OS=Escherichia coli (strain K12) OX=83333 GN=hupB PE=1 SV=1	EGDDVALVGFGTFAVK	VTESLK	ERAART	VTESLKEGDDVA	GTFAVKERAART	dm6	38	16	dm6 nter-EGDDVALVGFGTFAVK<dm6-k>-COOH	dm6-K(16), dm6-Nter(1)	191206_UE_CoB_H11M8_dmPICS_HgrFlaMP_Tryp-lib_1000ng_001_45.mgf	191206_UE_CoB_H11M8_dmPICS_HgrFlaMP_Tryp-lib_1000ng_001_45.108061.108061.	108061	11534.2	847.487	2+	1691.94	1	8.88683	0.00752695	0.0188795	54.2022	100	Confident
196	P0AEU7	SKP_ECOLI Chaperone protein Skp OS=Escherichia coli (strain K12) OX=83333 GN=skp PE=1 SV=1	MGSLFQQVAQK	KIAIVN	TGVSNT	KIAIVNMGSLFQ	QQVAQKTGVSNT	dm6	29	11	dm6 nter-MGSLFQQVAQK<dm6-k>-COOH	dm6-K(11), dm6-Nter(1)	191206_UE_CoB_H11M8_dmPICS_HgrFlaMP_Tryp-lib_1000ng_001_45.mgf	191206_UE_CoB_H11M8_dmPICS_HgrFlaMP_Tryp-lib_1000ng_001_45.62015.62015.2	62015	6695.18	652.89	2+	1303.76	0	4.21393	0.00275122	0.0173876	33.7675	99.8856	Confident
197	P0AG67	RS1_ECOLI 30S ribosomal protein S1 OS=Escherichia coli (strain K12) OX=83333 GN=rpsA PE=1 SV=1	AYEDAETVTGVINGK	WITLEK	VKGGFT	WITLEKAYEDAE	GVINGKVKGGFT	dm0	101	15	dm0 nter-AYEDAETVTGVINGK<dm0-k>-COOH	dm0-K(15), dm0-Nter(1)	191206_UE_CoB_H11M8_dmPICS_HgrFlaMP_Tryp-lib_1000ng_001_45.mgf	191206_UE_CoB_H11M8_dmPICS_HgrFlaMP_Tryp-lib_1000ng_001_45.64720.64720.2	64720	6959.16	811.921	2+	1621.82	0	4.14995	0.00336942	0.0193279	100	100	Confident
198	P25553	ALDA_ECOLI Lactaldehyde dehydrogenase OS=Escherichia coli (strain K12) OX=83333 GN=aldA PE=1 SV=2	LGEAMQAVQFGNPAER	DQFVNR	NDIAMG	DQFVNRLGEAMQ	GNPAERNDIAMG	dm6	305	16	dm6 nter-LGEAMQAVQFGNPAER-COOH	dm6-Nter(1)	191206_UE_CoB_H11M8_dmPICS_HgrFlaMP_Tryp-lib_1000ng_001_45.mgf	191206_UE_CoB_H11M8_dmPICS_HgrFlaMP_Tryp-lib_1000ng_001_45.73263.73263.2	73263	7812.69	876.459	2+	1750.89	0	8.90842	0.0078078	0.0106624	100	100	Confident
199	P07014	SDHB_ECOLI Succinate dehydrogenase iron-sulfur subunit OS=Escherichia coli (strain K12) OX=83333 GN=sdhB PE=1 SV=1	IVIRPLPGLPVIR	NQPGKK	DLVVDM	NQPGKKIVIRPL	GLPVIRDLVVDM	dm6	89	13	dm6 nter-IVIRPLPGLPVIR-COOH	dm6-Nter(1)	191206_UE_CoB_H11M8_dmPICS_HgrFlaMP_Tryp-lib_1000ng_001_45.mgf	191206_UE_CoB_H11M8_dmPICS_HgrFlaMP_Tryp-lib_1000ng_001_45.90028.90028.3	90028	9550.19	493.009	3+	1476.01	0	-5.57622	-0.00274914	0.0116618	14.8149	89.2421	Confident
200	P24182	ACCC_ECOLI Biotin carboxylase OS=Escherichia coli (strain K12) OX=83333 GN=accC PE=1 SV=2	INAEDPNTFLPSPGK	HAVECR	ITRFHA	HAVECRINAEDP	LPSPGKITRFHA	dm6	339	15	dm6 nter-INAEDPNTFLPSPGK<dm6-k>-COOH	dm6-K(15), dm6-Nter(1)	191206_UE_CoB_H11M8_dmPICS_HgrFlaMP_Tryp-lib_1000ng_001_45.mgf	191206_UE_CoB_H11M8_dmPICS_HgrFlaMP_Tryp-lib_1000ng_001_45.76720.76720.2	76720	8166.26	834.472	2+	1666.92	0	6.05554	0.00505315	0.0191131	90.1323	100	Confident
201	P0A9Q1	ARCA_ECOLI Aerobic respiration control protein ArcA OS=Escherichia coli (strain K12) OX=83333 GN=arcA PE=1 SV=1	HFESTPDTPEIIATIHGEGYR	IRRIRK	FCGDLE	IRRIRKHFESTP	HGEGYRFCGDLE	dm6	211	21	dm6 nter-HFESTPDTPEIIATIHGEGYR-COOH	dm6-Nter(1)	191206_UE_CoB_H11M8_dmPICS_HgrFlaMP_Tryp-lib_1000ng_001_45.mgf	191206_UE_CoB_H11M8_dmPICS_HgrFlaMP_Tryp-lib_1000ng_001_45.74757.74757.3	74757	7963.04	802.076	3+	2403.19	0	6.21878	0.00498791	0.0216751	100	100	Confident
202	P24232	HMP_ECOLI Flavohemoprotein OS=Escherichia coli (strain K12) OX=83333 GN=hmp PE=1 SV=1	QENIHYECFGPHK	VDLGVK	VL	VDLGVKQENIHY	CFGPHKVL	pyr	382	13	pyro-QENIHYEC<cmm>FGPHK<dm0-k>-COOH	Carbamidomethylation of C(8), Pyrolidone from Q(1), dm0-K(13)	191206_UE_CoB_H11M8_dmPICS_HgrFlaMP_Tryp-lib_1000ng_001_45.mgf	191206_UE_CoB_H11M8_dmPICS_HgrFlaMP_Tryp-lib_1000ng_001_45.45731.45731.3	45731	5107.82	557.253	3+	1668.74	0	1.87095	0.00104259	0.0143348	21.9382	97.8102	Confident
203	P33920	NDPA_ECOLI Nucleoid-associated protein YejK OS=Escherichia coli (strain K12) OX=83333 GN=yejK PE=1 SV=3	AYGLFSEESELAQTLR	YSAKNK	LQRQGE	YSAKNKAYGLFS	LAQTLRLQRQGE	dm6	53	16	dm6 nter-AYGLFSEESELAQTLR-COOH	dm6-Nter(1)	191206_UE_CoB_H11M8_dmPICS_HgrFlaMP_Tryp-lib_1000ng_001_45.mgf	191206_UE_CoB_H11M8_dmPICS_HgrFlaMP_Tryp-lib_1000ng_001_45.102700.102700.2	102700	10925	924.467	2+	1846.95	0	-18.0727	-0.0167079	0.032525	23.0103	98	Doubtful
204	P0A6Y8	DNAK_ECOLI Chaperone protein DnaK OS=Escherichia coli (strain K12) OX=83333 GN=dnaK PE=1 SV=2	TTPSIIAYTQDGETLVGQPAKR	NAEGDR	QAVTNP	NAEGDRTTPSII	GQPAKRQAVTNP	dm6	35	22	dm6 nter-TTPSIIAYTQDGETLVGQPAK<dm6-k>R-COOH	dm6-K(21), dm6-Nter(1)	191206_UE_CoB_H11M8_dmPICS_HgrFlaMP_Tryp-lib_1000ng_001_45.mgf	191206_UE_CoB_H11M8_dmPICS_HgrFlaMP_Tryp-lib_1000ng_001_45.79297.79297.3	79297	8429.46	805.463	3+	2413.35	0	7.23405	0.00582672	0.0238255	100	100	Confident
205	P15639	PUR9_ECOLI Bifunctional purine biosynthesis protein PurH OS=Escherichia coli (strain K12) OX=83333 GN=purH PE=1 SV=1	EFAEPACVIVK	ALECVK	HANPCG	ALECVKEFAEPA	ACVIVKHANPCG	dm0	277	11	dm0 nter-EFAEPAC<cmm>VIVK<dm0-k>-COOH	Carbamidomethylation of C(7), dm0-K(11), dm0-Nter(1)	191206_UE_CoB_H11M8_dmPICS_HgrFlaMP_Tryp-lib_1000ng_001_45.mgf	191206_UE_CoB_H11M8_dmPICS_HgrFlaMP_Tryp-lib_1000ng_001_45.67987.67987.	67987	7286.06	659.854	2+	1317.7	0	-4.41635	-0.00291416	0.0186559	20.2228	96.7141	Confident
206	P00805	ASPG2_ECOLI L-asparaginase 2 OS=Escherichia coli (strain K12) OX=83333 GN=ansB PE=1 SV=2	VGVENLVNAVPQLK	NYTVGK	DIANVK	NYTVGKVGVENL	AVPQLKDIANVK	dm0	52	14	dm0 nter-VGVENLVNAVPQLK<dm0-k>-COOH	dm0-K(14), dm0-Nter(1)	191206_UE_CoB_H11M8_dmPICS_HgrFlaMP_Tryp-lib_1000ng_001_45.mgf	191206_UE_CoB_H11M8_dmPICS_HgrFlaMP_Tryp-lib_1000ng_001_45.95774.95774.3	95774	10170.3	512.645	3+	1534.91	0	2.41654	0.00123882	0.0124716	30	99.759	Confident
207	P37440	UCPA_ECOLI Oxidoreductase UcpA OS=Escherichia coli (strain K12) OX=83333 GN=ucpA PE=1 SV=3	TALITGALQGIGEGIAR	GKLTGK	TFARHG	GKLTGKTALITG	GEGIARTFARHG	dm6	8	17	dm6 nter-TALITGALQGIGEGIAR-COOH	dm6-Nter(1)	191206_UE_CoB_H11M8_dmPICS_HgrFlaMP_Tryp-lib_1000ng_001_45.mgf	191206_UE_CoB_H11M8_dmPICS_HgrFlaMP_Tryp-lib_1000ng_001_45.100754.100754.2	100754	10714.6	838.009	2+	1673.99	0	9.06743	0.00759852	0.0132749	94.318	100	Confident
208	P0ABH7	CISY_ECOLI Citrate synthase OS=Escherichia coli (strain K12) OX=83333 GN=gltA PE=1 SV=1	GVFTFDPGFTSTASCESK	RTLGSK	ITFIDG	RTLGSKGVFTFD	ASCESKITFIDG	dm6	39	18	dm6 nter-GVFTFDPGFTSTASC<cmm>ESK<dm6-k>-COOH	Carbamidomethylation of C(15), dm6-K(18), dm6-Nter(1)	191206_UE_CoB_H11M8_dmPICS_HgrFlaMP_Tryp-lib_1000ng_001_45.mgf	191206_UE_CoB_H11M8_dmPICS_HgrFlaMP_Tryp-lib_1000ng_001_45.91183.91183.2	91183	9674.99	1003.51	2+	2004.98	0	10.2757	0.0103116	0.0173955	100	100	Confident
209	P0AA10	RL13_ECOLI 50S ribosomal protein L13 OS=Escherichia coli (strain K12) OX=83333 GN=rplM PE=1 SV=1	VYAGNEHNHAAQQPQVLDI	MFRKLK		MFRKLKVYAGNE	PQVLDI	dm6	124	19	dm6 nter-VYAGNEHNHAAQQPQVLDI-COOH	dm6-Nter(1)	191206_UE_CoB_H11M8_dmPICS_HgrFlaMP_Tryp-lib_1000ng_001_45.mgf	191206_UE_CoB_H11M8_dmPICS_HgrFlaMP_Tryp-lib_1000ng_001_45.51509.51509.2	51509	5668.63	1069.55	2+	2137.08	0	7.77884	0.00831982	0.0239785	66.7778	100	Confident
210	P69441	KAD_ECOLI Adenylate kinase OS=Escherichia coli (strain K12) OX=83333 GN=adk PE=1 SV=1	DDVTGEELTTR	PKVEGK	KDDQEE	PKVEGKDDVTGE	EELTTRKDDQEE	dm0	146	11	dm0 nter-DDVTGEELTTR-COOH	dm0-Nter(1)	191206_UE_CoB_H11M8_dmPICS_HgrFlaMP_Tryp-lib_1000ng_001_45.mgf	191206_UE_CoB_H11M8_dmPICS_HgrFlaMP_Tryp-lib_1000ng_001_45.40432.40432.2	40432	4578.02	632.309	2+	1262.6	0	3.03116	0.00191662	0.0105804	33.0103	99.8865	Confident
211	P07913	TDH_ECOLI L-threonine 3-dehydrogenase OS=Escherichia coli (strain K12) OX=83333 GN=tdh PE=1 SV=1	FDLVGEDVLVSGAGPIGIMAAAVAK	VHTALS	HVGARN	VHTALSFDLVGE	AAAVAKHVGARN	dm6	160	25	dm6 nter-FDLVGEDVLVSGAGPIGIMAAAVAK<dm6-k>-COOH	dm6-K(25), dm6-Nter(1)	191206_UE_CoB_H11M8_dmPICS_HgrFlaMP_Tryp-lib_1000ng_001_45.mgf	191206_UE_CoB_H11M8_dmPICS_HgrFlaMP_Tryp-lib_1000ng_001_45.128143.128143.3	128143	14059	823.482	3+	2467.4	0	8.89749	0.00732686	0.0177427	100	100	Confident
212	P0AG67	RS1_ECOLI 30S ribosomal protein S1 OS=Escherichia coli (strain K12) OX=83333 GN=rpsA PE=1 SV=1	AFLPGSLVDVRPVR	ELNGIR	DTLHLE	ELNGIRAFLPGS	DVRPVRDTLHLE	dm0	129	14	dm0 nter-AFLPGSLVDVRPVR-COOH	dm0-Nter(1)	191206_UE_CoB_H11M8_dmPICS_HgrFlaMP_Tryp-lib_1000ng_001_45.mgf	191206_UE_CoB_H11M8_dmPICS_HgrFlaMP_Tryp-lib_1000ng_001_45.81004.81004.3	81004	8606.41	518.648	3+	1552.91	0	7.55825	0.00392004	0.0111773	36.1979	100	Confident
213	P45955	CPOB_ECOLI Cell division coordinator CpoB OS=Escherichia coli (strain K12) OX=83333 GN=cpoB PE=1 SV=2	SGNANTDYNAAIALVQDK	AGAPVK	SRQDDA	AGAPVKSGNANT	ALVQDKSRQDDA	dm6	139	18	dm6 nter-SGNANTDYNAAIALVQDK<dm6-k>-COOH	dm6-K(18), dm6-Nter(1)	191206_UE_CoB_H11M8_dmPICS_HgrFlaMP_Tryp-lib_1000ng_001_45.mgf	191206_UE_CoB_H11M8_dmPICS_HgrFlaMP_Tryp-lib_1000ng_001_45.79353.79353.2	79353	8435.52	967.028	2+	1932.02	0	9.29143	0.00898499	0.0144978	100	100	Confident
214	P0AEI1	MIAB_ECOLI tRNA-2-methylthio-N(6)-dimethylallyladenosine synthase OS=Escherichia coli (strain K12) OX=83333 GN=miaB PE=1 SV=1	DTPELVSFLHLPVQSGSDR	IIEVYR	ILNLMG	IIEVYRDTPELV	QSGSDRILNLMG	dm6	254	19	dm6 nter-DTPELVSFLHLPVQSGSDR-COOH	dm6-Nter(1)	191206_UE_CoB_H11M8_dmPICS_HgrFlaMP_Tryp-lib_1000ng_001_45.mgf	191206_UE_CoB_H11M8_dmPICS_HgrFlaMP_Tryp-lib_1000ng_001_45.113936.113936.3	113936	12216.7	711.051	3+	2130.12	0	5.99576	0.00426326	0.0213791	59.5861	100	Confident
215	P0A7R1	RL9_ECOLI 50S ribosomal protein L9 OS=Escherichia coli (strain K12) OX=83333 GN=rplI PE=1 SV=1	LAEVLAAANAR	AELEAK	AEKINA	AELEAKLAEVLA	AAANARAEKINA	dm0	58	11	dm0 nter-LAEVLAAANAR-COOH	dm0-Nter(1)	191206_UE_CoB_H11M8_dmPICS_HgrFlaMP_Tryp-lib_1000ng_001_45.mgf	191206_UE_CoB_H11M8_dmPICS_HgrFlaMP_Tryp-lib_1000ng_001_45.46909.46909.1	46909	5223.26	1126.67	1+	1125.65	0	9.38752	0.0105765	0.0113169	46.0206	100	Confident
216	P0A7T3	RS16_ECOLI 30S ribosomal protein S16 OS=Escherichia coli (strain K12) OX=83333 GN=rpsP PE=1 SV=1	EEGTRLDLDR	PIASEK	IAHWVG	PIASEKEEGTRL	RLDLDRIAHWVG	dm0	47	10	dm0 nter-EEGTRLDLDR-COOH	dm0-Nter(1)	191206_UE_CoB_H11M8_dmPICS_HgrFlaMP_Tryp-lib_1000ng_001_45.mgf	191206_UE_CoB_H11M8_dmPICS_HgrFlaMP_Tryp-lib_1000ng_001_45.79977.79977.	79977	8499.34	616.811	2+	1230.62	1	-12.7015	-0.00782817	0.0204317	16.3827	91.6195	Doubtful
217	P00962	SYQ_ECOLI Glutamine--tRNA ligase OS=Escherichia coli (strain K12) OX=83333 GN=glnS PE=1 SV=3	YSSDYFDQLHAYA	WSGNVR	IELINK	WSGNVRYSSDYF	QLHAYAIELINK	dm6	99	13	dm6 nter-YSSDYFDQLHAYA-COOH	dm6-Nter(1)	191206_UE_CoB_H11M8_dmPICS_HgrFlaMP_Tryp-lib_1000ng_001_45.mgf	191206_UE_CoB_H11M8_dmPICS_HgrFlaMP_Tryp-lib_1000ng_001_45.86719.86719.2	86719	9202.73	807.377	2+	1612.73	0	7.91987	0.00639427	0.0217567	38.5387	99.5402	Confident
218	P03817	MIOC_ECOLI Protein MioC OS=Escherichia coli (strain K12) OX=83333 GN=mioC PE=1 SV=4	INILDHDIPEDPAEEWLGSWVNLLK	TGETLK		TGETLKINILDH	WVNLLK	dm0	123	25	dm0 nter-INILDHDIPEDPAEEWLGSWVNLLK<dm0-k>-COOH	dm0-K(25), dm0-Nter(1)	191206_UE_CoB_H11M8_dmPICS_HgrFlaMP_Tryp-lib_1000ng_001_45.mgf	191206_UE_CoB_H11M8_dmPICS_HgrFlaMP_Tryp-lib_1000ng_001_45.128640.128640.3	128640	14125.8	991.527	3+	2971.53	0	8.55755	0.00848497	0.026875	100	100	Confident
219	P0A6F5	CH60_ECOLI 60 kDa chaperonin OS=Escherichia coli (strain K12) OX=83333 GN=groL PE=1 SV=2	AIAQVGTISANSDETVGK	PCSDSK	LIAEAM	PCSDSKAIAQVG	DETVGKLIAEAM	dm6	143	18	dm6 nter-AIAQVGTISANSDETVGK<dm6-k>-COOH	dm6-K(18), dm6-Nter(1)	191206_UE_CoB_H11M8_dmPICS_HgrFlaMP_Tryp-lib_1000ng_001_45.mgf	191206_UE_CoB_H11M8_dmPICS_HgrFlaMP_Tryp-lib_1000ng_001_45.56421.56421.2	56421	6148.04	915.027	2+	1828.02	0	9.44243	0.00864	0.0147801	100	100	Confident
220	P0AC41	SDHA_ECOLI Succinate dehydrogenase flavoprotein subunit OS=Escherichia coli (strain K12) OX=83333 GN=sdhA PE=1 SV=1	DASESDVEASLDR	EQGALR	LNRWNN	EQGALRDASESD	EASLDRLNRWNN	dm6	431	13	dm6 nter-DASESDVEASLDR-COOH	dm6-Nter(1)	191206_UE_CoB_H11M8_dmPICS_HgrFlaMP_Tryp-lib_1000ng_001_45.mgf	191206_UE_CoB_H11M8_dmPICS_HgrFlaMP_Tryp-lib_1000ng_001_45.50396.50396.2	50396	5561.85	714.341	2+	1426.66	0	3.1139	0.00222438	0.0114059	62.7572	100	Confident
221	P0A6F3	GLPK_ECOLI Glycerol kinase OS=Escherichia coli (strain K12) OX=83333 GN=glpK PE=1 SV=2	EFRPGIETTER	KAVIER	NYRYAG	KAVIEREFRPGI	IETTERNYRYAG	dm6	470	11	dm6 nter-EFRPGIETTER-COOH	dm6-Nter(1)	191206_UE_CoB_H11M8_dmPICS_HgrFlaMP_Tryp-lib_1000ng_001_45.mgf	191206_UE_CoB_H11M8_dmPICS_HgrFlaMP_Tryp-lib_1000ng_001_45.31120.31120.3	31120	3637.14	456.909	3+	1367.73	0	-14.6973	-0.00671543	0.00898507	18.8606	95.0739	Doubtful
222	P00350	6PGD_ECOLI 6-phosphogluconate dehydrogenase, decarboxylating OS=Escherichia coli (strain K12) OX=83333 GN=gnd PE=1 SV=2	ELSAEGFNFIGTGVSGGEEGALK	TIRRNR	GPSIMP	TIRRNRELSAEG	EEGALKGPSIMP	dm0	114	23	dm0 nter-ELSAEGFNFIGTGVSGGEEGALK<dm0-k>-COOH	dm0-K(23), dm0-Nter(1)	191206_UE_CoB_H11M8_dmPICS_HgrFlaMP_Tryp-lib_1000ng_001_45.mgf	191206_UE_CoB_H11M8_dmPICS_HgrFlaMP_Tryp-lib_1000ng_001_45.105943.105943.2	105943	11289.1	1163.1	2+	2324.15	0	12.5059	0.0145454	0.0227441	100	100	Confident
223	P0A853	TNAA_ECOLI Tryptophanase OS=Escherichia coli (strain K12) OX=83333 GN=tnaA PE=1 SV=1	LAVGLYDGMNLDWLA	GGAMER	YRIAQV	GGAMERLAVGLY	NLDWLAYRIAQV	dm6	318	15	dm6 nter-LAVGLYDGMNLDWLA-COOH	dm6-Nter(1)	191206_UE_CoB_H11M8_dmPICS_HgrFlaMP_Tryp-lib_1000ng_001_45.mgf	191206_UE_CoB_H11M8_dmPICS_HgrFlaMP_Tryp-lib_1000ng_001_45.129436.129436.2	129436	14233.6	842.95	2+	1683.88	0	5.82541	0.0049105	0.0134962	72.7572	100	Confident
224	P0A8G6	NQOR_ECOLI NAD(P)H dehydrogenase (quinone) OS=Escherichia coli (strain K12) OX=83333 GN=wrbA PE=1 SV=2	YQGEYVAGLAVK	ELSIAR	LNG	ELSIARYQGEYV	AGLAVKLNG	dm0	184	12	dm0 nter-YQGEYVAGLAVK<dm0-k>-COOH	dm0-K(12), dm0-Nter(1)	191206_UE_CoB_H11M8_dmPICS_HgrFlaMP_Tryp-lib_1000ng_001_45.mgf	191206_UE_CoB_H11M8_dmPICS_HgrFlaMP_Tryp-lib_1000ng_001_45.60637.60637.2	60637	6558.57	677.378	2+	1352.73	0	4.91787	0.00333124	0.0160209	35.2288	99.7732	Confident
225	P0AD61	KPYK1_ECOLI Pyruvate kinase I OS=Escherichia coli (strain K12) OX=83333 GN=pykF PE=1 SV=1	GDLGVEIPVEEVIFAQK	GIMVAR	MMIEKC	GIMVARGDLGVE	VIFAQKMMIEKC	dm6	245	17	dm6 nter-GDLGVEIPVEEVIFAQK<dm6-k>-COOH	dm6-K(17), dm6-Nter(1)	191206_UE_CoB_H11M8_dmPICS_HgrFlaMP_Tryp-lib_1000ng_001_45.mgf	191206_UE_CoB_H11M8_dmPICS_HgrFlaMP_Tryp-lib_1000ng_001_45.121713.121713.2	121713	13203.2	956.069	2+	1910.1	0	10.7712	0.0102979	0.0167625	79.5861	100	Confident
226	P0A6W5	GREA_ECOLI Transcription elongation factor GreA OS=Escherichia coli (strain K12) OX=83333 GN=greA PE=1 SV=1	LREELDFLK	LRGAEK	SVRRPE	LRGAEKLREELD	ELDFLKSVRRPE	dm6	14	9	dm6 nter-LREELDFLK<dm6-k>-COOH	dm6-K(9), dm6-Nter(1)	191206_UE_CoB_H11M8_dmPICS_HgrFlaMP_Tryp-lib_1000ng_001_45.mgf	191206_UE_CoB_H11M8_dmPICS_HgrFlaMP_Tryp-lib_1000ng_001_45.62551.62551.	62551	6747.64	616.395	2+	1229.77	1	5.59366	0.00344508	0.0118	19.5861	96.1451	Confident
227	P0A853	TNAA_ECOLI Tryptophanase OS=Escherichia coli (strain K12) OX=83333 GN=tnaA PE=1 SV=1	FAENAYFIK	VMDSAR	QREAEY	VMDSARFAENAY	NAYFIKQREAEY	dm0	231	9	dm0 nter-FAENAYFIK<dm0-k>-COOH	dm0-K(9), dm0-Nter(1)	191206_UE_CoB_H11M8_dmPICS_HgrFlaMP_Tryp-lib_1000ng_001_45.mgf	191206_UE_CoB_H11M8_dmPICS_HgrFlaMP_Tryp-lib_1000ng_001_45.64812.64812.1	64812	6968.18	1158.63	1+	1157.61	0	9.57769	0.0110969	0.00877722	27.4473	97.8417	Confident
228	P0A780	NUSB_ECOLI Transcription antitermination protein NusB OS=Escherichia coli (strain K12) OX=83333 GN=nusB PE=1 SV=1	IALYELSK	EKAVLR	RSDVPY	EKAVLRIALYEL	LYELSKRSDVPY	dm6	87	8	dm6 nter-IALYELSK<dm6-k>-COOH	dm6-K(8), dm6-Nter(1)	191206_UE_CoB_H11M8_dmPICS_HgrFlaMP_Tryp-lib_1000ng_001_45.mgf	191206_UE_CoB_H11M8_dmPICS_HgrFlaMP_Tryp-lib_1000ng_001_45.63170.63170.1	63170	6809.85	1004.68	1+	1003.66	0	10.3474	0.0103957	0.0113496	17.4473	99.2806	Confident
229	P60438	RL3_ECOLI 50S ribosomal protein L3 OS=Escherichia coli (strain K12) OX=83333 GN=rplC PE=1 SV=1	IFTEDGVSIPVTVIEVEANR	KVGMTR	VTQVKD	KVGMTRIFTEDG	EVEANRVTQVKD	dm0	14	20	dm0 nter-IFTEDGVSIPVTVIEVEANR-COOH	dm0-Nter(1)	191206_UE_CoB_H11M8_dmPICS_HgrFlaMP_Tryp-lib_1000ng_001_45.mgf	191206_UE_CoB_H11M8_dmPICS_HgrFlaMP_Tryp-lib_1000ng_001_45.116058.116058.	116058	12475.2	1109.11	2+	2215.17	1	11.5098	0.0127597	0.0229701	100	100	Confident
230	P45523	FKBA_ECOLI FKBP-type peptidyl-prolyl cis-trans isomerase FkpA OS=Escherichia coli (strain K12) OX=83333 GN=fkpA PE=1 SV=1	LSDQEIEQTLQAFEAR	FADKSK	VKSSAQ	FADKSKLSDQEI	QAFEARVKSSAQ	dm6	93	16	dm6 nter-LSDQEIEQTLQAFEAR-COOH	dm6-Nter(1)	191206_UE_CoB_H11M8_dmPICS_HgrFlaMP_Tryp-lib_1000ng_001_45.mgf	191206_UE_CoB_H11M8_dmPICS_HgrFlaMP_Tryp-lib_1000ng_001_45.116961.116961.2	116961	12587.5	956.505	2+	1910.98	0	8.18202	0.00782608	0.0145188	77.9588	100	Confident
231	P0A6Z3	HTPG_ECOLI Chaperone protein HtpG OS=Escherichia coli (strain K12) OX=83333 GN=htpG PE=1 SV=1	YIFELNPDHVLVK	KVPEVK	RAADTE	KVPEVKYIFELN	DHVLVKRAADTE	dm6	566	13	dm6 nter-YIFELNPDHVLVK<dm6-k>-COOH	dm6-K(13), dm6-Nter(1)	191206_UE_CoB_H11M8_dmPICS_HgrFlaMP_Tryp-lib_1000ng_001_45.mgf	191206_UE_CoB_H11M8_dmPICS_HgrFlaMP_Tryp-lib_1000ng_001_45.87901.87901.3	87901	9327.98	552.334	3+	1653.98	0	1.31778	0.000727856	0.0153233	61.9382	100	Confident
232	P75915	YCDY_ECOLI Chaperone protein YcdY OS=Escherichia coli (strain K12) OX=83333 GN=ycdY PE=1 SV=1	VEAHATTPFWR	GAFLGK	TMAPLT	GAFLGKVEAHAT	TTPFWRTMAPLT	dm0	151	11	dm0 nter-VEAHATTPFWR-COOH	dm0-Nter(1)	191206_UE_CoB_H11M8_dmPICS_HgrFlaMP_Tryp-lib_1000ng_001_45.mgf	191206_UE_CoB_H11M8_dmPICS_HgrFlaMP_Tryp-lib_1000ng_001_45.45250.45250.2	45250	5060.54	671.852	2+	1341.68	0	5.06213	0.00340099	0.0139511	47.9588	100	Confident
233	P00959	SYM_ECOLI Methionine--tRNA ligase OS=Escherichia coli (strain K12) OX=83333 GN=metG PE=1 SV=2	TISQLYDPEK	GFIKNR	GMFLPD	GFIKNRTISQLY	LYDPEKGMFLPD	dm6	124	10	dm6 nter-TISQLYDPEK<dm6-k>-COOH	dm6-K(10), dm6-Nter(1)	191206_UE_CoB_H11M8_dmPICS_HgrFlaMP_Tryp-lib_1000ng_001_45.mgf	191206_UE_CoB_H11M8_dmPICS_HgrFlaMP_Tryp-lib_1000ng_001_45.49781.49781.	49781	5503.39	631.371	2+	1260.72	0	2.64836	0.00167209	0.0185804	33.7675	99.8856	Confident
234	P0AF26	NARJ_ECOLI Nitrate reductase molybdenum cofactor assembly chaperone NarJ OS=Escherichia coli (strain K12) OX=83333 GN=narJ PE=1 SV=1	DIAPILALLSAR	AVEGLK	LQQRES	AVEGLKDIAPIL	ALLSARLQQRES	dm6	135	12	dm6 nter-DIAPILALLSAR-COOH	dm6-Nter(1)	191206_UE_CoB_H11M8_dmPICS_HgrFlaMP_Tryp-lib_1000ng_001_45.mgf	191206_UE_CoB_H11M8_dmPICS_HgrFlaMP_Tryp-lib_1000ng_001_45.127633.127633.2	127633	13987.9	643.922	2+	1285.82	0	8.27296	0.0053271	0.00953296	38.8606	99.5526	Confident
235	P37330	MASZ_ECOLI Malate synthase G OS=Escherichia coli (strain K12) OX=83333 GN=glcB PE=1 SV=3	AASDLIFLGVK	NSCAFK	QPNGYT	NSCAFKAASDLI	IFLGVKQPNGYT	dm6	692	11	dm6 nter-AASDLIFLGVK<dm6-k>-COOH	dm6-K(11), dm6-Nter(1)	191206_UE_CoB_H11M8_dmPICS_HgrFlaMP_Tryp-lib_1000ng_001_45.mgf	191206_UE_CoB_H11M8_dmPICS_HgrFlaMP_Tryp-lib_1000ng_001_45.92329.92329.	92329	9795.42	601.397	2+	1200.78	0	3.89183	0.00234053	0.00866096	45.8503	100	Confident
236	P0A9A9	FUR_ECOLI Ferric uptake regulation protein OS=Escherichia coli (strain K12) OX=83333 GN=fur PE=1 SV=1	VLNQFDDAGIVTR	LATVYR	HNFEGG	LATVYRVLNQFD	AGIVTRHNFEGG	dm6	58	13	dm6 nter-VLNQFDDAGIVTR-COOH	dm6-Nter(1)	191206_UE_CoB_H11M8_dmPICS_HgrFlaMP_Tryp-lib_1000ng_001_45.mgf	191206_UE_CoB_H11M8_dmPICS_HgrFlaMP_Tryp-lib_1000ng_001_45.67648.67648.3	67648	7252.61	494.609	3+	1480.81	0	-2.78989	-0.00137991	0.0115844	29.5861	99.7573	Confident
237	P04425	GSHB_ECOLI Glutathione synthetase OS=Escherichia coli (strain K12) OX=83333 GN=gshB PE=1 SV=1	EIEAEFPVSITGMLMDAIEAR	SPTCIR	LQQQ	SPTCIREIEAEF	DAIEARLQQQ	dm6	292	21	dm6 nter-EIEAEFPVSITGMLMDAIEAR-COOH	dm6-Nter(1)	191206_UE_CoB_H11M8_dmPICS_HgrFlaMP_Tryp-lib_1000ng_001_45.mgf	191206_UE_CoB_H11M8_dmPICS_HgrFlaMP_Tryp-lib_1000ng_001_45.129508.129508.3	129508	14242.8	786.077	3+	2355.19	0	7.53806	0.00592545	0.0231769	76.5758	100	Confident
238	P15639	PUR9_ECOLI Bifunctional purine biosynthesis protein PurH OS=Escherichia coli (strain K12) OX=83333 GN=purH PE=1 SV=1	ELDAETAQAIISR	IIAFNR	QFVEVI	IIAFNRELDAET	QAIISRQFVEVI	dm0	325	13	dm0 nter-ELDAETAQAIISR-COOH	dm0-Nter(1)	191206_UE_CoB_H11M8_dmPICS_HgrFlaMP_Tryp-lib_1000ng_001_45.mgf	191206_UE_CoB_H11M8_dmPICS_HgrFlaMP_Tryp-lib_1000ng_001_45.76086.76086.	76086	8100.87	722.892	2+	1443.76	0	8.78704	0.00635203	0.0131783	49.2082	100	Confident
239	P0AB89	PUR8_ECOLI Adenylosuccinate lyase OS=Escherichia coli (strain K12) OX=83333 GN=purB PE=1 SV=1	TIAGEIGSSTMPHK	NHFKQK	VNPIDF	NHFKQKTIAGEI	STMPHKVNPIDF	dm6	288	14	dm6 nter-TIAGEIGSSTMPHK<dm6-k>-COOH	dm6-K(14), dm6-Nter(1)	191206_UE_CoB_H11M8_dmPICS_HgrFlaMP_Tryp-lib_1000ng_001_45.mgf	191206_UE_CoB_H11M8_dmPICS_HgrFlaMP_Tryp-lib_1000ng_001_45.37275.37275.2	37275	4256.33	748.932	2+	1495.83	0	10.1576	0.00760729	0.0161675	74.0894	100	Confident
240	P04335	FRSA_ECOLI Esterase FrsA OS=Escherichia coli (strain K12) OX=83333 GN=frsA PE=3 SV=2	NDPFSPEEDSR	LSGYWK	LITSSS	LSGYWKNDPFSP	PEEDSRLITSSS	dm0	365	11	dm0 nter-NDPFSPEEDSR-COOH	dm0-Nter(1)	191206_UE_CoB_H11M8_dmPICS_HgrFlaMP_Tryp-lib_1000ng_001_45.mgf	191206_UE_CoB_H11M8_dmPICS_HgrFlaMP_Tryp-lib_1000ng_001_45.38037.38037.2	38037	4336.91	660.793	2+	1319.56	0	5.89644	0.0038963	0.0162077	16.3827	91.6195	Confident
241	P0ADY3	RL14_ECOLI 50S ribosomal protein L14 OS=Escherichia coli (strain K12) OX=83333 GN=rplN PE=1 SV=1	VLLNNNSEQPIGTR	FDGNAC	IFGPVT	FDGNACVLLNNN	QPIGTRIFGPVT	dm6	85	14	dm6 nter-VLLNNNSEQPIGTR-COOH	dm6-Nter(1)	191206_UE_CoB_H11M8_dmPICS_HgrFlaMP_Tryp-lib_1000ng_001_45.mgf	191206_UE_CoB_H11M8_dmPICS_HgrFlaMP_Tryp-lib_1000ng_001_45.46428.46428.3	46428	5176.39	530.302	3+	1587.88	0	2.29378	0.00121639	0.0156259	15.2288	90.9308	Confident
242	P0A7Z4	RPOA_ECOLI DNA-directed RNA polymerase subunit alpha OS=Escherichia coli (strain K12) OX=83333 GN=rpoA PE=1 SV=1	TDLDKLVIEMETNGTIDPEEAIR	ARVEQR	RAATIL	ARVEQRTDLDKL	PEEAIRRAATIL	dm0	196	23	dm0 nter-TDLDK<dm0-k>LVIEMETNGTIDPEEAIR-COOH	dm0-K(5), dm0-Nter(1)	191206_UE_CoB_H11M8_dmPICS_HgrFlaMP_Tryp-lib_1000ng_001_45.mgf	191206_UE_CoB_H11M8_dmPICS_HgrFlaMP_Tryp-lib_1000ng_001_45.118703.118703.3	118703	12799.6	887.125	3+	2657.35	1	0.835034	0.0007405	0.025137	98.5387	100	Confident
243	P07813	SYL_ECOLI Leucine--tRNA ligase OS=Escherichia coli (strain K12) OX=83333 GN=leuS PE=1 SV=2	ITVPVDATEEQVR	GKVRAK	ERAGQE	GKVRAKITVPVD	TEEQVRERAGQE	dm0	814	13	dm0 nter-ITVPVDATEEQVR-COOH	dm0-Nter(1)	191206_UE_CoB_H11M8_dmPICS_HgrFlaMP_Tryp-lib_1000ng_001_45.mgf	191206_UE_CoB_H11M8_dmPICS_HgrFlaMP_Tryp-lib_1000ng_001_45.62063.62063.2	62063	6699.71	742.905	2+	1483.79	0	5.51596	0.00409781	0.0124019	46.5758	100	Confident
244	P0AF93	RIDA_ECOLI 2-iminobutanoate/2-iminopropanoate deaminase OS=Escherichia coli (strain K12) OX=83333 GN=ridA PE=1 SV=2	TIATENAPAAIGPYVQGVDLGNMIITSGQIPVNPK	MSK	TGEVPA	MSKTIATEN	IPVNPKTGEVPA	dm6	4	35	dm6 nter-TIATENAPAAIGPYVQGVDLGNMIITSGQIPVNPK<dm6-k>-COOH	dm6-K(35), dm6-Nter(1)	191206_UE_CoB_H11M8_dmPICS_HgrFlaMP_Tryp-lib_1000ng_001_45.mgf	191206_UE_CoB_H11M8_dmPICS_HgrFlaMP_Tryp-lib_1000ng_001_45.123525.123525.4	123525	13439.7	905.515	4+	3616.98	1	12.5032	0.0113185	0.027227	100	100	Confident
245	P62399	RL5_ECOLI 50S ribosomal protein L5 OS=Escherichia coli (strain K12) OX=83333 GN=rplE PE=1 SV=2	GLDITITTTAK	KVDRVR	SDEEGR	KVDRVRGLDITI	ITTTAKSDEEGR	dm0	151	11	dm0 nter-GLDITITTTAK<dm0-k>-COOH	dm0-K(11), dm0-Nter(1)	191206_UE_CoB_H11M8_dmPICS_HgrFlaMP_Tryp-lib_1000ng_001_45.mgf	191206_UE_CoB_H11M8_dmPICS_HgrFlaMP_Tryp-lib_1000ng_001_45.64348.64348.2	64348	6923.88	595.356	2+	1188.7	0	1.03016	0.000613312	0.00598811	31.7393	99.7758	Confident
246	P0A7V3	RS3_ECOLI 30S ribosomal protein S3 OS=Escherichia coli (strain K12) OX=83333 GN=rpsC PE=1 SV=2	LGIVKPWNSTWFANTK	HPNGIR	EFADNL	HPNGIRLGIVKP	WFANTKEFADNL	dm0	12	16	dm0 nter-LGIVK<dm0-k>PWNSTWFANTK<dm0-k>-COOH	dm0-K(16, 5), dm0-Nter(1)	191206_UE_CoB_H11M8_dmPICS_HgrFlaMP_Tryp-lib_1000ng_001_45.mgf	191206_UE_CoB_H11M8_dmPICS_HgrFlaMP_Tryp-lib_1000ng_001_45.93395.93395.2	93395	9910.77	974.05	2+	1945.08	1	-0.634994	-0.000618198	0.0296046	30.1773	99.7809	Confident
247	P0CE47, P0CE48	EFTU1_ECOLI Elongation factor Tu 1 OS=Escherichia coli (strain K12) OX=83333 GN=tufA PE=1 SV=1; EFTU2_ECOLI Elongation factor Tu 2 OS=Escherichia coli (strain K12) OX=83333 GN=tufB PE=1 SV=1	GSALKALEGDAEWEAK	DTPIVR; DTPIVR	ILELAG; ILELAG	DTPIVRGSALKA	AEWEAKILELAG	dm0	173; 173	16	dm0 nter-GSALK<dm0-k>ALEGDAEWEAK<dm0-k>-COOH	dm0-K(16, 5), dm0-Nter(1)	191206_UE_CoB_H11M8_dmPICS_HgrFlaMP_Tryp-lib_1000ng_001_45.mgf	191206_UE_CoB_H11M8_dmPICS_HgrFlaMP_Tryp-lib_1000ng_001_45.62387.62387.2	62387	6731.32	879.974	2+	1757.92	0	7.60318	0.00669055	0.0143192	100	100	Confident
248	P0AFK9	POTD_ECOLI Spermidine/putrescine-binding periplasmic protein OS=Escherichia coli (strain K12) OX=83333 GN=potD PE=1 SV=1	SLAIPANAK	GIFWMD	NKEGAL	GIFWMDSLAIPA	IPANAKNKEGAL	dm6	258	9	dm6 nter-SLAIPANAK<dm6-k>-COOH	dm6-K(9), dm6-Nter(1)	191206_UE_CoB_H11M8_dmPICS_HgrFlaMP_Tryp-lib_1000ng_001_45.mgf	191206_UE_CoB_H11M8_dmPICS_HgrFlaMP_Tryp-lib_1000ng_001_45.35111.35111.	35111	4038.51	476.824	2+	951.639	0	-6.39992	-0.00305165	0.00997144	23.6653	98.1818	Doubtful
249	P0ADG7	IMDH_ECOLI Inosine-5'-monophosphate dehydrogenase OS=Escherichia coli (strain K12) OX=83333 GN=guaB PE=1 SV=1	IVTGVGVPQITAVADAVEALEGTGIPVIADGGIR	SICTTR	FSGDIA	SICTTRIVTGVG	ADGGIRFSGDIA	dm0	309	34	dm0 nter-IVTGVGVPQITAVADAVEALEGTGIPVIADGGIR-COOH	dm0-Nter(1)	191206_UE_CoB_H11M8_dmPICS_HgrFlaMP_Tryp-lib_1000ng_001_45.mgf	191206_UE_CoB_H11M8_dmPICS_HgrFlaMP_Tryp-lib_1000ng_001_45.130853.130853.5	130853	14421	658.177	5+	3285.82	0	9.79525	0.00644695	0.0225726	63.4679	100	Confident
250	P0AG55	RL6_ECOLI 50S ribosomal protein L6 OS=Escherichia coli (strain K12) OX=83333 GN=rplF PE=1 SV=2	ALLNSMVIGVTEGFTK	QAGTAR	KLQLVG	QAGTARALLNSM	TEGFTKKLQLVG	dm6	70	16	dm6 nter-ALLNSMVIGVTEGFTK<dm6-k>-COOH	dm6-K(16), dm6-Nter(1)	191206_UE_CoB_H11M8_dmPICS_HgrFlaMP_Tryp-lib_1000ng_001_45.mgf	191206_UE_CoB_H11M8_dmPICS_HgrFlaMP_Tryp-lib_1000ng_001_45.112967.112967.	112967	12101.1	875.017	2+	1747.02	1	-3.49386	-0.00305545	0.0231479	17.2125	93.1996	Confident
251	Q93K97	ADPP_ECOLI ADP-ribose pyrophosphatase OS=Escherichia coli (strain K12) OX=83333 GN=nudF PE=1 SV=2	TKPVLSFLASPGGTSER	GLIVKR	SSIMVG	GLIVKRTKPVLS	GGTSERSSIMVG	dm0	124	17	dm0 nter-TK<dm0-k>PVLSFLASPGGTSER-COOH	dm0-K(2), dm0-Nter(1)	191206_UE_CoB_H11M8_dmPICS_HgrFlaMP_Tryp-lib_1000ng_001_45.mgf	191206_UE_CoB_H11M8_dmPICS_HgrFlaMP_Tryp-lib_1000ng_001_45.66422.66422.3	66422	7129.5	601.674	3+	1801.99	0	3.82668	0.0023024	0.0159391	50.3152	100	Confident
252	P0AG67	RS1_ECOLI 30S ribosomal protein S1 OS=Escherichia coli (strain K12) OX=83333 GN=rpsA PE=1 SV=1	TESFAQLFEESLK	M	EIETRP	MTESFAQ	FEESLKEIETRP	dm0	2	13	dm0 nter-TESFAQLFEESLK<dm0-k>-COOH	dm0-K(13), dm0-Nter(1)	191206_UE_CoB_H11M8_dmPICS_HgrFlaMP_Tryp-lib_1000ng_001_45.mgf	191206_UE_CoB_H11M8_dmPICS_HgrFlaMP_Tryp-lib_1000ng_001_45.110559.110559.2	110559	11822.2	792.916	2+	1583.81	0	5.41349	0.00429242	0.0114125	71.6115	100	Confident
253	P0AFG3	ODO1_ECOLI 2-oxoglutarate dehydrogenase E1 component OS=Escherichia coli (strain K12) OX=83333 GN=sucA PE=1 SV=1	HPLAVSSLEELANGTFLPAIGEIDELDPK	PKSLLR	GVKRVV	PKSLLRHPLAVS	DELDPKGVKRVV	dm6	784	29	dm6 nter-HPLAVSSLEELANGTFLPAIGEIDELDPK<dm6-k>-COOH	dm6-K(29), dm6-Nter(1)	191206_UE_CoB_H11M8_dmPICS_HgrFlaMP_Tryp-lib_1000ng_001_45.mgf	191206_UE_CoB_H11M8_dmPICS_HgrFlaMP_Tryp-lib_1000ng_001_45.124530.124530.4	124530	13560.2	786.939	4+	3142.71	1	4.67658	0.00367899	0.0218844	100	100	Confident
254	P25553	ALDA_ECOLI Lactaldehyde dehydrogenase OS=Escherichia coli (strain K12) OX=83333 GN=aldA PE=1 SV=2	RYEGEIIQSDRPGENILLFK	MAEWAR	RALGVT	MAEWARRYEGEI	NILLFKRALGVT	dm0	121	20	dm0 nter-RYEGEIIQSDRPGENILLFK<dm0-k>-COOH	dm0-K(20), dm0-Nter(1)	191206_UE_CoB_H11M8_dmPICS_HgrFlaMP_Tryp-lib_1000ng_001_45.mgf	191206_UE_CoB_H11M8_dmPICS_HgrFlaMP_Tryp-lib_1000ng_001_45.77806.77806.4	77806	8277.53	609.086	4+	2432.31	0	3.87066	0.00235755	0.0141304	32.0066	99.0741	Confident
255	P0AE08	AHPC_ECOLI Alkyl hydroperoxide reductase C OS=Escherichia coli (strain K12) OX=83333 GN=ahpC PE=1 SV=2	DASDLLRK	AEGIGR	IKAAQY	AEGIGRDASDLL	SDLLRKIKAAQY	dm0	144	8	dm0 nter-DASDLLRK<dm0-k>-COOH	dm0-K(8), dm0-Nter(1)	191206_UE_CoB_H11M8_dmPICS_HgrFlaMP_Tryp-lib_1000ng_001_45.mgf	191206_UE_CoB_H11M8_dmPICS_HgrFlaMP_Tryp-lib_1000ng_001_45.33227.33227.	33227	3850.16	487.285	2+	972.56	0	-4.63128	-0.00225677	0.0101059	17.2125	93.1996	Confident
256	P0CE47, P0CE48	EFTU1_ECOLI Elongation factor Tu 1 OS=Escherichia coli (strain K12) OX=83333 GN=tufA PE=1 SV=1; EFTU2_ECOLI Elongation factor Tu 2 OS=Escherichia coli (strain K12) OX=83333 GN=tufB PE=1 SV=1	ALEGDAEWEAK	RGSALK; RGSALK	ILELAG; ILELAG	RGSALKALEGDA	AEWEAKILELAG	dm6	178; 178	11	dm6 nter-ALEGDAEWEAK<dm6-k>-COOH	dm6-K(11), dm6-Nter(1)	191206_UE_CoB_H11M8_dmPICS_HgrFlaMP_Tryp-lib_1000ng_001_45.mgf	191206_UE_CoB_H11M8_dmPICS_HgrFlaMP_Tryp-lib_1000ng_001_45.44402.44402.1	44402	4977.27	1286.7	1+	1285.68	0	5.6168	0.00722708	0.0100652	100	100	Confident
257	P77791	MAA_ECOLI Maltose O-acetyltransferase OS=Escherichia coli (strain K12) OX=83333 GN=maa PE=1 SV=3	QQILADLFGQVTEAYIEPTFR	EEHTLR	CDYGYN	EEHTLRQQILAD	IEPTFRCDYGYN	dm0	47	21	dm0 nter-QQILADLFGQVTEAYIEPTFR-COOH	dm0-Nter(1)	191206_UE_CoB_H11M8_dmPICS_HgrFlaMP_Tryp-lib_1000ng_001_45.mgf	191206_UE_CoB_H11M8_dmPICS_HgrFlaMP_Tryp-lib_1000ng_001_45.126193.126193.3	126193	13790.6	823.106	3+	2466.28	0	7.22594	0.00594767	0.0175654	100	100	Confident
258	P0AFG6	ODO2_ECOLI Dihydrolipoyllysine-residue succinyltransferase component of 2-oxoglutarate dehydrogenase complex OS=Escherichia coli (strain K12) OX=83333 GN=sucB PE=1 SV=2	LLAEHNLDASAIK	SPAIRR	GTGVGG	SPAIRRLLAEHN	DASAIKGTGVGG	dm0	121	13	dm0 nter-LLAEHNLDASAIK<dm0-k>-COOH	dm0-K(13), dm0-Nter(1)	191206_UE_CoB_H11M8_dmPICS_HgrFlaMP_Tryp-lib_1000ng_001_45.mgf	191206_UE_CoB_H11M8_dmPICS_HgrFlaMP_Tryp-lib_1000ng_001_45.45601.45601.2	45601	5095.18	725.921	2+	1449.82	0	6.17402	0.00448183	0.0145002	50.1773	100	Confident
259	P0ABA4	ATPD_ECOLI ATP synthase subunit delta OS=Escherichia coli (strain K12) OX=83333 GN=atpH PE=1 SV=1	AAFDFAVEHQSVER	ARPYAK	WQDMLA	ARPYAKAAFDFA	HQSVERWQDMLA	dm0	14	14	dm0 nter-AAFDFAVEHQSVER-COOH	dm0-Nter(1)	191206_UE_CoB_H11M8_dmPICS_HgrFlaMP_Tryp-lib_1000ng_001_45.mgf	191206_UE_CoB_H11M8_dmPICS_HgrFlaMP_Tryp-lib_1000ng_001_45.55872.55872.2	55872	6093.89	817.406	2+	1632.79	0	5.17931	0.00423358	0.00660989	100	100	Confident
260	P0AEU7	SKP_ECOLI Chaperone protein Skp OS=Escherichia coli (strain K12) OX=83333 GN=skp PE=1 SV=1	ADKIAIVNMGSLFQQVAQK	ATSAQA	TGVSNT	ATSAQAADKIAI	QQVAQKTGVSNT	dm0	21	19	dm0 nter-ADK<dm0-k>IAIVNMGSLFQQVAQK<dm0-k>-COOH	dm0-K(3, 19), dm0-Nter(1)	191206_UE_CoB_H11M8_dmPICS_HgrFlaMP_Tryp-lib_1000ng_001_45.mgf	191206_UE_CoB_H11M8_dmPICS_HgrFlaMP_Tryp-lib_1000ng_001_45.102356.102356.2	102356	10887	1073.12	2+	2144.2	0	13.1613	0.0141235	0.0200997	100	100	Confident
261	P23893	GSA_ECOLI Glutamate-1-semialdehyde 2,1-aminomutase OS=Escherichia coli (strain K12) OX=83333 GN=hemL PE=1 SV=2	AGSGALTLGQPNSPGVPADFAK	DCLLVK	YTLTCT	DCLLVKAGSGAL	PADFAKYTLTCT	dm0	153	22	dm0 nter-AGSGALTLGQPNSPGVPADFAK<dm0-k>-COOH	dm0-K(22), dm0-Nter(1)	191206_UE_CoB_H11M8_dmPICS_HgrFlaMP_Tryp-lib_1000ng_001_45.mgf	191206_UE_CoB_H11M8_dmPICS_HgrFlaMP_Tryp-lib_1000ng_001_45.83143.83143.2	83143	8826.94	1056.07	2+	2110.11	0	7.99911	0.00844754	0.0280846	97.6955	100	Confident
262	P0AG48	RL21_ECOLI 50S ribosomal protein L21 OS=Escherichia coli (strain K12) OX=83333 GN=rplU PE=1 SV=1	IGVPFVDGGVIK	NGEEVK	AEVVAH	NGEEVKIGVPFV	DGGVIKAEVVAH	dm6	49	12	dm6 nter-IGVPFVDGGVIK<dm6-k>-COOH	dm6-K(12), dm6-Nter(1)	191206_UE_CoB_H11M8_dmPICS_HgrFlaMP_Tryp-lib_1000ng_001_45.mgf	191206_UE_CoB_H11M8_dmPICS_HgrFlaMP_Tryp-lib_1000ng_001_45.93654.93654.1	93654	9939.14	1268.83	1+	1267.82	0	2.22015	0.00281699	0.0145495	78.8606	100	Confident
263	P0A9B2	G3P1_ECOLI Glyceraldehyde-3-phosphate dehydrogenase A OS=Escherichia coli (strain K12) OX=83333 GN=gapA PE=1 SV=2	GVLGYTEDDVVSTDFNGEV	AEGEMK	CTSVFD	AEGEMKGVLGYT	DFNGEVCTSVFD	dm6	270	19	dm6 nter-GVLGYTEDDVVSTDFNGEV-COOH	dm6-Nter(1)	191206_UE_CoB_H11M8_dmPICS_HgrFlaMP_Tryp-lib_1000ng_001_45.mgf	191206_UE_CoB_H11M8_dmPICS_HgrFlaMP_Tryp-lib_1000ng_001_45.111634.111634.2	111634	11943.1	1025.5	2+	2048.96	0	8.26969	0.00848048	0.0194437	32.7572	99.8855	Confident
264	P0A910	OMPA_ECOLI Outer membrane protein A OS=Escherichia coli (strain K12) OX=83333 GN=ompA PE=1 SV=1	GMGESNPVTGNTCDNVK	DKISAR	QRAALI	DKISARGMGESN	TCDNVKQRAALI	dm6	299	17	dm6 nter-GMGESNPVTGNTC<cmm>DNVK<dm6-k>-COOH	Carbamidomethylation of C(13), dm6-K(17), dm6-Nter(1)	191206_UE_CoB_H11M8_dmPICS_HgrFlaMP_Tryp-lib_1000ng_001_45.mgf	191206_UE_CoB_H11M8_dmPICS_HgrFlaMP_Tryp-lib_1000ng_001_45.37256.37256.2	37256	4254.33	924.457	2+	1846.88	0	8.77302	0.0081102	0.0256586	100	100	Confident
265	P0AAI3	FTSH_ECOLI ATP-dependent zinc metalloprotease FtsH OS=Escherichia coli (strain K12) OX=83333 GN=ftsH PE=1 SV=1	KAAPCIIFIDEIDAVGR	MFEQAK	QRGAGL	MFEQAKKAAPCI	IDAVGRQRGAGL	NH2	242	17	NH2-KAAPCIIFIDEIDAVGR-COOH		191206_UE_CoB_H11M8_dmPICS_HgrFlaMP_Tryp-lib_1000ng_001_45.mgf	191206_UE_CoB_H11M8_dmPICS_HgrFlaMP_Tryp-lib_1000ng_001_45.117760.117760.2	117760	12686.6	915.98	2+	1829.97	0	-13.9129	-0.0127441	0.0215512	40.0877	99.5495	Doubtful
266	P0AFG8	ODP1_ECOLI Pyruvate dehydrogenase E1 component OS=Escherichia coli (strain K12) OX=83333 GN=aceE PE=1 SV=2	WNMLHPLETPR	GQDCER	VPYIAQ	GQDCERWNMLHP	PLETPRVPYIAQ	dm0	775	11	dm0 nter-WNMLHPLETPR-COOH	dm0-Nter(1)	191206_UE_CoB_H11M8_dmPICS_HgrFlaMP_Tryp-lib_1000ng_001_45.mgf	191206_UE_CoB_H11M8_dmPICS_HgrFlaMP_Tryp-lib_1000ng_001_45.69630.69630.3	69630	7446.78	474.582	3+	1420.73	0	-3.76398	-0.00178632	0.0114717	14.5593	89.4472	Confident
267	P77713	YAGH_ECOLI Putative beta-xylosidase OS=Escherichia coli (strain K12) OX=83333 GN=yagH PE=3 SV=1	PFDDTLGSLTARPGFL	LQTLRI	RLYGND	LQTLRIPFDDTL	ARPGFLRLYGND	dm6	350	16	dm6 nter-PFDDTLGSLTARPGFL-COOH	dm6-Nter(1)	191206_UE_CoB_H11M8_dmPICS_HgrFlaMP_Tryp-lib_1000ng_001_45.mgf	191206_UE_CoB_H11M8_dmPICS_HgrFlaMP_Tryp-lib_1000ng_001_45.98146.98146.2	98146	10430	871.489	2+	1739.93	1	16.8333	0.0146614	0.0293081	16.0206	90.9385	Confident
268	P0ABK5	CYSK_ECOLI Cysteine synthase A OS=Escherichia coli (strain K12) OX=83333 GN=cysK PE=1 SV=2	YLSTALFADLFTEK	PSSGER	ELQQ	PSSGERYLSTAL	DLFTEKELQQ	dm6	306	14	dm6 nter-YLSTALFADLFTEK<dm6-k>-COOH	dm6-K(14), dm6-Nter(1)	191206_UE_CoB_H11M8_dmPICS_HgrFlaMP_Tryp-lib_1000ng_001_45.mgf	191206_UE_CoB_H11M8_dmPICS_HgrFlaMP_Tryp-lib_1000ng_001_45.122136.122136.	122136	13261.8	844.493	2+	1685.96	1	7.72508	0.00651985	0.0125111	91.4874	100	Confident
269	P0A7B5	PROB_ECOLI Glutamate 5-kinase OS=Escherichia coli (strain K12) OX=83333 GN=proB PE=1 SV=1	QLLAAVGQSR	ATIASK	LIQLWE	ATIASKQLLAAV	AVGQSRLIQLWE	dm0	73	10	dm0 nter-QLLAAVGQSR-COOH	dm0-Nter(1)	191206_UE_CoB_H11M8_dmPICS_HgrFlaMP_Tryp-lib_1000ng_001_45.mgf	191206_UE_CoB_H11M8_dmPICS_HgrFlaMP_Tryp-lib_1000ng_001_45.38129.38129.2	38129	4345.54	535.822	2+	1069.62	0	5.32107	0.00285113	0.0109284	16.0206	90.9385	Confident
270	P0A7S9	RS13_ECOLI 30S ribosomal protein S13 OS=Escherichia coli (strain K12) OX=83333 GN=rpsM PE=1 SV=2	HAVIALTSIYGVGK	NIPDHK	TRSKAI	NIPDHKHAVIAL	IYGVGKTRSKAI	dm0	14	14	dm0 nter-HAVIALTSIYGVGK<dm0-k>-COOH	dm0-K(14), dm0-Nter(1)	191206_UE_CoB_H11M8_dmPICS_HgrFlaMP_Tryp-lib_1000ng_001_45.mgf	191206_UE_CoB_H11M8_dmPICS_HgrFlaMP_Tryp-lib_1000ng_001_45.73420.73420.3	73420	7827.94	495.632	3+	1483.88	0	-2.33413	-0.00115687	0.0112581	30	99.759	Confident
271	P0AC33	FUMA_ECOLI Fumarate hydratase class I, aerobic OS=Escherichia coli (strain K12) OX=83333 GN=fumA PE=1 SV=2	HGGFYLGSIGGPAAVLAQGSIK	TDACKK	SLECVE	TDACKKHGGFYL	AQGSIKSLECVE	dm6	477	22	dm6 nter-HGGFYLGSIGGPAAVLAQGSIK<dm6-k>-COOH	dm6-K(22), dm6-Nter(1)	191206_UE_CoB_H11M8_dmPICS_HgrFlaMP_Tryp-lib_1000ng_001_45.mgf	191206_UE_CoB_H11M8_dmPICS_HgrFlaMP_Tryp-lib_1000ng_001_45.98035.98035.2	98035	10417.9	1084.64	2+	2167.24	0	10.4788	0.0113656	0.0223101	100	100	Confident
272	P0A7K2	RL7_ECOLI 50S ribosomal protein L7/L12 OS=Escherichia coli (strain K12) OX=83333 GN=rplL PE=1 SV=2	FGVSAAAAVAVAAGPVEAAEEKTEFDVILK	SAMEEK	AAGANK	SAMEEKFGVSAA	FDVILKAAGANK	dm0	31	30	dm0 nter-FGVSAAAAVAVAAGPVEAAEEK<dm0-k>TEFDVILK<dm0-k>-COOH	dm0-K(22, 30), dm0-Nter(1)	191206_UE_CoB_H11M8_dmPICS_HgrFlaMP_Tryp-lib_1000ng_001_45.mgf	191206_UE_CoB_H11M8_dmPICS_HgrFlaMP_Tryp-lib_1000ng_001_45.124956.124956.4	124956	13619	761.923	4+	3043.65	0	4.48642	0.00341829	0.0205071	60.5552	100	Confident
273	P09373	PFLB_ECOLI Formate acetyltransferase 1 OS=Escherichia coli (strain K12) OX=83333 GN=pflB PE=1 SV=2	TSTFLDVYIER	AMSFGR	DLKAGK	AMSFGRTSTFLD	DVYIERDLKAGK	dm0	280	11	dm0 nter-TSTFLDVYIER-COOH	dm0-Nter(1)	191206_UE_CoB_H11M8_dmPICS_HgrFlaMP_Tryp-lib_1000ng_001_45.mgf	191206_UE_CoB_H11M8_dmPICS_HgrFlaMP_Tryp-lib_1000ng_001_45.89233.89233.3	89233	9467.07	457.905	3+	1370.71	0	-11.5008	-0.00526633	0.011631	19.5861	95.9494	Doubtful
274	P0A847	TGT_ECOLI Queuine tRNA-ribosyltransferase OS=Escherichia coli (strain K12) OX=83333 GN=tgt PE=1 SV=1	NALFGIIQGSVYEDLR	DSLGNK	DISVKG	DSLGNKNALFGI	VYEDLRDISVKG	dm0	180	16	dm0 nter-NALFGIIQGSVYEDLR-COOH	dm0-Nter(1)	191206_UE_CoB_H11M8_dmPICS_HgrFlaMP_Tryp-lib_1000ng_001_45.mgf	191206_UE_CoB_H11M8_dmPICS_HgrFlaMP_Tryp-lib_1000ng_001_45.117055.117055.3	117055	12599.3	608.331	3+	1821.96	0	4.64099	0.00282324	0.0120673	46.0206	100	Confident
275	P39177	USPG_ECOLI Universal stress protein UP12 OS=Escherichia coli (strain K12) OX=83333 GN=uspG PE=1 SV=2	NPSISTHLLGSNASSVIR	VVIGSR	HANLPV	VVIGSRNPSIST	ASSVIRHANLPV	dm0	115	18	dm0 nter-NPSISTHLLGSNASSVIR-COOH	dm0-Nter(1)	191206_UE_CoB_H11M8_dmPICS_HgrFlaMP_Tryp-lib_1000ng_001_45.mgf	191206_UE_CoB_H11M8_dmPICS_HgrFlaMP_Tryp-lib_1000ng_001_45.63519.63519.2	63519	6844.84	941.021	2+	1880.01	0	8.7118	0.00819792	0.0256837	96.5758	100	Confident
276	P36683	ACNB_ECOLI Aconitate hydratase B OS=Escherichia coli (strain K12) OX=83333 GN=acnB PE=1 SV=3	GGVSLRPGDGVIHSWLNR	DFIMNR	MLLPDT	DFIMNRGGVSLR	HSWLNRMLLPDT	dm6	468	18	dm6 nter-GGVSLRPGDGVIHSWLNR-COOH	dm6-Nter(1)	191206_UE_CoB_H11M8_dmPICS_HgrFlaMP_Tryp-lib_1000ng_001_45.mgf	191206_UE_CoB_H11M8_dmPICS_HgrFlaMP_Tryp-lib_1000ng_001_45.70473.70473.2	70473	7530.39	977.554	2+	1953.08	0	8.73761	0.00854141	0.0273669	48.5387	100	Confident
277	P0AGJ5	YFIF_ECOLI Uncharacterized tRNA/rRNA methyltransferase YfiF OS=Escherichia coli (strain K12) OX=83333 GN=yfiF PE=1 SV=1	QAGYTVVTTSSEQGKPLFK	VLDDFR	TSLPAK	VLDDFRQAGYTV	GKPLFKTSLPAK	dm6	267	19	dm6 nter-QAGYTVVTTSSEQGK<dm6-k>PLFK<dm6-k>-COOH	dm6-K(15, 19), dm6-Nter(1)	191206_UE_CoB_H11M8_dmPICS_HgrFlaMP_Tryp-lib_1000ng_001_45.mgf	191206_UE_CoB_H11M8_dmPICS_HgrFlaMP_Tryp-lib_1000ng_001_45.56049.56049.3	56049	6111	715.093	3+	2142.24	0	6.36398	0.0045508	0.0190288	100	100	Confident
278	P0A7J3	RL10_ECOLI 50S ribosomal protein L10 OS=Escherichia coli (strain K12) OX=83333 GN=rplJ PE=1 SV=2	AAAFEGELIPASQIDR	AKFEVK	LATLPT	AKFEVKAAAFEG	ASQIDRLATLPT	dm6	110	16	dm6 nter-AAAFEGELIPASQIDR-COOH	dm6-Nter(1)	191206_UE_CoB_H11M8_dmPICS_HgrFlaMP_Tryp-lib_1000ng_001_45.mgf	191206_UE_CoB_H11M8_dmPICS_HgrFlaMP_Tryp-lib_1000ng_001_45.83996.83996.3	83996	8916.65	574.649	3+	1720.92	0	2.99682	0.00172212	0.0118421	47.2125	100	Confident
279	Q46938	KDUI_ECOLI 4-deoxy-L-threo-5-hexosulose-uronate ketol-isomerase OS=Escherichia coli (strain K12) OX=83333 GN=kduI PE=1 SV=1	YFVPDVLETCQLSMGLTE	RRTINK	LAPGNL	RRTINKYFVPDV	SMGLTELAPGNL	dm0	166	18	dm0 nter-YFVPDVLETCQLSMGLTE-COOH	dm0-Nter(1)	191206_UE_CoB_H11M8_dmPICS_HgrFlaMP_Tryp-lib_1000ng_001_45.mgf	191206_UE_CoB_H11M8_dmPICS_HgrFlaMP_Tryp-lib_1000ng_001_45.122695.122695.	122695	13326	1037.5	2+	2071.98	1	-5.92562	-0.00614486	0.0288168	24.8149	98.6622	Confident
280	P0ACJ8	CRP_ECOLI cAMP-activated global transcriptional regulator CRP OS=Escherichia coli (strain K12) OX=83333 GN=crp PE=1 SV=1	AETLYYIVK	IHQGEK	GSVAVL	IHQGEKAETLYY	LYYIVKGSVAVL	dm0	37	9	dm0 nter-AETLYYIVK<dm0-k>-COOH	dm0-K(9), dm0-Nter(1)	191206_UE_CoB_H11M8_dmPICS_HgrFlaMP_Tryp-lib_1000ng_001_45.mgf	191206_UE_CoB_H11M8_dmPICS_HgrFlaMP_Tryp-lib_1000ng_001_45.66727.66727.1	66727	7159.55	1155.67	1+	1154.66	0	3.87204	0.00447479	0.0112315	21.4267	98.5714	Confident
281	P37387	XYLF_ECOLI D-xylose-binding periplasmic protein OS=Escherichia coli (strain K12) OX=83333 GN=xylF PE=1 SV=1	VVGDQWVDGWLPENALK	DSGKIK	IMENAL	DSGKIKVVGDQW	PENALKIMENAL	dm6	183	17	dm6 nter-VVGDQWVDGWLPENALK<dm6-k>-COOH	dm6-K(17), dm6-Nter(1)	191206_UE_CoB_H11M8_dmPICS_HgrFlaMP_Tryp-lib_1000ng_001_45.mgf	191206_UE_CoB_H11M8_dmPICS_HgrFlaMP_Tryp-lib_1000ng_001_45.116048.116048.3	116048	12473.9	665.376	3+	1993.09	0	5.74272	0.00382104	0.0147147	60.9691	100	Confident
282	P16659	SYP_ECOLI Proline--tRNA ligase OS=Escherichia coli (strain K12) OX=83333 GN=proS PE=1 SV=4	DAYSFHTSQESLQETYDAMYAAYSK	REFLMK	IFSRMG	REFLMKDAYSFH	YAAYSKIFSRMG	dm0	159	25	dm0 nter-DAYSFHTSQESLQETYDAMYAAYSK<dm0-k>-COOH	dm0-K(25), dm0-Nter(1)	191206_UE_CoB_H11M8_dmPICS_HgrFlaMP_Tryp-lib_1000ng_001_45.mgf	191206_UE_CoB_H11M8_dmPICS_HgrFlaMP_Tryp-lib_1000ng_001_45.106608.106608.3	106608	11365.3	988.118	3+	2961.3	0	9.88956	0.00977195	0.0250318	100	100	Confident
283	P0A6A8	ACP_ECOLI Acyl carrier protein OS=Escherichia coli (strain K12) OX=83333 GN=acpP PE=1 SV=2	ITTVQAAIDYINGHQA	DEEAEK		DEEAEKITTVQA	INGHQA	dm0	63	16	dm0 nter-ITTVQAAIDYINGHQA-COOH	dm0-Nter(1)	191206_UE_CoB_H11M8_dmPICS_HgrFlaMP_Tryp-lib_1000ng_001_45.mgf	191206_UE_CoB_H11M8_dmPICS_HgrFlaMP_Tryp-lib_1000ng_001_45.96703.96703.2	96703	10272.3	871.965	2+	1741.9	0	9.27121	0.0080841	0.0196851	87.2125	100	Confident
284	P0A7K2	RL7_ECOLI 50S ribosomal protein L7/L12 OS=Escherichia coli (strain K12) OX=83333 GN=rplL PE=1 SV=2	MSVMDVVELISAMEEK	IEAVAA	FGVSAA	IEAVAAMSVMDV	SAMEEKFGVSAA	dm6	15	16	dm6 nter-MSVMDVVELISAMEEK<dm6-k>-COOH	dm6-K(16), dm6-Nter(1)	191206_UE_CoB_H11M8_dmPICS_HgrFlaMP_Tryp-lib_1000ng_001_45.mgf	191206_UE_CoB_H11M8_dmPICS_HgrFlaMP_Tryp-lib_1000ng_001_45.131429.131429.	131429	14501.3	940.512	2+	1877.98	1	12.3262	0.0115866	0.0105087	100	100	Confident
285	P69503	APT_ECOLI Adenine phosphoribosyltransferase OS=Escherichia coli (strain K12) OX=83333 GN=apt PE=1 SV=1	AYALSIDLLVER	LLEDPK	YKNAGI	LLEDPKAYALSI	DLLVERYKNAGI	dm0	40	12	dm0 nter-AYALSIDLLVER-COOH	dm0-Nter(1)	191206_UE_CoB_H11M8_dmPICS_HgrFlaMP_Tryp-lib_1000ng_001_45.mgf	191206_UE_CoB_H11M8_dmPICS_HgrFlaMP_Tryp-lib_1000ng_001_45.107180.107180.2	107180	11430.1	695.904	2+	1389.79	0	5.325	0.00370567	0.0162779	39.2082	99.546	Confident
286	P12758	UDP_ECOLI Uridine phosphorylase OS=Escherichia coli (strain K12) OX=83333 GN=udp PE=1 SV=3	TQQEIPNAETMK	GVIVNR	QTESHA	GVIVNRTQQEIP	NAETMKQTESHA	dm6	224	12	dm6 nter-TQQEIPNAETMK<dm6-k>-COOH	dm6-K(12), dm6-Nter(1)	191206_UE_CoB_H11M8_dmPICS_HgrFlaMP_Tryp-lib_1000ng_001_45.mgf	191206_UE_CoB_H11M8_dmPICS_HgrFlaMP_Tryp-lib_1000ng_001_45.36753.36753.2	36753	4202.54	729.405	2+	1456.79	0	5.9756	0.00435861	0.0131019	38.2391	99.546	Confident
287	P0AG30	RHO_ECOLI Transcription termination factor Rho OS=Escherichia coli (strain K12) OX=83333 GN=rho PE=1 SV=1	SGEDIFGDGVLEILQDGFGFLR	LKQHAK	SADSSY	LKQHAKSGEDIF	GFGFLRSADSSY	dm6	45	22	dm6 nter-SGEDIFGDGVLEILQDGFGFLR-COOH	dm6-Nter(1)	191206_UE_CoB_H11M8_dmPICS_HgrFlaMP_Tryp-lib_1000ng_001_45.mgf	191206_UE_CoB_H11M8_dmPICS_HgrFlaMP_Tryp-lib_1000ng_001_45.133464.133464.2	133464	14783.7	1209.64	2+	2417.23	0	13.5383	0.0163763	0.0282417	100	100	Confident
288	P0AAC0	USPE_ECOLI Universal stress protein E OS=Escherichia coli (strain K12) OX=83333 GN=uspE PE=1 SV=2	ALVAVNLASEEPYHNALNEK	WPEGGK	LVKETI	WPEGGKALVAVN	NALNEKLVKETI	dm0	156	20	dm0 nter-ALVAVNLASEEPYHNALNEK<dm0-k>-COOH	dm0-K(20), dm0-Nter(1)	191206_UE_CoB_H11M8_dmPICS_HgrFlaMP_Tryp-lib_1000ng_001_45.mgf	191206_UE_CoB_H11M8_dmPICS_HgrFlaMP_Tryp-lib_1000ng_001_45.76785.76785.3	76785	8173.03	746.733	3+	2237.17	0	3.69007	0.00275549	0.0217588	100	100	Confident
289	P0A853	TNAA_ECOLI Tryptophanase OS=Escherichia coli (strain K12) OX=83333 GN=tnaA PE=1 SV=1	ATYTQTHMDFIIEAFK	RLTIPR	HVKENA	RLTIPRATYTQT	IIEAFKHVKENA	dm0	425	16	dm0 nter-ATYTQTHMDFIIEAFK<dm0-k>-COOH	dm0-K(16), dm0-Nter(1)	191206_UE_CoB_H11M8_dmPICS_HgrFlaMP_Tryp-lib_1000ng_001_45.mgf	191206_UE_CoB_H11M8_dmPICS_HgrFlaMP_Tryp-lib_1000ng_001_45.99652.99652.2	99652	10596	986.51	2+	1970.98	0	12.4994	0.0123306	0.0287565	91.6749	100	Confident
290	P0ABA4	ATPD_ECOLI ATP synthase subunit delta OS=Escherichia coli (strain K12) OX=83333 GN=atpH PE=1 SV=1	ALPDVLEQFIHLR	ENGRLN	AVSEAT	ENGRLNALPDVL	QFIHLRAVSEAT	dm0	88	13	dm0 nter-ALPDVLEQFIHLR-COOH	dm0-Nter(1)	191206_UE_CoB_H11M8_dmPICS_HgrFlaMP_Tryp-lib_1000ng_001_45.mgf	191206_UE_CoB_H11M8_dmPICS_HgrFlaMP_Tryp-lib_1000ng_001_45.118486.118486.3	118486	12773.1	526.975	3+	1577.89	0	6.02887	0.00317705	0.0134124	40.5552	100	Confident
291	P63284	CLPB_ECOLI Chaperone protein ClpB OS=Escherichia coli (strain K12) OX=83333 GN=clpB PE=1 SV=1	GYEIHISDEALK	KRLEER	LLSENG	KRLEERGYEIHI	SDEALKLLSENG	dm6	790	12	dm6 nter-GYEIHISDEALK<dm6-k>-COOH	dm6-K(12), dm6-Nter(1)	191206_UE_CoB_H11M8_dmPICS_HgrFlaMP_Tryp-lib_1000ng_001_45.mgf	191206_UE_CoB_H11M8_dmPICS_HgrFlaMP_Tryp-lib_1000ng_001_45.57248.57248.2	57248	6228.66	721.916	2+	1441.81	0	5.38717	0.00388906	0.0124294	40	99.5551	Confident
292	P06959	ODP2_ECOLI Dihydrolipoyllysine-residue acetyltransferase component of pyruvate dehydrogenase complex OS=Escherichia coli (strain K12) OX=83333 GN=aceF PE=1 SV=3	FITIINNTLSDIR	GADGAR	RLVM	GADGARFITIIN	TLSDIRRLVM	dm6	614	13	dm6 nter-FITIINNTLSDIR-COOH	dm6-Nter(1)	191206_UE_CoB_H11M8_dmPICS_HgrFlaMP_Tryp-lib_1000ng_001_45.mgf	191206_UE_CoB_H11M8_dmPICS_HgrFlaMP_Tryp-lib_1000ng_001_45.100037.100037.	100037	10638.1	777.965	2+	1552.9	1	5.1116	0.00397406	0.0167147	20.3152	96.8051	Confident
293	P0A7W1	RS5_ECOLI 30S ribosomal protein S5 OS=Escherichia coli (strain K12) OX=83333 GN=rpsE PE=1 SV=2	AVLEVAGVHNVLAK	AGGAMR	AYGSTN	AGGAMRAVLEVA	HNVLAKAYGSTN	dm6	113	14	dm6 nter-AVLEVAGVHNVLAK<dm6-k>-COOH	dm6-K(14), dm6-Nter(1)	191206_UE_CoB_H11M8_dmPICS_HgrFlaMP_Tryp-lib_1000ng_001_45.mgf	191206_UE_CoB_H11M8_dmPICS_HgrFlaMP_Tryp-lib_1000ng_001_45.63521.63521.1	63521	6845.07	1487.96	1+	1486.95	0	1.87008	0.0027826	0.0104404	100	100	Confident
294	P0A799	PGK_ECOLI Phosphoglycerate kinase OS=Escherichia coli (strain K12) OX=83333 GN=pgk PE=1 SV=2	VLPAVAMLEER	EFVEGK	AKK	EFVEGKVLPAVA	AMLEERAKK	dm0	374	11	dm0 nter-VLPAVAMLEER-COOH	dm0-Nter(1)	191206_UE_CoB_H11M8_dmPICS_HgrFlaMP_Tryp-lib_1000ng_001_45.mgf	191206_UE_CoB_H11M8_dmPICS_HgrFlaMP_Tryp-lib_1000ng_001_45.87596.87596.2	87596	9295.81	628.361	2+	1254.7	0	5.23902	0.00329198	0.00990546	33.8722	99.887	Confident
295	P0A7U7	RS20_ECOLI 30S ribosomal protein S20 OS=Escherichia coli (strain K12) OX=83333 GN=rpsT PE=1 SV=2	HKANLTAQINK	KNKAAR	LA	KNKAARHKANLT	TAQINKLA	dm6	75	11	dm6 nter-HK<dm6-k>ANLTAQINK<dm6-k>-COOH	dm6-K(2, 11), dm6-Nter(1)	191206_UE_CoB_H11M8_dmPICS_HgrFlaMP_Tryp-lib_1000ng_001_45.mgf	191206_UE_CoB_H11M8_dmPICS_HgrFlaMP_Tryp-lib_1000ng_001_45.10775.10775.	10775	1485.21	670.452	2+	1338.88	0	4.04654	0.002713	0.0181358	52.5181	100	Confident
296	P60624	RL24_ECOLI 50S ribosomal protein L24 OS=Escherichia coli (strain K12) OX=83333 GN=rplX PE=1 SV=2	HQKPVPALNQPGGIVEK	INLVKK	EAAIQV	INLVKKHQKPVP	GGIVEKEAAIQV	dm0	45	17	dm0 nter-HQK<dm0-k>PVPALNQPGGIVEK<dm0-k>-COOH	dm0-K(17, 3), dm0-Nter(1)	191206_UE_CoB_H11M8_dmPICS_HgrFlaMP_Tryp-lib_1000ng_001_45.mgf	191206_UE_CoB_H11M8_dmPICS_HgrFlaMP_Tryp-lib_1000ng_001_45.34966.34966.2	34966	4024.47	948.565	2+	1895.1	0	9.05344	0.0085877	0.0202982	100	100	Confident
297	P0A884	TYSY_ECOLI Thymidylate synthase OS=Escherichia coli (strain K12) OX=83333 GN=thyA PE=1 SV=1	FNLQDGFPLVTTK	FGHQMR	RCHLRS	FGHQMRFNLQDG	PLVTTKRCHLRS	dm0	36	13	dm0 nter-FNLQDGFPLVTTK<dm0-k>-COOH	dm0-K(13), dm0-Nter(1)	191206_UE_CoB_H11M8_dmPICS_HgrFlaMP_Tryp-lib_1000ng_001_45.mgf	191206_UE_CoB_H11M8_dmPICS_HgrFlaMP_Tryp-lib_1000ng_001_45.104106.104106.	104106	11078.7	768.433	2+	1534.84	0	7.9708	0.00612498	0.0178074	42.6761	99.8874	Confident
298	P0A8N5	SYK2_ECOLI Lysine--tRNA ligase, heat inducible OS=Escherichia coli (strain K12) OX=83333 GN=lysU PE=1 SV=2	ALRPLPDKFHGLQDQEVR	LRLLTK	YRQRYL	LRLLTKALRPLP	QDQEVRYRQRYL	dm6	149	18	dm6 nter-ALRPLPDK<dm6-k>FHGLQDQEVR-COOH	dm6-K(8), dm6-Nter(1)	191206_UE_CoB_H11M8_dmPICS_HgrFlaMP_Tryp-lib_1000ng_001_45.mgf	191206_UE_CoB_H11M8_dmPICS_HgrFlaMP_Tryp-lib_1000ng_001_45.46800.46800.4	46800	5212.63	547.574	4+	2186.26	0	2.73108	0.00149546	0.0115777	42.9243	100	Confident
299	P0A7S3	RS12_ECOLI 30S ribosomal protein S12 OS=Escherichia coli (strain K12) OX=83333 GN=rpsL PE=1 SV=2	YIGGEGHNLQEHSVILIR	GFEVTS	GGRVKD	GFEVTSYIGGEG	SVILIRGGRVKD	dm6	66	18	dm6 nter-YIGGEGHNLQEHSVILIR-COOH	dm6-Nter(1)	191206_UE_CoB_H11M8_dmPICS_HgrFlaMP_Tryp-lib_1000ng_001_45.mgf	191206_UE_CoB_H11M8_dmPICS_HgrFlaMP_Tryp-lib_1000ng_001_45.53167.53167.4	53167	5830.56	518.041	4+	2068.13	0	2.58243	0.0013378	0.0171822	23.6653	96.3303	Confident
300	P0ACF0	DBHA_ECOLI DNA-binding protein HU-alpha OS=Escherichia coli (strain K12) OX=83333 GN=hupA PE=1 SV=1	IAAANVPAFVSGK	TGKEIK	ALKDAV	TGKEIKIAAANV	AFVSGKALKDAV	dm6	71	13	dm6 nter-IAAANVPAFVSGK<dm6-k>-COOH	dm6-K(13), dm6-Nter(1)	191206_UE_CoB_H11M8_dmPICS_HgrFlaMP_Tryp-lib_1000ng_001_45.mgf	191206_UE_CoB_H11M8_dmPICS_HgrFlaMP_Tryp-lib_1000ng_001_45.67602.67602.1	67602	7248.19	1312.83	1+	1311.82	0	0.847206	0.00111223	0.0168258	87.6955	100	Confident
301	P63284	CLPB_ECOLI Chaperone protein ClpB OS=Escherichia coli (strain K12) OX=83333 GN=clpB PE=1 SV=1	RPIGSFLFLGPTGVGK	GLADPN	TELCKA	GLADPNRPIGSF	PTGVGKTELCKA	dm6	596	16	dm6 nter-RPIGSFLFLGPTGVGK<dm6-k>-COOH	dm6-K(16), dm6-Nter(1)	191206_UE_CoB_H11M8_dmPICS_HgrFlaMP_Tryp-lib_1000ng_001_45.mgf	191206_UE_CoB_H11M8_dmPICS_HgrFlaMP_Tryp-lib_1000ng_001_45.84982.84982.2	84982	9020.39	857.544	2+	1713.06	0	6.5085	0.00558129	0.0207108	84.437	100	Confident
302	P04693	TYRB_ECOLI Aromatic-amino-acid aminotransferase OS=Escherichia coli (strain K12) OX=83333 GN=tyrB PE=1 SV=1	NFDYLLNQR	TEMPER	GMFSYT	TEMPERNFDYLL	YLLNQRGMFSYT	dm6	338	9	dm6 nter-NFDYLLNQR-COOH	dm6-Nter(1)	191206_UE_CoB_H11M8_dmPICS_HgrFlaMP_Tryp-lib_1000ng_001_45.mgf	191206_UE_CoB_H11M8_dmPICS_HgrFlaMP_Tryp-lib_1000ng_001_45.74854.74854.	74854	7973.08	608.833	2+	1215.65	0	3.65276	0.00222391	0.00943263	16.3827	91.6195	Confident
303	P68066	GRCA_ECOLI Autonomous glycyl radical cofactor OS=Escherichia coli (strain K12) OX=83333 GN=grcA PE=1 SV=1	FNSLTPEQQR	SGYAVR	DVIART	SGYAVRFNSLTP	TPEQQRDVIART	dm6	107	10	dm6 nter-FNSLTPEQQR-COOH	dm6-Nter(1)	191206_UE_CoB_H11M8_dmPICS_HgrFlaMP_Tryp-lib_1000ng_001_45.mgf	191206_UE_CoB_H11M8_dmPICS_HgrFlaMP_Tryp-lib_1000ng_001_45.30032.30032.2	30032	3526.78	627.341	2+	1252.66	0	4.27331	0.00268081	0.00982952	22.2185	97.5391	Confident
304	P0A7E1	PYRD_ECOLI Dihydroorotate dehydrogenase (quinone) OS=Escherichia coli (strain K12) OX=83333 GN=pyrD PE=1 SV=1	LPIIGVGGIDSVIAAR	LELNGR	EKIAAG	LELNGRLPIIGV	SVIAAREKIAAG	dm0	290	16	dm0 nter-LPIIGVGGIDSVIAAR-COOH	dm0-Nter(1)	191206_UE_CoB_H11M8_dmPICS_HgrFlaMP_Tryp-lib_1000ng_001_45.mgf	191206_UE_CoB_H11M8_dmPICS_HgrFlaMP_Tryp-lib_1000ng_001_45.111496.111496.3	111496	11926.4	527.327	3+	1577.95	1	3.31075	0.00174473	0.0153703	43.0103	100	Confident
305	P0AG67	RS1_ECOLI 30S ribosomal protein S1 OS=Escherichia coli (strain K12) OX=83333 GN=rpsA PE=1 SV=1	MTESFAQLFEESLKEIETRPGSIVR		GVVVAI	MTESFA	PGSIVRGVVVAI	dm6	1	25	dm6 nter-MTESFAQLFEESLK<dm6-k>EIETRPGSIVR-COOH	dm6-K(14), dm6-Nter(1)	191206_UE_CoB_H11M8_dmPICS_HgrFlaMP_Tryp-lib_1000ng_001_45.mgf	191206_UE_CoB_H11M8_dmPICS_HgrFlaMP_Tryp-lib_1000ng_001_45.121439.121439.3	121439	13165	989.217	3+	2964.59	0	12.6763	0.0125395	0.029094	26.5758	99.0385	Confident
306	P09029	PURK_ECOLI N5-carboxyaminoimidazole ribonucleotide synthase OS=Escherichia coli (strain K12) OX=83333 GN=purK PE=1 SV=2	VGHLNLTDSDTSR	VRPGRK	LTATLE	VRPGRKVGHLNL	DSDTSRLTATLE	dm6	315	13	dm6 nter-VGHLNLTDSDTSR-COOH	dm6-Nter(1)	191206_UE_CoB_H11M8_dmPICS_HgrFlaMP_Tryp-lib_1000ng_001_45.mgf	191206_UE_CoB_H11M8_dmPICS_HgrFlaMP_Tryp-lib_1000ng_001_45.27309.27309.2	27309	3238.72	724.883	2+	1447.75	0	2.59297	0.0018796	0.0176494	21.3077	97.1123	Confident
307	P0A9P0	DLDH_ECOLI Dihydrolipoyl dehydrogenase OS=Escherichia coli (strain K12) OX=83333 GN=lpdA PE=1 SV=2	TQVVVLGAGPAGYSAAFR	MSTEIK	CADLGL	MSTEIKTQVVVL	YSAAFRCADLGL	dm0	7	18	dm0 nter-TQVVVLGAGPAGYSAAFR-COOH	dm0-Nter(1)	191206_UE_CoB_H11M8_dmPICS_HgrFlaMP_Tryp-lib_1000ng_001_45.mgf	191206_UE_CoB_H11M8_dmPICS_HgrFlaMP_Tryp-lib_1000ng_001_45.90030.90030.2	90030	9550.37	896.499	2+	1790.97	0	8.56665	0.00767993	0.0162563	68.5387	100	Confident
308	P0ADZ0	RL23_ECOLI 50S ribosomal protein L23 OS=Escherichia coli (strain K12) OX=83333 GN=rplW PE=1 SV=1	LFEVEVEVVNTLVVK	KAAVQK	GKVKRH	KAAVQKLFEVEV	NTLVVKGKVKRH	dm0	50	15	dm0 nter-LFEVEVEVVNTLVVK<dm0-k>-COOH	dm0-K(15), dm0-Nter(1)	191206_UE_CoB_H11M8_dmPICS_HgrFlaMP_Tryp-lib_1000ng_001_45.mgf	191206_UE_CoB_H11M8_dmPICS_HgrFlaMP_Tryp-lib_1000ng_001_45.135972.135972.3	135972	15128	591.69	3+	1772.03	0	7.61641	0.00450651	0.0245925	38.8606	100	Confident
309	P0A800	RPOZ_ECOLI DNA-directed RNA polymerase subunit omega OS=Escherichia coli (strain K12) OX=83333 GN=rpoZ PE=1 SV=1	QMQVGGKDPLVPEENDKTTVIALR	AARRAR	EIEEGL	AARRARQMQVGG	TVIALREIEEGL	pyr	29	24	pyro-QMQVGGK<dm6-k>DPLVPEENDK<dm6-k>TTVIALR-COOH	Pyrolidone from Q(1), dm6-K(17, 7)	191206_UE_CoB_H11M8_dmPICS_HgrFlaMP_Tryp-lib_1000ng_001_45.mgf	191206_UE_CoB_H11M8_dmPICS_HgrFlaMP_Tryp-lib_1000ng_001_45.88099.88099.3	88099	9348.1	897.173	3+	2688.48	0	6.83437	0.00613157	0.0277106	51.549	100	Confident
310	P07813	SYL_ECOLI Leucine--tRNA ligase OS=Escherichia coli (strain K12) OX=83333 GN=leuS PE=1 SV=2	GEGDIDNAPWPVADEK	LWQELK	AMVEDS	LWQELKGEGDID	PVADEKAMVEDS	dm6	778	16	dm6 nter-GEGDIDNAPWPVADEK<dm6-k>-COOH	dm6-K(16), dm6-Nter(1)	191206_UE_CoB_H11M8_dmPICS_HgrFlaMP_Tryp-lib_1000ng_001_45.mgf	191206_UE_CoB_H11M8_dmPICS_HgrFlaMP_Tryp-lib_1000ng_001_45.74184.74184.2	74184	7904.6	890.959	2+	1779.9	0	4.96113	0.00442014	0.0228973	67.4473	100	Confident
311	P05055	PNP_ECOLI Polyribonucleotide nucleotidyltransferase OS=Escherichia coli (strain K12) OX=83333 GN=pnp PE=1 SV=3	GVLAVMPDMDKFPYTVR	GRLAKR	VVSEIT	GRLAKRGVLAVM	FPYTVRVVSEIT	dm6	410	17	dm6 nter-GVLAVMPDMDK<dm6-k>FPYTVR-COOH	dm6-K(11), dm6-Nter(1)	191206_UE_CoB_H11M8_dmPICS_HgrFlaMP_Tryp-lib_1000ng_001_45.mgf	191206_UE_CoB_H11M8_dmPICS_HgrFlaMP_Tryp-lib_1000ng_001_45.99393.99393.3	99393	10566.6	669.71	3+	2006.1	0	3.62088	0.00242493	0.0168608	95.376	100	Confident
312	P23843	OPPA_ECOLI Periplasmic oligopeptide-binding protein OS=Escherichia coli (strain K12) OX=83333 GN=oppA PE=1 SV=2	LVKPWVGGYTGK	YYVNAR	DPLDNT	YYVNARLVKPWV	GGYTGKDPLDNT	dm6	516	12	dm6 nter-LVK<dm6-k>PWVGGYTGK<dm6-k>-COOH	dm6-K(12, 3), dm6-Nter(1)	191206_UE_CoB_H11M8_dmPICS_HgrFlaMP_Tryp-lib_1000ng_001_45.mgf	191206_UE_CoB_H11M8_dmPICS_HgrFlaMP_Tryp-lib_1000ng_001_45.45890.45890.3	45890	5123.47	469.644	3+	1405.92	0	-5.82021	-0.00273344	0.01092	30.3621	99.75	Confident
313	P0A9C5	GLN1B_ECOLI Glutamine synthetase OS=Escherichia coli (strain K12) OX=83333 GN=glnA PE=1 SV=2	EIPQVAGSLEEALNELDLDR	PPEEAK	EFLKAG	PPEEAKEIPQVA	ELDLDREFLKAG	dm0	407	20	dm0 nter-EIPQVAGSLEEALNELDLDR-COOH	dm0-Nter(1)	191206_UE_CoB_H11M8_dmPICS_HgrFlaMP_Tryp-lib_1000ng_001_45.mgf	191206_UE_CoB_H11M8_dmPICS_HgrFlaMP_Tryp-lib_1000ng_001_45.125256.125256.3	125256	13660.3	747.06	3+	2238.14	0	8.41973	0.00628999	0.0172504	48.8606	100	Confident
314	P0A717	KPRS_ECOLI Ribose-phosphate pyrophosphokinase OS=Escherichia coli (strain K12) OX=83333 GN=prs PE=1 SV=2	LFAGNATPELAQR	MPDMK	IANRLY	MPDMKLFAGNA	PELAQRIANRLY	dm0	6	13	dm0 nter-LFAGNATPELAQR-COOH	dm0-Nter(1)	191206_UE_CoB_H11M8_dmPICS_HgrFlaMP_Tryp-lib_1000ng_001_45.mgf	191206_UE_CoB_H11M8_dmPICS_HgrFlaMP_Tryp-lib_1000ng_001_45.55916.55916.2	55916	6098.47	708.39	2+	1414.76	0	5.57805	0.00395141	0.0124768	31.6749	99.7901	Confident
315	P21829	YBHA_ECOLI Pyridoxal phosphate phosphatase YbhA OS=Escherichia coli (strain K12) OX=83333 GN=ybhA PE=1 SV=3	FALTHDDLPQLQHFGK	VNAVWK	HVEHEL	VNAVWKFALTHD	LQHFGKHVEHEL	dm6	158	16	dm6 nter-FALTHDDLPQLQHFGK<dm6-k>-COOH	dm6-K(16), dm6-Nter(1)	191206_UE_CoB_H11M8_dmPICS_HgrFlaMP_Tryp-lib_1000ng_001_45.mgf	191206_UE_CoB_H11M8_dmPICS_HgrFlaMP_Tryp-lib_1000ng_001_45.75168.75168.4	75168	8006.01	484.523	4+	1934.07	0	-2.27402	-0.00110182	0.0133278	41.7393	100	Confident
316	P67095	YFCE_ECOLI Phosphodiesterase YfcE OS=Escherichia coli (strain K12) OX=83333 GN=yfcE PE=1 SV=1	GEIFHFNPGSVSIPK	PVAEQR	GGNPAS	PVAEQRGEIFHF	SVSIPKGGNPAS	dm6	137	15	dm6 nter-GEIFHFNPGSVSIPK<dm6-k>-COOH	dm6-K(15), dm6-Nter(1)	191206_UE_CoB_H11M8_dmPICS_HgrFlaMP_Tryp-lib_1000ng_001_45.mgf	191206_UE_CoB_H11M8_dmPICS_HgrFlaMP_Tryp-lib_1000ng_001_45.81552.81552.3	81552	8661.92	566.329	3+	1695.96	0	1.95751	0.00110859	0.0179718	14.8149	89.2421	Confident
317	P0A9X4	MREB_ECOLI Cell shape-determining protein MreB OS=Escherichia coli (strain K12) OX=83333 GN=mreB PE=1 SV=1	GQGIVLNEPSVVAIR	TLIYVK	QDRAGS	TLIYVKGQGIVL	SVVAIRQDRAGS	dm6	28	15	dm6 nter-GQGIVLNEPSVVAIR-COOH	dm6-Nter(1)	191206_UE_CoB_H11M8_dmPICS_HgrFlaMP_Tryp-lib_1000ng_001_45.mgf	191206_UE_CoB_H11M8_dmPICS_HgrFlaMP_Tryp-lib_1000ng_001_45.81922.81922.2	81922	8699.86	793.484	2+	1584.94	0	7.28675	0.00578188	0.0139627	75.6864	100	Confident
318	P0A7A9	IPYR_ECOLI Inorganic pyrophosphatase OS=Escherichia coli (strain K12) OX=83333 GN=ppa PE=1 SV=2	YINHTLSLDGDPVDVLVPTPYPLQPGSVIR	YPCNYG	CRPVGV	YPCNYGYINHTL	PGSVIRCRPVGV	dm6	58	30	dm6 nter-YINHTLSLDGDPVDVLVPTPYPLQPGSVIR-COOH	dm6-Nter(1)	191206_UE_CoB_H11M8_dmPICS_HgrFlaMP_Tryp-lib_1000ng_001_45.mgf	191206_UE_CoB_H11M8_dmPICS_HgrFlaMP_Tryp-lib_1000ng_001_45.121008.121008.3	121008	13105.1	1103.95	3+	3308.79	0	15.4916	0.0171017	0.0294217	100	100	Confident
319	P0A7E5	PYRG_ECOLI CTP synthase OS=Escherichia coli (strain K12) OX=83333 GN=pyrG PE=1 SV=2	DGHPLFAGFVK	FTSTPR	AASEFQ	FTSTPRDGHPLF	FAGFVKAASEFQ	dm0	524	11	dm0 nter-DGHPLFAGFVK<dm0-k>-COOH	dm0-K(11), dm0-Nter(1)	191206_UE_CoB_H11M8_dmPICS_HgrFlaMP_Tryp-lib_1000ng_001_45.mgf	191206_UE_CoB_H11M8_dmPICS_HgrFlaMP_Tryp-lib_1000ng_001_45.70147.70147.3	70147	7497.74	415.224	3+	1242.68	0	-19.7795	-0.0082131	0.0121371	15.8503	90.9302	Doubtful
320	P0A6F3	GLPK_ECOLI Glycerol kinase OS=Escherichia coli (strain K12) OX=83333 GN=glpK PE=1 SV=2	GELLFGTVDTWLIWK	RERARR	MTQGRV	RERARRGELLFG	TWLIWKMTQGRV	dm6	159	15	dm6 nter-GELLFGTVDTWLIWK<dm6-k>-COOH	dm6-K(15), dm6-Nter(1)	191206_UE_CoB_H11M8_dmPICS_HgrFlaMP_Tryp-lib_1000ng_001_45.mgf	191206_UE_CoB_H11M8_dmPICS_HgrFlaMP_Tryp-lib_1000ng_001_45.126263.126263.3	126263	13800.2	616.036	3+	1845.07	0	8.11174	0.00499709	0.0125077	40.9151	100	Confident
321	P0AGD3	SODF_ECOLI Superoxide dismutase [Fe] OS=Escherichia coli (strain K12) OX=83333 GN=sodB PE=1 SV=2	DALAPHISAETIEYHYGK	ALPYAK	HHQTYV	ALPYAKDALAPH	EYHYGKHHQTYV	dm0	13	18	dm0 nter-DALAPHISAETIEYHYGK<dm0-k>-COOH	dm0-K(18), dm0-Nter(1)	191206_UE_CoB_H11M8_dmPICS_HgrFlaMP_Tryp-lib_1000ng_001_45.mgf	191206_UE_CoB_H11M8_dmPICS_HgrFlaMP_Tryp-lib_1000ng_001_45.67891.67891.2	67891	7276.56	1036.04	2+	2070.04	0	8.69251	0.00900569	0.0256116	86.3827	100	Confident
322	P37769	KDUD_ECOLI 2-dehydro-3-deoxy-D-gluconate 5-dehydrogenase OS=Escherichia coli (strain K12) OX=83333 GN=kduD PE=1 SV=2	FLSLTADLRK	TALGRR	IDGIPA	TALGRRFLSLTA	TADLRKIDGIPA	dm0	59	10	dm0 nter-FLSLTADLRK<dm0-k>-COOH	dm0-K(10), dm0-Nter(1)	191206_UE_CoB_H11M8_dmPICS_HgrFlaMP_Tryp-lib_1000ng_001_45.mgf	191206_UE_CoB_H11M8_dmPICS_HgrFlaMP_Tryp-lib_1000ng_001_45.60796.60796.3	60796	6573.72	407.246	3+	1218.73	0	-15.2692	-0.0062184	0.0110128	18.2391	94.3765	Doubtful
323	P0AFG3	ODO1_ECOLI 2-oxoglutarate dehydrogenase E1 component OS=Escherichia coli (strain K12) OX=83333 GN=sucA PE=1 SV=1	HPLAVSSLEELANGTFLPAIGEIDELDPK	PKSLLR	GVKRVV	PKSLLRHPLAVS	DELDPKGVKRVV	dm0	784	29	dm0 nter-HPLAVSSLEELANGTFLPAIGEIDELDPK<dm0-k>-COOH	dm0-K(29), dm0-Nter(1)	191206_UE_CoB_H11M8_dmPICS_HgrFlaMP_Tryp-lib_1000ng_001_45.mgf	191206_UE_CoB_H11M8_dmPICS_HgrFlaMP_Tryp-lib_1000ng_001_45.125687.125687.4	125687	13719.9	783.673	4+	3130.64	0	6.35174	0.00497766	0.021905	57.4473	100	Confident
324	P0A6F5	CH60_ECOLI 60 kDa chaperonin OS=Escherichia coli (strain K12) OX=83333 GN=groL PE=1 SV=2	FGAPTITK	VVLDKS	DGVSVA	VVLDKSFGAPTI	APTITKDGVSVA	dm0	44	8	dm0 nter-FGAPTITK<dm0-k>-COOH	dm0-K(8), dm0-Nter(1)	191206_UE_CoB_H11M8_dmPICS_HgrFlaMP_Tryp-lib_1000ng_001_45.mgf	191206_UE_CoB_H11M8_dmPICS_HgrFlaMP_Tryp-lib_1000ng_001_45.39217.39217.1	39217	4457.43	890.538	1+	889.527	0	3.99689	0.00355937	0.0115519	14.437	96.4789	Confident
325	P21513	RNE_ECOLI Ribonuclease E OS=Escherichia coli (strain K12) OX=83333 GN=rne PE=1 SV=6	DNESLSLSILR	GTGTVR	LIEEEA	GTGTVRDNESLS	SLSILRLIEEEA	dm6	415	11	dm6 nter-DNESLSLSILR-COOH	dm6-Nter(1)	191206_UE_CoB_H11M8_dmPICS_HgrFlaMP_Tryp-lib_1000ng_001_45.mgf	191206_UE_CoB_H11M8_dmPICS_HgrFlaMP_Tryp-lib_1000ng_001_45.90400.90400.2	90400	9590.28	640.871	2+	1279.72	0	5.97099	0.00382661	0.00904859	33.7675	99.8856	Confident
326	P0A9C0	GLPA_ECOLI Anaerobic glycerol-3-phosphate dehydrogenase subunit A OS=Escherichia coli (strain K12) OX=83333 GN=glpA PE=1 SV=1	WKGVQPIAWGDALR	TFLNER	ESEFTR	TFLNERWKGVQP	WGDALRESEFTR	dm0	506	14	dm0 nter-WK<dm0-k>GVQPIAWGDALR-COOH	dm0-K(2), dm0-Nter(1)	191206_UE_CoB_H11M8_dmPICS_HgrFlaMP_Tryp-lib_1000ng_001_45.mgf	191206_UE_CoB_H11M8_dmPICS_HgrFlaMP_Tryp-lib_1000ng_001_45.80129.80129.3	80129	8515.48	551.65	3+	1651.92	0	4.92647	0.00271768	0.0148263	32.2915	99.7696	Confident
327	P0ACF0	DBHA_ECOLI DNA-binding protein HU-alpha OS=Escherichia coli (strain K12) OX=83333 GN=hupA PE=1 SV=1	AALESTLAAITESLKEGDAVQLVGFGTFK	SKTQAK	VNHRAE	SKTQAKAALEST	GFGTFKVNHRAE	dm6	23	29	dm6 nter-AALESTLAAITESLK<dm6-k>EGDAVQLVGFGTFK<dm6-k>-COOH	dm6-K(29, 15), dm6-Nter(1)	191206_UE_CoB_H11M8_dmPICS_HgrFlaMP_Tryp-lib_1000ng_001_45.mgf	191206_UE_CoB_H11M8_dmPICS_HgrFlaMP_Tryp-lib_1000ng_001_45.126127.126127.5	126127	13781.5	614.562	5+	3067.75	0	6.4941	0.003991	0.0213753	59.2082	100	Confident
328	P0A9M0	LON_ECOLI Lon protease OS=Escherichia coli (strain K12) OX=83333 GN=lon PE=1 SV=1	GQVLPIGGLK	GEITLR	EKLLAA	GEITLRGQVLPI	PIGGLKEKLLAA	dm0	711	10	dm0 nter-GQVLPIGGLK<dm0-k>-COOH	dm0-K(10), dm0-Nter(1)	191206_UE_CoB_H11M8_dmPICS_HgrFlaMP_Tryp-lib_1000ng_001_45.mgf	191206_UE_CoB_H11M8_dmPICS_HgrFlaMP_Tryp-lib_1000ng_001_45.64135.64135.	64135	6903.3	519.845	2+	1036.66	1	7.75562	0.0040278	0.00869305	20.7058	96.7532	Confident
329	P0A8I5	TRMB_ECOLI tRNA (guanine-N(7)-)-methyltransferase OS=Escherichia coli (strain K12) OX=83333 GN=trmB PE=1 SV=1	IVQVPFAELVK	RHNKRR	SKLQLG	RHNKRRIVQVPF	FAELVKSKLQLG	dm6	156	11	dm6 nter-IVQVPFAELVK<dm6-k>-COOH	dm6-K(11), dm6-Nter(1)	191206_UE_CoB_H11M8_dmPICS_HgrFlaMP_Tryp-lib_1000ng_001_45.mgf	191206_UE_CoB_H11M8_dmPICS_HgrFlaMP_Tryp-lib_1000ng_001_45.97624.97624.	97624	10371	656.445	2+	1309.86	1	5.72749	0.00375689	0.0178692	22.0761	97.1783	Confident
330	P0CE47, P0CE48	EFTU1_ECOLI Elongation factor Tu 1 OS=Escherichia coli (strain K12) OX=83333 GN=tufA PE=1 SV=1; EFTU2_ECOLI Elongation factor Tu 2 OS=Escherichia coli (strain K12) OX=83333 GN=tufB PE=1 SV=1	ELLSQYDFPGDDTPIVR	VEMEVR; VEMEVR	GSALKA; GSALKA	VEMEVRELLSQY	DTPIVRGSALKA	dm6	156; 156	17	dm6 nter-ELLSQYDFPGDDTPIVR-COOH	dm6-Nter(1)	191206_UE_CoB_H11M8_dmPICS_HgrFlaMP_Tryp-lib_1000ng_001_45.mgf	191206_UE_CoB_H11M8_dmPICS_HgrFlaMP_Tryp-lib_1000ng_001_45.100049.100049.4	100049	10639.4	500.508	4+	1998.02	0	-5.8302	-0.00291808	0.0132695	57.2125	100	Confident
331	P0ACF4	DBHB_ECOLI DNA-binding protein HU-beta OS=Escherichia coli (strain K12) OX=83333 GN=hupB PE=1 SV=1	ALDAIIASVTESLKEGDDVALVGFGTFAVK	KAAAGR	ERAART	KAAAGRALDAII	GTFAVKERAART	dm0	24	30	dm0 nter-ALDAIIASVTESLK<dm0-k>EGDDVALVGFGTFAVK<dm0-k>-COOH	dm0-K(14, 30), dm0-Nter(1)	191206_UE_CoB_H11M8_dmPICS_HgrFlaMP_Tryp-lib_1000ng_001_45.mgf	191206_UE_CoB_H11M8_dmPICS_HgrFlaMP_Tryp-lib_1000ng_001_45.134261.134261.4	134261	14893.6	781.187	4+	3119.7	1	4.95911	0.00387273	0.0269385	76.1979	100	Confident
332	P36683	ACNB_ECOLI Aconitate hydratase B OS=Escherichia coli (strain K12) OX=83333 GN=acnB PE=1 SV=3	IAPIFFNTMEDAGALPIEVDVSNLNMGDVIDVYPYKGEVR	LCLGGK	NHETGE	LCLGGKIAPIFF	YKGEVRNHETGE	dm0	278	40	dm0 nter-IAPIFFNTMEDAGALPIEVDVSNLNMGDVIDVYPYK<dm0-k>GEVR-COOH	dm0-K(36), dm0-Nter(1)	191206_UE_CoB_H11M8_dmPICS_HgrFlaMP_Tryp-lib_1000ng_001_45.mgf	191206_UE_CoB_H11M8_dmPICS_HgrFlaMP_Tryp-lib_1000ng_001_45.127486.127486.4	127486	13967.3	1117.83	4+	4467.24	0	12.463	0.0139314	0.0363861	100	100	Confident
333	P0A9D2	GSTA_ECOLI Glutathione S-transferase GstA OS=Escherichia coli (strain K12) OX=83333 GN=gstA PE=1 SV=1	FTIADAYLFTVLR	WICGQR	WAYAVK	WICGQRFTIADA	LFTVLRWAYAVK	dm0	151	13	dm0 nter-FTIADAYLFTVLR-COOH	dm0-Nter(1)	191206_UE_CoB_H11M8_dmPICS_HgrFlaMP_Tryp-lib_1000ng_001_45.mgf	191206_UE_CoB_H11M8_dmPICS_HgrFlaMP_Tryp-lib_1000ng_001_45.125046.125046.	125046	13631.5	779.446	2+	1556.86	0	10.9228	0.0085136	0.0154811	79.5861	100	Confident
334	P52697	6PGL_ECOLI 6-phosphogluconolactonase OS=Escherichia coli (strain K12) OX=83333 GN=pgl PE=1 SV=2	SHHISVYEIVGEQGLLHEK	IAAGQK	GRYAVG	IAAGQKSHHISV	GLLHEKGRYAVG	dm0	296	19	dm0 nter-SHHISVYEIVGEQGLLHEK<dm0-k>-COOH	dm0-K(19), dm0-Nter(1)	191206_UE_CoB_H11M8_dmPICS_HgrFlaMP_Tryp-lib_1000ng_001_45.mgf	191206_UE_CoB_H11M8_dmPICS_HgrFlaMP_Tryp-lib_1000ng_001_45.64591.64591.4	64591	6947.16	558.553	4+	2230.17	0	3.6798	0.00205536	0.0135683	60.4096	100	Confident
335	P0A7D1	PTH_ECOLI Peptidyl-tRNA hydrolase OS=Escherichia coli (strain K12) OX=83333 GN=pth PE=1 SV=1	LLVPTTFMNLSGK	GGEDVR	AVAAMA	GGEDVRLLVPTT	MNLSGKAVAAMA	dm0	61	13	dm0 nter-LLVPTTFMNLSGK<dm0-k>-COOH	dm0-K(13), dm0-Nter(1)	191206_UE_CoB_H11M8_dmPICS_HgrFlaMP_Tryp-lib_1000ng_001_45.mgf	191206_UE_CoB_H11M8_dmPICS_HgrFlaMP_Tryp-lib_1000ng_001_45.104081.104081.2	104081	11076.1	738.933	2+	1475.84	0	6.45402	0.00476906	0.0123191	53.7675	100	Confident
336	P63224	GMHA_ECOLI Phosphoheptose isomerase OS=Escherichia coli (strain K12) OX=83333 GN=gmhA PE=1 SV=1	NELNEAAETLANFLK	YQDLIR	DDANIH	YQDLIRNELNEA	LANFLKDDANIH	dm0	8	15	dm0 nter-NELNEAAETLANFLK<dm0-k>-COOH	dm0-K(15), dm0-Nter(1)	191206_UE_CoB_H11M8_dmPICS_HgrFlaMP_Tryp-lib_1000ng_001_45.mgf	191206_UE_CoB_H11M8_dmPICS_HgrFlaMP_Tryp-lib_1000ng_001_45.122013.122013.3	122013	13244.7	578.312	3+	1731.9	0	4.85652	0.00280857	0.0163391	60.5061	100	Confident
337	P0A705	IF2_ECOLI Translation initiation factor IF-2 OS=Escherichia coli (strain K12) OX=83333 GN=infB PE=1 SV=1	QQIIGLAEVR	LSPELK	DVFKSP	LSPELKQQIIGL	GLAEVRDVFKSP	pyr	792	10	pyro-QQIIGLAEVR-COOH	Pyrolidone from Q(1)	191206_UE_CoB_H11M8_dmPICS_HgrFlaMP_Tryp-lib_1000ng_001_45.mgf	191206_UE_CoB_H11M8_dmPICS_HgrFlaMP_Tryp-lib_1000ng_001_45.95588.95588.	95588	10150.1	555.823	2+	1108.62	1	3.62878	0.00201513	0.0120132	20.0436	96.5336	Confident
338	P0A7R1	RL9_ECOLI 50S ribosomal protein L9 OS=Escherichia coli (strain K12) OX=83333 GN=rplI PE=1 SV=1	INALETVTIASK	NARAEK	AGDEGK	NARAEKINALET	VTIASKAGDEGK	dm0	72	12	dm0 nter-INALETVTIASK<dm0-k>-COOH	dm0-K(12), dm0-Nter(1)	191206_UE_CoB_H11M8_dmPICS_HgrFlaMP_Tryp-lib_1000ng_001_45.mgf	191206_UE_CoB_H11M8_dmPICS_HgrFlaMP_Tryp-lib_1000ng_001_45.70638.70638.2	70638	7546.36	658.396	2+	1314.78	0	1.37923	0.000908078	0.0153682	36.7778	99.442	Confident
339	P0A7W1	RS5_ECOLI 30S ribosomal protein S5 OS=Escherichia coli (strain K12) OX=83333 GN=rpsE PE=1 SV=2	AYGSTNPINVVR	HNVLAK	ATIDGL	HNVLAKAYGSTN	PINVVRATIDGL	dm6	127	12	dm6 nter-AYGSTNPINVVR-COOH	dm6-Nter(1)	191206_UE_CoB_H11M8_dmPICS_HgrFlaMP_Tryp-lib_1000ng_001_45.mgf	191206_UE_CoB_H11M8_dmPICS_HgrFlaMP_Tryp-lib_1000ng_001_45.52079.52079.2	52079	5722.35	662.878	2+	1323.74	0	4.74487	0.00314525	0.0170543	35.2288	99.7732	Confident
340	P0AFP6	GCH1L_ECOLI GTP cyclohydrolase 1 type 2 homolog OS=Escherichia coli (strain K12) OX=83333 GN=ybgI PE=1 SV=1	IVTGVTASQALLDEAVR	KETVQK	LGADAV	KETVQKIVTGVT	LDEAVRLGADAV	dm6	38	17	dm6 nter-IVTGVTASQALLDEAVR-COOH	dm6-Nter(1)	191206_UE_CoB_H11M8_dmPICS_HgrFlaMP_Tryp-lib_1000ng_001_45.mgf	191206_UE_CoB_H11M8_dmPICS_HgrFlaMP_Tryp-lib_1000ng_001_45.91775.91775.3	91775	9737.01	593.016	3+	1776.02	0	2.79828	0.00165942	0.0145826	29.5861	99.7573	Confident
341	P07118	SYV_ECOLI Valine--tRNA ligase OS=Escherichia coli (strain K12) OX=83333 GN=valS PE=1 SV=2	FTLAALASTGR	GTDALR	DINWDM	GTDALRFTLAAL	LASTGRDINWDM	dm6	616	11	dm6 nter-FTLAALASTGR-COOH	dm6-Nter(1)	191206_UE_CoB_H11M8_dmPICS_HgrFlaMP_Tryp-lib_1000ng_001_45.mgf	191206_UE_CoB_H11M8_dmPICS_HgrFlaMP_Tryp-lib_1000ng_001_45.77288.77288.1	77288	8224.2	1141.69	1+	1140.67	0	10.4997	0.0119873	0.0134626	38.5387	100	Confident
342	P0ABT2	DPS_ECOLI DNA protection during starvation protein OS=Escherichia coli (strain K12) OX=83333 GN=dps PE=1 SV=2	QVIQFIDLSLITK	VELLNR	QAHWNM	VELLNRQVIQFI	LSLITKQAHWNM	dm6	36	13	dm6 nter-QVIQFIDLSLITK<dm6-k>-COOH	dm6-K(13), dm6-Nter(1)	191206_UE_CoB_H11M8_dmPICS_HgrFlaMP_Tryp-lib_1000ng_001_45.mgf	191206_UE_CoB_H11M8_dmPICS_HgrFlaMP_Tryp-lib_1000ng_001_45.120912.120912.3	120912	13091.7	529.348	3+	1585.01	0	6.14018	0.00325028	0.0118334	36.5758	100	Confident
343	P0A799	PGK_ECOLI Phosphoglycerate kinase OS=Escherichia coli (strain K12) OX=83333 GN=pgk PE=1 SV=2	DVFVMDAFGTAHR	KYAALC	AQASTH	KYAALCDVFVMD	FGTAHRAQASTH	dm0	134	13	dm0 nter-DVFVM<ox>DAFGTAHR-COOH	Oxidation of M(5), dm0-Nter(1)	191206_UE_CoB_H11M8_dmPICS_HgrFlaMP_Tryp-lib_1000ng_001_45.mgf	191206_UE_CoB_H11M8_dmPICS_HgrFlaMP_Tryp-lib_1000ng_001_45.68467.68467.3	68467	7332.99	503.907	3+	1508.71	0	-6.10153	-0.00307462	0.0136273	31.6749	99.759	Confident
344	P0AG55	RL6_ECOLI 50S ribosomal protein L6 OS=Escherichia coli (strain K12) OX=83333 GN=rplF PE=1 SV=2	HADNTLTFGPR	DAVEVK	DGYADG	DAVEVKHADNTL	LTFGPRDGYADG	dm6	45	11	dm6 nter-HADNTLTFGPR-COOH	dm6-Nter(1)	191206_UE_CoB_H11M8_dmPICS_HgrFlaMP_Tryp-lib_1000ng_001_45.mgf	191206_UE_CoB_H11M8_dmPICS_HgrFlaMP_Tryp-lib_1000ng_001_45.30765.30765.	30765	3601.48	631.842	2+	1261.66	0	4.591	0.00290077	0.0138217	23.5655	98.2281	Confident
345	P0A850	TIG_ECOLI Trigger factor OS=Escherichia coli (strain K12) OX=83333 GN=tig PE=1 SV=1	MQVSVETTQGLGR		RVTITI	MQVSVE	TQGLGRRVTITI	dm6	1	13	dm6 nter-M<ox>QVSVETTQGLGR-COOH	Oxidation of M(1), dm6-Nter(1)	191206_UE_CoB_H11M8_dmPICS_HgrFlaMP_Tryp-lib_1000ng_001_45.mgf	191206_UE_CoB_H11M8_dmPICS_HgrFlaMP_Tryp-lib_1000ng_001_45.38771.38771.2	38771	4413.22	728.39	2+	1454.76	0	2.88115	0.00209859	0.0141466	58.5387	100	Confident
346	P0A698	UVRA_ECOLI UvrABC system protein A OS=Escherichia coli (strain K12) OX=83333 GN=uvrA PE=1 SV=1	LGQSATTLSGGEAQR	GLTYIR	VKLARE	GLTYIRLGQSAT	GGEAQRVKLARE	dm0	823	15	dm0 nter-LGQSATTLSGGEAQR-COOH	dm0-Nter(1)	191206_UE_CoB_H11M8_dmPICS_HgrFlaMP_Tryp-lib_1000ng_001_45.mgf	191206_UE_CoB_H11M8_dmPICS_HgrFlaMP_Tryp-lib_1000ng_001_45.29143.29143.2	29143	3434.21	752.398	2+	1502.77	0	7.74274	0.00582557	0.0183752	55.2288	100	Confident
347	P0A853	TNAA_ECOLI Tryptophanase OS=Escherichia coli (strain K12) OX=83333 GN=tnaA PE=1 SV=1	EAEYKDWTIEQITR	YFIKQR	ETYKYA	YFIKQREAEYKD	IEQITRETYKYA	dm6	242	14	dm6 nter-EAEYK<dm6-k>DWTIEQITR-COOH	dm6-K(5), dm6-Nter(1)	191206_UE_CoB_H11M8_dmPICS_HgrFlaMP_Tryp-lib_1000ng_001_45.mgf	191206_UE_CoB_H11M8_dmPICS_HgrFlaMP_Tryp-lib_1000ng_001_45.70277.70277.3	70277	7510.66	617.336	3+	1848.99	0	-1.1595	-0.000715803	0.0129333	56.7778	100	Confident
348	P36683	ACNB_ECOLI Aconitate hydratase B OS=Escherichia coli (strain K12) OX=83333 GN=acnB PE=1 SV=3	QVMQSWADAEWFLNRPALAEK	GNEYAK	LTVTVF	GNEYAKQVMQSW	PALAEKLTVTVF	pyr	145	21	pyro-QVMQSWADAEWFLNRPALAEK<dm6-k>-COOH	Pyrolidone from Q(1), dm6-K(21)	191206_UE_CoB_H11M8_dmPICS_HgrFlaMP_Tryp-lib_1000ng_001_45.mgf	191206_UE_CoB_H11M8_dmPICS_HgrFlaMP_Tryp-lib_1000ng_001_45.123317.123317.2	123317	13410.8	1254.14	2+	2506.25	0	4.52363	0.00567324	0.0299633	100	100	Confident
349	P0A7B5	PROB_ECOLI Glutamate 5-kinase OS=Escherichia coli (strain K12) OX=83333 GN=proB PE=1 SV=1	YEYGPVAVHR	IDAILG	DDMITR	IDAILGYEYGPV	PVAVHRDDMITR	dm6	352	10	dm6 nter-YEYGPVAVHR-COOH	dm6-Nter(1)	191206_UE_CoB_H11M8_dmPICS_HgrFlaMP_Tryp-lib_1000ng_001_45.mgf	191206_UE_CoB_H11M8_dmPICS_HgrFlaMP_Tryp-lib_1000ng_001_45.30931.30931.3	30931	3618.31	408.883	3+	1223.65	0	-18.3977	-0.00752265	0.0106142	29.5861	99.7573	Doubtful
350	P0A853	TNAA_ECOLI Tryptophanase OS=Escherichia coli (strain K12) OX=83333 GN=tnaA PE=1 SV=1	DDSFFDVYTECR	GLLCMK	TLCVVQ	GLLCMKDDSFFD	VYTECRTLCVVQ	dm6	284	12	dm6 nter-DDSFFDVYTEC<cmm>R-COOH	Carbamidomethylation of C(11), dm6-Nter(1)	191206_UE_CoB_H11M8_dmPICS_HgrFlaMP_Tryp-lib_1000ng_001_45.mgf	191206_UE_CoB_H11M8_dmPICS_HgrFlaMP_Tryp-lib_1000ng_001_45.96768.96768.1	96768	10279.1	1587.68	1+	1586.68	0	-0.557499	-0.000885132	0.0116563	57.9588	100	Confident
351	P0A7W7	RS8_ECOLI 30S ribosomal protein S8 OS=Escherichia coli (strain K12) OX=83333 GN=rpsH PE=1 SV=2	QAGLGGEIICYVA	TDRAAR		TDRAARQAGLGG	IICYVA	dm6	118	13	dm6 nter-QAGLGGEIIC<cmm>YVA-COOH	Carbamidomethylation of C(10), dm6-Nter(1)	191206_UE_CoB_H11M8_dmPICS_HgrFlaMP_Tryp-lib_1000ng_001_45.mgf	191206_UE_CoB_H11M8_dmPICS_HgrFlaMP_Tryp-lib_1000ng_001_45.105090.105090.1	105090	11191.6	1384.74	1+	1383.73	0	2.61392	0.00361958	0.0158941	27.4473	97.8417	Confident
352	P0AE08	AHPC_ECOLI Alkyl hydroperoxide reductase C OS=Escherichia coli (strain K12) OX=83333 GN=ahpC PE=1 SV=2	ATFVVDPQGIIQAIEVTAEGIGR	EGLADR	DASDLL	EGLADRATFVVD	AEGIGRDASDLL	dm0	121	23	dm0 nter-ATFVVDPQGIIQAIEVTAEGIGR-COOH	dm0-Nter(1)	191206_UE_CoB_H11M8_dmPICS_HgrFlaMP_Tryp-lib_1000ng_001_45.mgf	191206_UE_CoB_H11M8_dmPICS_HgrFlaMP_Tryp-lib_1000ng_001_45.133173.133173.3	133173	14743.4	804.786	3+	2411.31	0	12.0661	0.00971051	0.0147409	100	100	Confident
353	P60293	MUKF_ECOLI Chromosome partition protein MukF OS=Escherichia coli (strain K12) OX=83333 GN=mukF PE=1 SV=1	LTPLGIGITDYYIR	GNAIYR	QREFST	GNAIYRLTPLGI	TDYYIRQREFST	dm0	103	14	dm0 nter-LTPLGIGITDYYIR-COOH	dm0-Nter(1)	191206_UE_CoB_H11M8_dmPICS_HgrFlaMP_Tryp-lib_1000ng_001_45.mgf	191206_UE_CoB_H11M8_dmPICS_HgrFlaMP_Tryp-lib_1000ng_001_45.109412.109412.3	109412	11691.8	541.646	3+	1621.91	0	4.65308	0.00252031	0.0122041	23.1876	98.2456	Confident
354	P0A6P9	ENO_ECOLI Enolase OS=Escherichia coli (strain K12) OX=83333 GN=eno PE=1 SV=2	DITLAMDCAASEFYK	GYELGK	DGKYVL	GYELGKDITLAM	ASEFYKDGKYVL	dm0	240	15	dm0 nter-DITLAMDC<cmm>AASEFYK<dm0-k>-COOH	Carbamidomethylation of C(8), dm0-K(15), dm0-Nter(1)	191206_UE_CoB_H11M8_dmPICS_HgrFlaMP_Tryp-lib_1000ng_001_45.mgf	191206_UE_CoB_H11M8_dmPICS_HgrFlaMP_Tryp-lib_1000ng_001_45.114742.114742.	114742	12313.7	895.925	2+	1789.83	0	4.82266	0.00432072	0.0125886	100	100	Confident
355	P00582	DPO1_ECOLI DNA polymerase I OS=Escherichia coli (strain K12) OX=83333 GN=polA PE=1 SV=1	NQLTFNQIALEEAGR	IAGKGK	YAAEDA	IAGKGKNQLTFN	LEEAGRYAAEDA	dm6	482	15	dm6 nter-NQLTFNQIALEEAGR-COOH	dm6-Nter(1)	191206_UE_CoB_H11M8_dmPICS_HgrFlaMP_Tryp-lib_1000ng_001_45.mgf	191206_UE_CoB_H11M8_dmPICS_HgrFlaMP_Tryp-lib_1000ng_001_45.81318.81318.2	81318	8638.95	869.476	2+	1736.93	0	5.80807	0.00504994	0.0148523	79.5861	100	Confident
356	P37769	KDUD_ECOLI 2-dehydro-3-deoxy-D-gluconate 5-dehydrogenase OS=Escherichia coli (strain K12) OX=83333 GN=kduD PE=1 SV=2	LMANEWAK	VMGVTR	HNINVN	VMGVTRLMANEW	ANEWAKHNINVN	dm0	171	8	dm0 nter-LMANEWAK<dm0-k>-COOH	dm0-K(8), dm0-Nter(1)	191206_UE_CoB_H11M8_dmPICS_HgrFlaMP_Tryp-lib_1000ng_001_45.mgf	191206_UE_CoB_H11M8_dmPICS_HgrFlaMP_Tryp-lib_1000ng_001_45.41251.41251.1	41251	4662.24	1018.55	1+	1017.53	0	11.9073	0.0121281	0.00661664	17.9588	98.6301	Confident
357	P27306	STHA_ECOLI Soluble pyridine nucleotide transhydrogenase OS=Escherichia coli (strain K12) OX=83333 GN=sthA PE=1 SV=5	IAAQALVK	AYDQGR	GEATAH	AYDQGRIAAQAL	AQALVKGEATAH	dm6	328	8	dm6 nter-IAAQALVK<dm6-k>-COOH	dm6-K(8), dm6-Nter(1)	191206_UE_CoB_H11M8_dmPICS_HgrFlaMP_Tryp-lib_1000ng_001_45.mgf	191206_UE_CoB_H11M8_dmPICS_HgrFlaMP_Tryp-lib_1000ng_001_45.34104.34104.1	34104	3937.99	881.652	1+	880.638	0	7.45028	0.0065685	0.0118964	14.8149	98.6301	Confident
358	P0A817	METK_ECOLI S-adenosylmethionine synthase OS=Escherichia coli (strain K12) OX=83333 GN=metK PE=1 SV=2	SLQEAVMEEIIKPILPAEWLTSATK	EEIDQK	FFINPT	EEIDQKSLQEAV	LTSATKFFINPT	dm0	198	25	dm0 nter-SLQEAVMEEIIK<dm0-k>PILPAEWLTSATK<dm0-k>-COOH	dm0-K(12, 25), dm0-Nter(1)	191206_UE_CoB_H11M8_dmPICS_HgrFlaMP_Tryp-lib_1000ng_001_45.mgf	191206_UE_CoB_H11M8_dmPICS_HgrFlaMP_Tryp-lib_1000ng_001_45.126335.126335.4	126335	13810.3	721.161	4+	2880.59	0	8.13238	0.00586471	0.0259105	97.9588	100	Confident
359	P68679	RS21_ECOLI 30S ribosomal protein S21 OS=Escherichia coli (strain K12) OX=83333 GN=rpsU PE=1 SV=2	EFYEKPTTER	AEVRRR	KRAKAS	AEVRRREFYEKP	KPTTERKRAKAS	dm6	36	10	dm6 nter-EFYEK<dm6-k>PTTER-COOH	dm6-K(5), dm6-Nter(1)	191206_UE_CoB_H11M8_dmPICS_HgrFlaMP_Tryp-lib_1000ng_001_45.mgf	191206_UE_CoB_H11M8_dmPICS_HgrFlaMP_Tryp-lib_1000ng_001_45.21303.21303.3	21303	2608.07	456.582	3+	1366.74	0	-12.7323	-0.00581341	0.00916146	20.7058	98.0815	Doubtful
360	P0A836	SUCC_ECOLI Succinate--CoA ligase [ADP-forming] subunit beta OS=Escherichia coli (strain K12) OX=83333 GN=sucC PE=1 SV=1	AVLVNIFGGIVR	SDDKVK	CDLIAD	SDDKVKAVLVNI	FGGIVRCDLIAD	dm6	313	12	dm6 nter-AVLVNIFGGIVR-COOH	dm6-Nter(1)	191206_UE_CoB_H11M8_dmPICS_HgrFlaMP_Tryp-lib_1000ng_001_45.mgf	191206_UE_CoB_H11M8_dmPICS_HgrFlaMP_Tryp-lib_1000ng_001_45.109628.109628.2	109628	11715.7	646.422	2+	1290.82	0	3.95371	0.00255575	0.0083099	29.2082	99.6575	Confident
361	P15254	PUR4_ECOLI Phosphoribosylformylglycinamidine synthase OS=Escherichia coli (strain K12) OX=83333 GN=purL PE=1 SV=3	QLGDKPADVR	LAQVYR	DVAQLK	LAQVYRQLGDKP	KPADVRDVAQLK	pyr	849	10	pyro-QLGDK<dm0-k>PADVR-COOH	Pyrolidone from Q(1), dm0-K(5)	191206_UE_CoB_H11M8_dmPICS_HgrFlaMP_Tryp-lib_1000ng_001_45.mgf	191206_UE_CoB_H11M8_dmPICS_HgrFlaMP_Tryp-lib_1000ng_001_45.32773.32773.2	32773	3804.54	555.303	2+	1108.59	0	2.61074	0.00144975	0.0139729	18.8606	95.2756	Confident
362	P0CE47, P0CE48	EFTU1_ECOLI Elongation factor Tu 1 OS=Escherichia coli (strain K12) OX=83333 GN=tufA PE=1 SV=1; EFTU2_ECOLI Elongation factor Tu 2 OS=Escherichia coli (strain K12) OX=83333 GN=tufB PE=1 SV=1	GITINTSHVE	PEEKAR; PEEKAR	YDTPTR; YDTPTR	PEEKARGITINT	NTSHVEYDTPTR	dm6	60; 60	10	dm6 nter-GITINTSHVE-COOH	dm6-Nter(1)	191206_UE_CoB_H11M8_dmPICS_HgrFlaMP_Tryp-lib_1000ng_001_45.mgf	191206_UE_CoB_H11M8_dmPICS_HgrFlaMP_Tryp-lib_1000ng_001_45.37756.37756.2	37756	4307.34	552.81	2+	1103.6	0	1.9768	0.0010928	0.0144584	37.2125	99.4369	Confident
363	P0AGJ9	SYY_ECOLI Tyrosine--tRNA ligase OS=Escherichia coli (strain K12) OX=83333 GN=tyrS PE=1 SV=2	GLVAQVTDEEALAER	KQLQER	LAQGPI	KQLQERGLVAQV	EALAERLAQGPI	dm6	14	15	dm6 nter-GLVAQVTDEEALAER-COOH	dm6-Nter(1)	191206_UE_CoB_H11M8_dmPICS_HgrFlaMP_Tryp-lib_1000ng_001_45.mgf	191206_UE_CoB_H11M8_dmPICS_HgrFlaMP_Tryp-lib_1000ng_001_45.69790.69790.	69790	7462.9	818.449	2+	1633.87	1	3.97939	0.00325492	0.0118685	57.6955	100	Confident
364	P0A853	TNAA_ECOLI Tryptophanase OS=Escherichia coli (strain K12) OX=83333 GN=tnaA PE=1 SV=1	AEQIYIPVLIK	THQGRG	KREQEK	THQGRGAEQIYI	IPVLIKKREQEK	dm0	105	11	dm0 nter-AEQIYIPVLIK<dm0-k>-COOH	dm0-K(11), dm0-Nter(1)	191206_UE_CoB_H11M8_dmPICS_HgrFlaMP_Tryp-lib_1000ng_001_45.mgf	191206_UE_CoB_H11M8_dmPICS_HgrFlaMP_Tryp-lib_1000ng_001_45.99687.99687.	99687	10599.8	671.925	2+	1341.83	0	6.50106	0.0043682	0.015192	37.4473	99.5402	Confident
365	P0A9B2	G3P1_ECOLI Glyceraldehyde-3-phosphate dehydrogenase A OS=Escherichia coli (strain K12) OX=83333 GN=gapA PE=1 SV=2	VTAERDPANLKWDEVGVDVVAEATGLFLTDETAR	NGKKIR	KHITAG	NGKKIRVTAERD	TDETARKHITAG	dm0	74	34	dm0 nter-VTAERDPANLK<dm0-k>WDEVGVDVVAEATGLFLTDETAR-COOH	dm0-K(11), dm0-Nter(1)	191206_UE_CoB_H11M8_dmPICS_HgrFlaMP_Tryp-lib_1000ng_001_45.mgf	191206_UE_CoB_H11M8_dmPICS_HgrFlaMP_Tryp-lib_1000ng_001_45.124466.124466.3	124466	13552.4	1248.65	3+	3742.91	0	4.73011	0.00590622	0.0320925	100	100	Confident
366	P0A9M0	LON_ECOLI Lon protease OS=Escherichia coli (strain K12) OX=83333 GN=lon PE=1 SV=1	NPLFLLDEIDK	AKVGVK	MSSDMR	AKVGVKNPLFLL	LDEIDKMSSDMR	dm6	417	11	dm6 nter-NPLFLLDEIDK<dm6-k>-COOH	dm6-K(11), dm6-Nter(1)	191206_UE_CoB_H11M8_dmPICS_HgrFlaMP_Tryp-lib_1000ng_001_45.mgf	191206_UE_CoB_H11M8_dmPICS_HgrFlaMP_Tryp-lib_1000ng_001_45.116550.116550.	116550	12535.6	692.925	2+	1383.83	0	4.92201	0.00341057	0.0105494	29.5861	99.6641	Confident
367	P0AAI5	FABF_ECOLI 3-oxoacyl-[acyl-carrier-protein] synthase 2 OS=Escherichia coli (strain K12) OX=83333 GN=fabF PE=1 SV=2	ASTPLGVGGFGAAR	AGGAEK	ALSTRN	AGGAEKASTPLG	GFGAARALSTRN	dm6	194	14	dm6 nter-ASTPLGVGGFGAAR-COOH	dm6-Nter(1)	191206_UE_CoB_H11M8_dmPICS_HgrFlaMP_Tryp-lib_1000ng_001_45.mgf	191206_UE_CoB_H11M8_dmPICS_HgrFlaMP_Tryp-lib_1000ng_001_45.60100.60100.1	60100	6505.93	1294.74	1+	1293.73	0	3.85813	0.00499525	0.0189597	98.2391	100	Confident
368	P08839	PT1_ECOLI Phosphoenolpyruvate-protein phosphotransferase OS=Escherichia coli (strain K12) OX=83333 GN=ptsI PE=1 SV=1	SLELPAIVGTGSVTSQVK	TSIMAR	NDDYLI	TSIMARSLELPA	VTSQVKNDDYLI	dm0	196	18	dm0 nter-SLELPAIVGTGSVTSQVK<dm0-k>-COOH	dm0-K(18), dm0-Nter(1)	191206_UE_CoB_H11M8_dmPICS_HgrFlaMP_Tryp-lib_1000ng_001_45.mgf	191206_UE_CoB_H11M8_dmPICS_HgrFlaMP_Tryp-lib_1000ng_001_45.96862.96862.2	96862	10289	921.54	2+	1841.05	0	8.35578	0.00770012	0.0174065	100	100	Confident
369	Q46851	GPR_ECOLI L-glyceraldehyde 3-phosphate reductase OS=Escherichia coli (strain K12) OX=83333 GN=gpr PE=1 SV=1	SLGLWHNFGHVNALESQR	LRLPAL	AILRKA	LRLPALSLGLWH	ALESQRAILRKA	dm0	29	18	dm0 nter-SLGLWHNFGHVNALESQR-COOH	dm0-Nter(1)	191206_UE_CoB_H11M8_dmPICS_HgrFlaMP_Tryp-lib_1000ng_001_45.mgf	191206_UE_CoB_H11M8_dmPICS_HgrFlaMP_Tryp-lib_1000ng_001_45.69666.69666.4	69666	7450.35	524.024	4+	2092.06	0	3.45656	0.00181131	0.0147371	21.6115	94.5455	Confident
370	P0A825	GLYA_ECOLI Serine hydroxymethyltransferase OS=Escherichia coli (strain K12) OX=83333 GN=glyA PE=1 SV=1	SAVFPGGQGGPLMHVIAGK	LYKKLN	AVALKE	LYKKLNSAVFPG	HVIAGKAVALKE	dm6	254	19	dm6 nter-SAVFPGGQGGPLMHVIAGK<dm6-k>-COOH	dm6-K(19), dm6-Nter(1)	191206_UE_CoB_H11M8_dmPICS_HgrFlaMP_Tryp-lib_1000ng_001_45.mgf	191206_UE_CoB_H11M8_dmPICS_HgrFlaMP_Tryp-lib_1000ng_001_45.84175.84175.3	84175	8935.2	631.037	3+	1890.08	0	3.31836	0.002094	0.014266	99.5861	100	Confident
371	P0AES4	GYRA_ECOLI DNA gyrase subunit A OS=Escherichia coli (strain K12) OX=83333 GN=gyrA PE=1 SV=1	ITAILPVTEFEEGVK	LEQDER	VFMATA	LEQDERITAILP	FEEGVKVFMATA	dm6	631	15	dm6 nter-ITAILPVTEFEEGVK<dm6-k>-COOH	dm6-K(15), dm6-Nter(1)	191206_UE_CoB_H11M8_dmPICS_HgrFlaMP_Tryp-lib_1000ng_001_45.mgf	191206_UE_CoB_H11M8_dmPICS_HgrFlaMP_Tryp-lib_1000ng_001_45.105144.105144.	105144	11197.8	858.027	2+	1713.02	1	7.1443	0.00612637	0.0263217	33.3724	99.8867	Confident
372	Q46938	KDUI_ECOLI 4-deoxy-L-threo-5-hexosulose-uronate ketol-isomerase OS=Escherichia coli (strain K12) OX=83333 GN=kduI PE=1 SV=1	FYYNCAPAHTTYPTK	TGTPAK	KVTPDE	TGTPAKFYYNCA	TTYPTKKVTPDE	dm6	126	15	dm6 nter-FYYNC<cmm>APAHTTYPTK<dm6-k>-COOH	Carbamidomethylation of C(5), dm6-K(15), dm6-Nter(1)	191206_UE_CoB_H11M8_dmPICS_HgrFlaMP_Tryp-lib_1000ng_001_45.mgf	191206_UE_CoB_H11M8_dmPICS_HgrFlaMP_Tryp-lib_1000ng_001_45.45313.45313.3	45313	5067.09	634.988	3+	1900.95	1	-4.13924	-0.00262699	0.0175521	68.2391	100	Confident
373	P0CE47, P0CE48	EFTU1_ECOLI Elongation factor Tu 1 OS=Escherichia coli (strain K12) OX=83333 GN=tufA PE=1 SV=1; EFTU2_ECOLI Elongation factor Tu 2 OS=Escherichia coli (strain K12) OX=83333 GN=tufB PE=1 SV=1	HYAHVDCPGHADYVK	YDTPTR; YDTPTR	NMITGA; NMITGA	YDTPTRHYAHVD	HADYVKNMITGA	dm0	76; 76	15	dm0 nter-HYAHVDC<cmm>PGHADYVK<dm0-k>-COOH	Carbamidomethylation of C(7), dm0-K(15), dm0-Nter(1)	191206_UE_CoB_H11M8_dmPICS_HgrFlaMP_Tryp-lib_1000ng_001_45.mgf	191206_UE_CoB_H11M8_dmPICS_HgrFlaMP_Tryp-lib_1000ng_001_45.17273.17273.3	17273	2170.55	608.956	3+	1823.84	0	3.17633	0.00193424	0.0137595	100	100	Confident
374	P02358	RS6_ECOLI 30S ribosomal protein S6 OS=Escherichia coli (strain K12) OX=83333 GN=rpsF PE=1 SV=1	HAVTEASPMVK	MVMRTK	AKDERR	MVMRTKHAVTEA	ASPMVKAKDERR	dm6	94	11	dm6 nter-HAVTEASPMVK<dm6-k>-COOH	dm6-K(11), dm6-Nter(1)	191206_UE_CoB_H11M8_dmPICS_HgrFlaMP_Tryp-lib_1000ng_001_45.mgf	191206_UE_CoB_H11M8_dmPICS_HgrFlaMP_Tryp-lib_1000ng_001_45.18359.18359.2	18359	2283	619.368	2+	1236.72	0	2.79747	0.00173266	0.00873787	34.6852	99.8896	Confident
375	P0A715	KDSA_ECOLI 2-dehydro-3-deoxyphosphooctonate aldolase OS=Escherichia coli (strain K12) OX=83333 GN=kdsA PE=1 SV=1	VVSIGDINVANDLPFVLFGGMNVLESR	MKQK	DLAMRI	MKQKVVSIGD	NVLESRDLAMRI	dm0	5	27	dm0 nter-VVSIGDINVANDLPFVLFGGM<ox>NVLESR-COOH	Oxidation of M(21), dm0-Nter(1)	191206_UE_CoB_H11M8_dmPICS_HgrFlaMP_Tryp-lib_1000ng_001_45.mgf	191206_UE_CoB_H11M8_dmPICS_HgrFlaMP_Tryp-lib_1000ng_001_45.128644.128644.3	128644	14126.3	973.856	3+	2918.52	0	8.15173	0.00793854	0.0222149	100	100	Confident
376	P13445	RPOS_ECOLI RNA polymerase sigma factor RpoS OS=Escherichia coli (strain K12) OX=83333 GN=rpoS PE=1 SV=3	ITSVDTPLGGDSEK	LRLNER	ALLDIL	LRLNERITSVDT	GGDSEKALLDIL	dm0	219	14	dm0 nter-ITSVDTPLGGDSEK<dm0-k>-COOH	dm0-K(14), dm0-Nter(1)	191206_UE_CoB_H11M8_dmPICS_HgrFlaMP_Tryp-lib_1000ng_001_45.mgf	191206_UE_CoB_H11M8_dmPICS_HgrFlaMP_Tryp-lib_1000ng_001_45.48566.48566.	48566	5385.62	738.391	2+	1473.76	1	4.80307	0.00354412	0.0159724	69.2082	100	Confident
377	P0A853	TNAA_ECOLI Tryptophanase OS=Escherichia coli (strain K12) OX=83333 GN=tnaA PE=1 SV=1	LLPHIPADQFPAQALACELYK	FVDAGK	VAGIRA	FVDAGKLLPHIP	ACELYKVAGIRA	dm0	367	21	dm0 nter-LLPHIPADQFPAQALAC<cmm>ELYK<dm0-k>-COOH	Carbamidomethylation of C(17), dm0-K(21), dm0-Nter(1)	191206_UE_CoB_H11M8_dmPICS_HgrFlaMP_Tryp-lib_1000ng_001_45.mgf	191206_UE_CoB_H11M8_dmPICS_HgrFlaMP_Tryp-lib_1000ng_001_45.111069.111069.4	111069	11877.7	613.586	4+	2450.3	0	4.1752	0.00256183	0.0160729	94.8149	100	Confident
378	P05852	TSAD_ECOLI tRNA N6-adenosine threonylcarbamoyltransferase OS=Escherichia coli (strain K12) OX=83333 GN=tsaD PE=1 SV=2	LLGLDYPGGPLLSK	FDKTAK	MAAQGT	FDKTAKLLGLDY	GPLLSKMAAQGT	dm0	172	14	dm0 nter-LLGLDYPGGPLLSK<dm0-k>-COOH	dm0-K(14), dm0-Nter(1)	191206_UE_CoB_H11M8_dmPICS_HgrFlaMP_Tryp-lib_1000ng_001_45.mgf	191206_UE_CoB_H11M8_dmPICS_HgrFlaMP_Tryp-lib_1000ng_001_45.104153.104153.2	104153	11084.3	749.955	2+	1497.88	0	9.30738	0.00698005	0.0131358	41.1919	99.6606	Confident
379	P33602	NUOG_ECOLI NADH-quinone oxidoreductase subunit G OS=Escherichia coli (strain K12) OX=83333 GN=nuoG PE=1 SV=4	WLHSLHSTLLSR	MLESWR	EVDWTQ	MLESWRWLHSLH	STLLSREVDWTQ	dm6	651	12	dm6 nter-WLHSLHSTLLSR-COOH	dm6-Nter(1)	191206_UE_CoB_H11M8_dmPICS_HgrFlaMP_Tryp-lib_1000ng_001_45.mgf	191206_UE_CoB_H11M8_dmPICS_HgrFlaMP_Tryp-lib_1000ng_001_45.44818.44818.3	44818	5017.61	495.289	3+	1482.85	0	-4.15916	-0.00206	0.0113105	40.3621	100	Confident
380	P05055	PNP_ECOLI Polyribonucleotide nucleotidyltransferase OS=Escherichia coli (strain K12) OX=83333 GN=pnp PE=1 SV=3	WDWQPEPVNEALNAR	EAGKPR	VAALAE	EAGKPRWDWQPE	EALNARVAALAE	dm6	231	15	dm6 nter-WDWQPEPVNEALNAR-COOH	dm6-Nter(1)	191206_UE_CoB_H11M8_dmPICS_HgrFlaMP_Tryp-lib_1000ng_001_45.mgf	191206_UE_CoB_H11M8_dmPICS_HgrFlaMP_Tryp-lib_1000ng_001_45.94916.94916.2	94916	10077	929.976	2+	1857.92	0	7.67915	0.00714136	0.0236506	73.8722	100	Confident
381	P0A8G3	UXAC_ECOLI Uronate isomerase OS=Escherichia coli (strain K12) OX=83333 GN=uxaC PE=2 SV=1	MVGTTDDPIDSLEHHAEIAK	QQMNVK	DGSFTI	QQMNVKMVGTTD	HAEIAKDGSFTI	dm6	153	20	dm6 nter-MVGTTDDPIDSLEHHAEIAK<dm6-k>-COOH	dm6-K(20), dm6-Nter(1)	191206_UE_CoB_H11M8_dmPICS_HgrFlaMP_Tryp-lib_1000ng_001_45.mgf	191206_UE_CoB_H11M8_dmPICS_HgrFlaMP_Tryp-lib_1000ng_001_45.71827.71827.4	71827	7668.42	562.548	4+	2246.15	0	4.36802	0.00245721	0.0148197	57.2125	100	Confident
382	P0A6F3	GLPK_ECOLI Glycerol kinase OS=Escherichia coli (strain K12) OX=83333 GN=glpK PE=1 SV=2	EVTALGAAYLAGLAVGFWQNLDELQEK	ERPEVR	AVIERE	ERPEVREVTALG	DELQEKAVIERE	dm0	438	27	dm0 nter-EVTALGAAYLAGLAVGFWQNLDELQEK<dm0-k>-COOH	dm0-K(27), dm0-Nter(1)	191206_UE_CoB_H11M8_dmPICS_HgrFlaMP_Tryp-lib_1000ng_001_45.mgf	191206_UE_CoB_H11M8_dmPICS_HgrFlaMP_Tryp-lib_1000ng_001_45.134549.134549.4	134549	14933	741.649	4+	2961.55	1	4.63169	0.00343391	0.0227521	100	100	Confident
383	P0A7N9	RL33_ECOLI 50S ribosomal protein L33 OS=Escherichia coli (strain K12) OX=83333 GN=rpmG PE=1 SV=2	LVSSAGTGHFYTTTK	IREKIK	NKRTKP	IREKIKLVSSAG	FYTTTKNKRTKP	dm6	11	15	dm6 nter-LVSSAGTGHFYTTTK<dm6-k>-COOH	dm6-K(15), dm6-Nter(1)	191206_UE_CoB_H11M8_dmPICS_HgrFlaMP_Tryp-lib_1000ng_001_45.mgf	191206_UE_CoB_H11M8_dmPICS_HgrFlaMP_Tryp-lib_1000ng_001_45.31584.31584.3	31584	3684.31	546.644	3+	1636.91	0	1.13955	0.000622926	0.00851016	100	100	Confident
384	P0A6K6	DEOB_ECOLI Phosphopentomutase OS=Escherichia coli (strain K12) OX=83333 GN=deoB PE=1 SV=1	ETFADIGQTLAK	GSLGHR	YFGTSD	GSLGHRETFADI	GQTLAKYFGTSD	dm0	382	12	dm0 nter-ETFADIGQTLAK<dm0-k>-COOH	dm0-K(12), dm0-Nter(1)	191206_UE_CoB_H11M8_dmPICS_HgrFlaMP_Tryp-lib_1000ng_001_45.mgf	191206_UE_CoB_H11M8_dmPICS_HgrFlaMP_Tryp-lib_1000ng_001_45.79148.79148.2	79148	8414.22	675.372	2+	1348.72	0	4.61288	0.00311539	0.0082745	52.7572	100	Confident
385	P09832	GLTD_ECOLI Glutamate synthase [NADPH] small chain OS=Escherichia coli (strain K12) OX=83333 GN=gltD PE=1 SV=3	IIAPEGSDNAFQTSNPK	LDSQGR	IFAGGD	LDSQGRIIAPEG	QTSNPKIFAGGD	dm6	422	17	dm6 nter-IIAPEGSDNAFQTSNPK<dm6-k>-COOH	dm6-K(17), dm6-Nter(1)	191206_UE_CoB_H11M8_dmPICS_HgrFlaMP_Tryp-lib_1000ng_001_45.mgf	191206_UE_CoB_H11M8_dmPICS_HgrFlaMP_Tryp-lib_1000ng_001_45.54403.54403.3	54403	5952.08	619.675	3+	1856	0	3.65859	0.00226713	0.0171107	83.9794	100	Confident
386	P17169	GLMS_ECOLI Glutamine--fructose-6-phosphate aminotransferase [isomerizing] OS=Escherichia coli (strain K12) OX=83333 GN=glmS PE=1 SV=4	GYTFVSETDTEVIAHLVNWELK	EELKAR	QGGTLR	EELKARGYTFVS	VNWELKQGGTLR	dm6	116	22	dm6 nter-GYTFVSETDTEVIAHLVNWELK<dm6-k>-COOH	dm6-K(22), dm6-Nter(1)	191206_UE_CoB_H11M8_dmPICS_HgrFlaMP_Tryp-lib_1000ng_001_45.mgf	191206_UE_CoB_H11M8_dmPICS_HgrFlaMP_Tryp-lib_1000ng_001_45.123024.123024.3	123024	13370.2	873.813	3+	2618.39	0	9.8561	0.0086123	0.0239022	100	100	Confident
387	P0AB71	ALF_ECOLI Fructose-bisphosphate aldolase class 2 OS=Escherichia coli (strain K12) OX=83333 GN=fbaA PE=1 SV=2	DSVSYGVVK	TAQEIK	MNIDTD	TAQEIKDSVSYG	SYGVVKMNIDTD	dm6	277	9	dm6 nter-DSVSYGVVK<dm6-k>-COOH	dm6-K(9), dm6-Nter(1)	191206_UE_CoB_H11M8_dmPICS_HgrFlaMP_Tryp-lib_1000ng_001_45.mgf	191206_UE_CoB_H11M8_dmPICS_HgrFlaMP_Tryp-lib_1000ng_001_45.37850.37850.1	37850	4316.8	1021.63	1+	1020.61	0	8.68345	0.00887118	0.00859594	44.5593	100	Confident
388	P09394	GLPQ_ECOLI Glycerophosphodiester phosphodiesterase, periplasmic OS=Escherichia coli (strain K12) OX=83333 GN=glpQ PE=1 SV=2	SDKLPEYTPDVNQLYDALYNK	HPYTVR	AGVNGL	HPYTVRSDKLPE	DALYNKAGVNGL	dm0	317	21	dm0 nter-SDK<dm0-k>LPEYTPDVNQLYDALYNK<dm0-k>-COOH	dm0-K(21, 3), dm0-Nter(1)	191206_UE_CoB_H11M8_dmPICS_HgrFlaMP_Tryp-lib_1000ng_001_45.mgf	191206_UE_CoB_H11M8_dmPICS_HgrFlaMP_Tryp-lib_1000ng_001_45.105529.105529.2	105529	11242.4	1286.16	2+	2569.3	1	3.37732	0.00434207	0.0305254	100	100	Confident
389	P0ACF8	HNS_ECOLI DNA-binding protein H-NS OS=Escherichia coli (strain K12) OX=83333 GN=hns PE=1 SV=2	EMLIADGIDPNELLNSLAAVK	KLQQYR	SGTKAK	KLQQYREMLIAD	SLAAVKSGTKAK	pyr	63	21	pyro-EMLIADGIDPNELLNSLAAVK<dm0-k>-COOH	Pyrolidone from E(1), dm0-K(21)	191206_UE_CoB_H11M8_dmPICS_HgrFlaMP_Tryp-lib_1000ng_001_45.mgf	191206_UE_CoB_H11M8_dmPICS_HgrFlaMP_Tryp-lib_1000ng_001_45.133177.133177.2	133177	14743.9	1118.62	2+	2235.18	0	15.0133	0.0167939	0.0222816	90.2228	100	Confident
390	P26616	MAO1_ECOLI NAD-dependent malic enzyme OS=Escherichia coli (strain K12) OX=83333 GN=maeA PE=1 SV=4	ENLSDWDTDSDVLSLLDVVR	KLVQKR	NVKPDI	KLVQKRENLSDW	LLDVVRNVKPDI	dm6	360	20	dm6 nter-ENLSDWDTDSDVLSLLDVVR-COOH	dm6-Nter(1)	191206_UE_CoB_H11M8_dmPICS_HgrFlaMP_Tryp-lib_1000ng_001_45.mgf	191206_UE_CoB_H11M8_dmPICS_HgrFlaMP_Tryp-lib_1000ng_001_45.127272.127272.2	127272	13938.4	1163.6	2+	2324.16	1	6.07874	0.0070701	0.0294467	100	100	Confident
391	P67910	HLDD_ECOLI ADP-L-glycero-D-manno-heptose-6-epimerase OS=Escherichia coli (strain K12) OX=83333 GN=hldD PE=1 SV=1	YFNVYGPR	QIVGFR	EGHKGS	QIVGFRYFNVYG	NVYGPREGHKGS	dm6	167	8	dm6 nter-YFNVYGPR-COOH	dm6-Nter(1)	191206_UE_CoB_H11M8_dmPICS_HgrFlaMP_Tryp-lib_1000ng_001_45.mgf	191206_UE_CoB_H11M8_dmPICS_HgrFlaMP_Tryp-lib_1000ng_001_45.45925.45925.1	45925	5127.07	1049.57	1+	1048.56	0	8.00256	0.00839919	0.0122947	14.6852	98.5612	Confident
392	P0A955	ALKH_ECOLI KHG/KDPG aldolase OS=Escherichia coli (strain K12) OX=83333 GN=eda PE=1 SV=1	TSAESILTTGPVVPVIVVK	MKNWK	KLEHAV	MKNWKTSAESI	PVIVVKKLEHAV	dm6	6	19	dm6 nter-TSAESILTTGPVVPVIVVK<dm6-k>-COOH	dm6-K(19), dm6-Nter(1)	191206_UE_CoB_H11M8_dmPICS_HgrFlaMP_Tryp-lib_1000ng_001_45.mgf	191206_UE_CoB_H11M8_dmPICS_HgrFlaMP_Tryp-lib_1000ng_001_45.114164.114164.3	114164	12243.8	660.091	3+	1977.24	0	5.58469	0.00368638	0.014964	68.5387	100	Confident
393	P00957	SYA_ECOLI Alanine--tRNA ligase OS=Escherichia coli (strain K12) OX=83333 GN=alaS PE=1 SV=2	EQAAAQESANLSSK	ELQQLK	AIDVNG	ELQQLKEQAAAQ	ANLSSKAIDVNG	dm0	751	14	dm0 nter-EQAAAQESANLSSK<dm0-k>-COOH	dm0-K(14), dm0-Nter(1)	191206_UE_CoB_H11M8_dmPICS_HgrFlaMP_Tryp-lib_1000ng_001_45.mgf	191206_UE_CoB_H11M8_dmPICS_HgrFlaMP_Tryp-lib_1000ng_001_45.19466.19466.2	19466	2405.38	745.382	2+	1488.74	0	5.42986	0.0040473	0.0102022	88.5387	100	Confident
394	P0A7W1	RS5_ECOLI 30S ribosomal protein S5 OS=Escherichia coli (strain K12) OX=83333 GN=rpsE PE=1 SV=2	AYGSTNPINVVR	HNVLAK	ATIDGL	HNVLAKAYGSTN	PINVVRATIDGL	dm6	127	12	dm6 nter-AYGSTNPINVVR-COOH	dm6-Nter(1)	191206_UE_CoB_H11M8_dmPICS_HgrFlaMP_Tryp-lib_1000ng_001_45.mgf	191206_UE_CoB_H11M8_dmPICS_HgrFlaMP_Tryp-lib_1000ng_001_45.50063.50063.1	50063	5529.75	1324.74	1+	1323.74	0	1.27929	0.00169473	0.0110162	72.7572	100	Confident
395	P39177	USPG_ECOLI Universal stress protein UP12 OS=Escherichia coli (strain K12) OX=83333 GN=uspG PE=1 SV=2	HAEFLAQDDGVIHLLHVLPGSASL	SDKAVR	SLHRFA	SDKAVRHAEFLA	PGSASLSLHRFA	dm0	23	24	dm0 nter-HAEFLAQDDGVIHLLHVLPGSASL-COOH	dm0-Nter(1)	191206_UE_CoB_H11M8_dmPICS_HgrFlaMP_Tryp-lib_1000ng_001_45.mgf	191206_UE_CoB_H11M8_dmPICS_HgrFlaMP_Tryp-lib_1000ng_001_45.116689.116689.3	116689	12552.5	856.467	3+	2566.35	0	9.88564	0.00846664	0.0192813	100	100	Confident
396	P15288	PEPD_ECOLI Cytosol non-specific dipeptidase OS=Escherichia coli (strain K12) OX=83333 GN=pepD PE=1 SV=3	DPIQPYIDGEWVK	VHDFTK	ARGTTL	VHDFTKDPIQPY	DGEWVKARGTTL	dm6	94	13	dm6 nter-DPIQPYIDGEWVK<dm6-k>-COOH	dm6-K(13), dm6-Nter(1)	191206_UE_CoB_H11M8_dmPICS_HgrFlaMP_Tryp-lib_1000ng_001_45.mgf	191206_UE_CoB_H11M8_dmPICS_HgrFlaMP_Tryp-lib_1000ng_001_45.99920.99920.2	99920	10625	814.458	2+	1626.89	0	4.79988	0.00390928	0.0137575	47.4473	100	Confident
397	P0AB52	YCHN_ECOLI Protein YchN OS=Escherichia coli (strain K12) OX=83333 GN=ychN PE=1 SV=1	LFLMSDAVTAGLR	SNLDLR	GQKPGE	SNLDLRLFLMSD	VTAGLRGQKPGE	dm6	39	13	dm6 nter-LFLMSDAVTAGLR-COOH	dm6-Nter(1)	191206_UE_CoB_H11M8_dmPICS_HgrFlaMP_Tryp-lib_1000ng_001_45.mgf	191206_UE_CoB_H11M8_dmPICS_HgrFlaMP_Tryp-lib_1000ng_001_45.99364.99364.3	99364	10563.2	476.609	3+	1426.81	0	-1.59228	-0.000758894	0.010568	21.4267	97.7778	Confident
398	P0AFG3	ODO1_ECOLI 2-oxoglutarate dehydrogenase E1 component OS=Escherichia coli (strain K12) OX=83333 GN=sucA PE=1 SV=1	VATLEDATEMVNLYR	KLEQEK	DALDAG	KLEQEKVATLED	MVNLYRDALDAG	dm0	496	15	dm0 nter-VATLEDATEMVNLYR-COOH	dm0-Nter(1)	191206_UE_CoB_H11M8_dmPICS_HgrFlaMP_Tryp-lib_1000ng_001_45.mgf	191206_UE_CoB_H11M8_dmPICS_HgrFlaMP_Tryp-lib_1000ng_001_45.99826.99826.2	99826	10614.9	876.951	2+	1751.88	0	6.74412	0.00591423	0.0135374	84.5593	100	Confident
399	P15639	PUR9_ECOLI Bifunctional purine biosynthesis protein PurH OS=Escherichia coli (strain K12) OX=83333 GN=purH PE=1 SV=1	QFVEVIIAPSASEEALK	QAIISR	ITAAKQ	QAIISRQFVEVI	SEEALKITAAKQ	pyr	338	17	pyro-QFVEVIIAPSASEEALK<dm6-k>-COOH	Pyrolidone from Q(1), dm6-K(17)	191206_UE_CoB_H11M8_dmPICS_HgrFlaMP_Tryp-lib_1000ng_001_45.mgf	191206_UE_CoB_H11M8_dmPICS_HgrFlaMP_Tryp-lib_1000ng_001_45.124033.124033.2	124033	13503.5	924.52	2+	1847.01	0	5.73971	0.00530644	0.0160527	63.7675	100	Confident
400	P0A867, P0A870	TALA_ECOLI Transaldolase A OS=Escherichia coli (strain K12) OX=83333 GN=talA PE=3 SV=1; TALB_ECOLI Transaldolase B OS=Escherichia coli (strain K12) OX=83333 GN=talB PE=1 SV=2	ACAEAGVFLISPFVGR	SFAQAR; SFAQAR	IYDWYQ; ILDWYK	SFAQARACAEAG	SPFVGRIYDWYQ	dm0	165; 166	16	dm0 nter-AC<cmm>AEAGVFLISPFVGR-COOH	Carbamidomethylation of C(2), dm0-Nter(1)	191206_UE_CoB_H11M8_dmPICS_HgrFlaMP_Tryp-lib_1000ng_001_45.mgf	191206_UE_CoB_H11M8_dmPICS_HgrFlaMP_Tryp-lib_1000ng_001_45.112157.112157.3	112157	12003.7	574.642	3+	1720.9	0	3.86273	0.00221968	0.0134093	41.8046	100	Confident
401	P76177	YDGH_ECOLI Protein YdgH OS=Escherichia coli (strain K12) OX=83333 GN=ydgH PE=1 SV=1	AALAAGGEAAK	DSEAGR	KVEIPG	DSEAGRAALAAG	GGEAAKKVEIPG	dm0	197	11	dm0 nter-AALAAGGEAAK<dm0-k>-COOH	dm0-K(11), dm0-Nter(1)	191206_UE_CoB_H11M8_dmPICS_HgrFlaMP_Tryp-lib_1000ng_001_45.mgf	191206_UE_CoB_H11M8_dmPICS_HgrFlaMP_Tryp-lib_1000ng_001_45.13756.13756.1	13756	1803.03	985.576	1+	984.56	0	8.05224	0.00793603	0.01551	35.6864	100	Confident
402	P0AEQ3	GLNH_ECOLI Glutamine-binding periplasmic protein OS=Escherichia coli (strain K12) OX=83333 GN=glnH PE=1 SV=1	ENGTYNEIYKK	ALKTLR	WFGTEP	ALKTLRENGTYN	NEIYKKWFGTEP	pyr	231	11	pyro-ENGTYNEIYK<dm6-k>K<dm6-k>-COOH	Pyrolidone from E(1), dm6-K(10, 11)	191206_UE_CoB_H11M8_dmPICS_HgrFlaMP_Tryp-lib_1000ng_001_45.mgf	191206_UE_CoB_H11M8_dmPICS_HgrFlaMP_Tryp-lib_1000ng_001_45.39857.39857.2	39857	4520.47	705.388	2+	1407.77	1	-6.386	-0.00450143	0.0128774	16.9897	93.0683	Doubtful
403	P0A6F3	GLPK_ECOLI Glycerol kinase OS=Escherichia coli (strain K12) OX=83333 GN=glpK PE=1 SV=2	IPISGIAGDQQAALFGQLCVK	GKGGTR	EGMAKN	GKGGTRIPISGI	GQLCVKEGMAKN	dm6	238	21	dm6 nter-IPISGIAGDQQAALFGQLC<cmm>VK<dm6-k>-COOH	Carbamidomethylation of C(19), dm6-K(21), dm6-Nter(1)	191206_UE_CoB_H11M8_dmPICS_HgrFlaMP_Tryp-lib_1000ng_001_45.mgf	191206_UE_CoB_H11M8_dmPICS_HgrFlaMP_Tryp-lib_1000ng_001_45.114160.114160.3	114160	12243.3	752.105	3+	2253.28	0	4.62105	0.0034755	0.0142994	89.5861	100	Confident
404	P00805	ASPG2_ECOLI L-asparaginase 2 OS=Escherichia coli (strain K12) OX=83333 GN=ansB PE=1 SV=2	VGVENLVNAVPQLK	NYTVGK	DIANVK	NYTVGKVGVENL	AVPQLKDIANVK	dm6	52	14	dm6 nter-VGVENLVNAVPQLK<dm6-k>-COOH	dm6-K(14), dm6-Nter(1)	191206_UE_CoB_H11M8_dmPICS_HgrFlaMP_Tryp-lib_1000ng_001_45.mgf	191206_UE_CoB_H11M8_dmPICS_HgrFlaMP_Tryp-lib_1000ng_001_45.95465.95465.	95465	10136.8	774.998	2+	1546.97	1	4.36579	0.00338128	0.0193504	49.5861	100	Confident
405	P08200	IDH_ECOLI Isocitrate dehydrogenase [NADP] OS=Escherichia coli (strain K12) OX=83333 GN=icd PE=1 SV=1	ISWMEIYTGEK	YKGERK	STQVYG	YKGERKISWMEI	IYTGEKSTQVYG	dm6	63	11	dm6 nter-ISWMEIYTGEK<dm6-k>-COOH	dm6-K(11), dm6-Nter(1)	191206_UE_CoB_H11M8_dmPICS_HgrFlaMP_Tryp-lib_1000ng_001_45.mgf	191206_UE_CoB_H11M8_dmPICS_HgrFlaMP_Tryp-lib_1000ng_001_45.91858.91858.2	91858	9746.07	712.896	2+	1423.77	0	6.35252	0.00452866	0.011494	41.2494	99.6644	Confident
406	P16659	SYP_ECOLI Proline--tRNA ligase OS=Escherichia coli (strain K12) OX=83333 GN=proS PE=1 SV=4	TGDIVEYLVK	EKQLIK	QIKG	EKQLIKTGDIVE	VEYLVKQIKG	dm0	559	10	dm0 nter-TGDIVEYLVK<dm0-k>-COOH	dm0-K(10), dm0-Nter(1)	191206_UE_CoB_H11M8_dmPICS_HgrFlaMP_Tryp-lib_1000ng_001_45.mgf	191206_UE_CoB_H11M8_dmPICS_HgrFlaMP_Tryp-lib_1000ng_001_45.84898.84898.1	84898	9011.6	1192.69	1+	1191.68	0	9.12614	0.0108846	0.0106725	25.5284	99.3007	Confident
407	P0A884	TYSY_ECOLI Thymidylate synthase OS=Escherichia coli (strain K12) OX=83333 GN=thyA PE=1 SV=1	FNLQDGFPLVTTK	FGHQMR	RCHLRS	FGHQMRFNLQDG	PLVTTKRCHLRS	dm0	36	13	dm0 nter-FNLQDGFPLVTTK<dm0-k>-COOH	dm0-K(13), dm0-Nter(1)	191206_UE_CoB_H11M8_dmPICS_HgrFlaMP_Tryp-lib_1000ng_001_45.mgf	191206_UE_CoB_H11M8_dmPICS_HgrFlaMP_Tryp-lib_1000ng_001_45.104085.104085.3	104085	11076.5	512.623	3+	1534.84	0	4.76542	0.00244285	0.0151521	26.5758	99.0385	Confident
408	P25889	PREA_ECOLI NAD-dependent dihydropyrimidine dehydrogenase subunit PreA OS=Escherichia coli (strain K12) OX=83333 GN=preA PE=1 SV=3	CVGCLLCGHVCPVGCIELGEVK	HCNTEK	FKKGEK	HCNTEKCVGCLL	ELGEVKFKKGEK	dm6	378	22	dm6 nter-C<cmm>VGC<cmm>LLC<cmm>GHVC<cmm>PVGC<cmm>IELGEVK<dm6-k>-COOH	Carbamidomethylation of C(1, 11, 4, 7, 15), dm6-K(22), dm6-Nter(1)	191206_UE_CoB_H11M8_dmPICS_HgrFlaMP_Tryp-lib_1000ng_001_45.mgf	191206_UE_CoB_H11M8_dmPICS_HgrFlaMP_Tryp-lib_1000ng_001_45.93922.93922.3	93922	9968.46	862.107	3+	2583.28	0	8.51421	0.0073401	0.0265888	40	100	Confident
409	Q46856	YQHD_ECOLI Alcohol dehydrogenase YqhD OS=Escherichia coli (strain K12) OX=83333 GN=yqhD PE=1 SV=1	QVANGVVDAFVHTVEQYVTKPVDAK	YTLPPR	IQDRFA	YTLPPRQVANGV	KPVDAKIQDRFA	pyr	187	25	pyro-QVANGVVDAFVHTVEQYVTK<dm6-k>PVDAK<dm6-k>-COOH	Pyrolidone from Q(1), dm6-K(20, 25)	191206_UE_CoB_H11M8_dmPICS_HgrFlaMP_Tryp-lib_1000ng_001_45.mgf	191206_UE_CoB_H11M8_dmPICS_HgrFlaMP_Tryp-lib_1000ng_001_45.127698.127698.3	127698	13997	922.848	3+	2764.51	1	4.48912	0.00414125	0.0302663	16.1979	90.9091	Confident
410	P0A6W5	GREA_ECOLI Transcription elongation factor GreA OS=Escherichia coli (strain K12) OX=83333 GN=greA PE=1 SV=1	GLIGKEEDDVVVIK	NSPIAR	TPGGEV	NSPIARGLIGKE	DVVVIKTPGGEV	dm6	129	14	dm6 nter-GLIGK<dm6-k>EEDDVVVIK<dm6-k>-COOH	dm6-K(5, 14), dm6-Nter(1)	191206_UE_CoB_H11M8_dmPICS_HgrFlaMP_Tryp-lib_1000ng_001_45.mgf	191206_UE_CoB_H11M8_dmPICS_HgrFlaMP_Tryp-lib_1000ng_001_45.61826.61826.2	61826	6676.51	808.527	2+	1615.03	0	6.64912	0.00537596	0.0127291	100	100	Confident
411	P12758	UDP_ECOLI Uridine phosphorylase OS=Escherichia coli (strain K12) OX=83333 GN=udp PE=1 SV=3	LDGASLHFAPLEFPAVADFECTTALVEAAK	TTASVR	SIGATT	TTASVRLDGASL	LVEAAKSIGATT	dm6	116	30	dm6 nter-LDGASLHFAPLEFPAVADFEC<cmm>TTALVEAAK<dm6-k>-COOH	Carbamidomethylation of C(21), dm6-K(30), dm6-Nter(1)	191206_UE_CoB_H11M8_dmPICS_HgrFlaMP_Tryp-lib_1000ng_001_45.mgf	191206_UE_CoB_H11M8_dmPICS_HgrFlaMP_Tryp-lib_1000ng_001_45.125184.125184.3	125184	13650.7	1086.92	3+	3257.7	0	12.7361	0.013843	0.023544	100	100	Confident
412	P00962	SYQ_ECOLI Glutamine--tRNA ligase OS=Escherichia coli (strain K12) OX=83333 GN=glnS PE=1 SV=3	GVIHWVSAAHALPVEIR	DGRKVK	LYDRLF	DGRKVKGVIHWV	LPVEIRLYDRLF	dm0	455	17	dm0 nter-GVIHWVSAAHALPVEIR-COOH	dm0-Nter(1)	191206_UE_CoB_H11M8_dmPICS_HgrFlaMP_Tryp-lib_1000ng_001_45.mgf	191206_UE_CoB_H11M8_dmPICS_HgrFlaMP_Tryp-lib_1000ng_001_45.76208.76208.3	76208	8113.1	628.364	3+	1882.06	0	5.92046	0.00372018	0.0140536	86.1979	100	Confident
413	P0ABB4	ATPB_ECOLI ATP synthase subunit beta OS=Escherichia coli (strain K12) OX=83333 GN=atpD PE=1 SV=2	NIAIEHSGYSVFAGVGER	MMELIR	TREGND	MMELIRNIAIEH	AGVGERTREGND	dm0	166	18	dm0 nter-NIAIEHSGYSVFAGVGER-COOH	dm0-Nter(1)	191206_UE_CoB_H11M8_dmPICS_HgrFlaMP_Tryp-lib_1000ng_001_45.mgf	191206_UE_CoB_H11M8_dmPICS_HgrFlaMP_Tryp-lib_1000ng_001_45.73299.73299.2	73299	7816.21	967.499	2+	1932.97	0	7.76242	0.00751007	0.0190518	100	100	Confident
414	P04983	RBSA_ECOLI Ribose import ATP-binding protein RbsA OS=Escherichia coli (strain K12) OX=83333 GN=rbsA PE=1 SV=1	HADEQQAVSDFIR	AGGSLK	LFNVKT	AGGSLKHADEQQ	VSDFIRLFNVKT	dm6	368	13	dm6 nter-HADEQQAVSDFIR-COOH	dm6-Nter(1)	191206_UE_CoB_H11M8_dmPICS_HgrFlaMP_Tryp-lib_1000ng_001_45.mgf	191206_UE_CoB_H11M8_dmPICS_HgrFlaMP_Tryp-lib_1000ng_001_45.48596.48596.2	48596	5388.6	775.399	2+	1548.77	0	5.24484	0.00406682	0.0160761	76.9897	100	Confident
415	P0A853	TNAA_ECOLI Tryptophanase OS=Escherichia coli (strain K12) OX=83333 GN=tnaA PE=1 SV=1	ATYTQTHMDFIIEAFK	RLTIPR	HVKENA	RLTIPRATYTQT	IIEAFKHVKENA	dm0	425	16	dm0 nter-ATYTQTHM<ox>DFIIEAFK<dm0-k>-COOH	Oxidation of M(8), dm0-K(16), dm0-Nter(1)	191206_UE_CoB_H11M8_dmPICS_HgrFlaMP_Tryp-lib_1000ng_001_45.mgf	191206_UE_CoB_H11M8_dmPICS_HgrFlaMP_Tryp-lib_1000ng_001_45.79261.79261.2	79261	8425.86	994.503	2+	1986.98	0	7.9898	0.00794582	0.0172886	82.5964	100	Confident
416	Q46851	GPR_ECOLI L-glyceraldehyde 3-phosphate reductase OS=Escherichia coli (strain K12) OX=83333 GN=gpr PE=1 SV=1	YLLASLDQSLKR	SGGSRK	MGLEYV	SGGSRKYLLASL	DQSLKRMGLEYV	dm6	115	12	dm6 nter-YLLASLDQSLK<dm6-k>R-COOH	dm6-K(11), dm6-Nter(1)	191206_UE_CoB_H11M8_dmPICS_HgrFlaMP_Tryp-lib_1000ng_001_45.mgf	191206_UE_CoB_H11M8_dmPICS_HgrFlaMP_Tryp-lib_1000ng_001_45.67688.67688.	67688	7256.31	737.97	2+	1473.92	0	3.89742	0.00287617	0.0167028	29.2082	99.6575	Confident
417	P0A825	GLYA_ECOLI Serine hydroxymethyltransferase OS=Escherichia coli (strain K12) OX=83333 GN=glyA PE=1 SV=1	MIIGGFSAYSGVVDWAK	KEHKPK	MREIAD	KEHKPKMIIGGF	VVDWAKMREIAD	dm6	169	17	dm6 nter-MIIGGFSAYSGVVDWAK<dm6-k>-COOH	dm6-K(17), dm6-Nter(1)	191206_UE_CoB_H11M8_dmPICS_HgrFlaMP_Tryp-lib_1000ng_001_45.mgf	191206_UE_CoB_H11M8_dmPICS_HgrFlaMP_Tryp-lib_1000ng_001_45.113114.113114.	113114	12119.3	935.528	2+	1868.02	1	10.8921	0.0101843	0.0333953	23.7675	98.2022	Confident
418	P60438	RL3_ECOLI 50S ribosomal protein L3 OS=Escherichia coli (strain K12) OX=83333 GN=rplC PE=1 SV=1	GKGFAGTVK	VTGTSK	RWNFRT	VTGTSKGKGFAG	FAGTVKRWNFRT	dm6	115	9	dm6 nter-GK<dm6-k>GFAGTVK<dm6-k>-COOH	dm6-K(9, 2), dm6-Nter(1)	191206_UE_CoB_H11M8_dmPICS_HgrFlaMP_Tryp-lib_1000ng_001_45.mgf	191206_UE_CoB_H11M8_dmPICS_HgrFlaMP_Tryp-lib_1000ng_001_45.9661.9661.1	9661	1363.58	966.692	1+	965.676	0	9.21654	0.00890947	0.00741921	31.0791	97.8261	Confident
419	P0CE47, P0CE48	EFTU1_ECOLI Elongation factor Tu 1 OS=Escherichia coli (strain K12) OX=83333 GN=tufA PE=1 SV=1; EFTU2_ECOLI Elongation factor Tu 2 OS=Escherichia coli (strain K12) OX=83333 GN=tufB PE=1 SV=1	AIDKPFLLPIEDVFSISGR	IPEPER; IPEPER	GTVVTG; GTVVTG	IPEPERAIDKPF	FSISGRGTVVTG	dm0	206; 206	19	dm0 nter-AIDK<dm0-k>PFLLPIEDVFSISGR-COOH	dm0-K(4), dm0-Nter(1)	191206_UE_CoB_H11M8_dmPICS_HgrFlaMP_Tryp-lib_1000ng_001_45.mgf	191206_UE_CoB_H11M8_dmPICS_HgrFlaMP_Tryp-lib_1000ng_001_45.122232.122232.4	122232	13275.1	544.065	4+	2172.22	0	5.56739	0.00302901	0.0144903	29.2082	98.1982	Confident
420	P77348	MPPA_ECOLI Periplasmic murein peptide-binding protein OS=Escherichia coli (strain K12) OX=83333 GN=mppA PE=1 SV=2	AEVPSGTVLAEK	ISLSYA	QELVRH	ISLSYAAEVPSG	TVLAEKQELVRH	dm6	23	12	dm6 nter-AEVPSGTVLAEK<dm6-k>-COOH	dm6-K(12), dm6-Nter(1)	191206_UE_CoB_H11M8_dmPICS_HgrFlaMP_Tryp-lib_1000ng_001_45.mgf	191206_UE_CoB_H11M8_dmPICS_HgrFlaMP_Tryp-lib_1000ng_001_45.45729.45729.2	45729	5107.55	634.893	2+	1267.77	0	3.69085	0.00234329	0.0185661	16.0206	90.9385	Confident
421	P0AGJ5	YFIF_ECOLI Uncharacterized tRNA/rRNA methyltransferase YfiF OS=Escherichia coli (strain K12) OX=83333 GN=yfiF PE=1 SV=1	SFIDPEVLRR	GGISGK	QRAEET	GGISGKSFIDPE	PEVLRRQRAEET	dm0	93	10	dm0 nter-SFIDPEVLRR-COOH	dm0-Nter(1)	191206_UE_CoB_H11M8_dmPICS_HgrFlaMP_Tryp-lib_1000ng_001_45.mgf	191206_UE_CoB_H11M8_dmPICS_HgrFlaMP_Tryp-lib_1000ng_001_45.60880.60880.3	60880	6581.62	420.567	3+	1258.7	0	-19.7873	-0.00832205	0.0127557	13.6653	85.468	Doubtful
422	P37095	PEPB_ECOLI Peptidase B OS=Escherichia coli (strain K12) OX=83333 GN=pepB PE=1 SV=2	GITFDSGGYSIK	ACLVGK	QTAFMD	ACLVGKGITFDS	GGYSIKQTAFMD	dm0	196	12	dm0 nter-GITFDSGGYSIK<dm0-k>-COOH	dm0-K(12), dm0-Nter(1)	191206_UE_CoB_H11M8_dmPICS_HgrFlaMP_Tryp-lib_1000ng_001_45.mgf	191206_UE_CoB_H11M8_dmPICS_HgrFlaMP_Tryp-lib_1000ng_001_45.68904.68904.	68904	7375.13	650.845	2+	1299.67	0	3.13172	0.00203826	0.00864352	45.5284	100	Confident
423	P0AEQ3	GLNH_ECOLI Glutamine-binding periplasmic protein OS=Escherichia coli (strain K12) OX=83333 GN=glnH PE=1 SV=1	AVGDSLEAQQYGIAFPK	GNGQFK	GSDELR	GNGQFKAVGDSL	GIAFPKGSDELR	dm0	197	17	dm0 nter-AVGDSLEAQQYGIAFPK<dm0-k>-COOH	dm0-K(17), dm0-Nter(1)	191206_UE_CoB_H11M8_dmPICS_HgrFlaMP_Tryp-lib_1000ng_001_45.mgf	191206_UE_CoB_H11M8_dmPICS_HgrFlaMP_Tryp-lib_1000ng_001_45.89519.89519.3	89519	9495.91	617.329	3+	1848.96	0	2.14798	0.00132601	0.0149302	52.3657	100	Confident
424	P0A705	IF2_ECOLI Translation initiation factor IF-2 OS=Escherichia coli (strain K12) OX=83333 GN=infB PE=1 SV=1	STLNIPGTGGK	LQRKTR	SKSVQI	LQRKTRSTLNIP	PGTGGKSKSVQI	dm6	67	11	dm6 nter-STLNIPGTGGK<dm6-k>-COOH	dm6-K(11), dm6-Nter(1)	191206_UE_CoB_H11M8_dmPICS_HgrFlaMP_Tryp-lib_1000ng_001_45.mgf	191206_UE_CoB_H11M8_dmPICS_HgrFlaMP_Tryp-lib_1000ng_001_45.42588.42588.2	42588	4796.44	556.853	2+	1111.69	0	3.13574	0.00174614	0.0107804	46.9897	100	Confident
425	P0AFG8	ODP1_ECOLI Pyruvate dehydrogenase E1 component OS=Escherichia coli (strain K12) OX=83333 GN=aceE PE=1 SV=2	FPNDVDPIETR	MSER	DWLQAI	MSERFPNDVD	DPIETRDWLQAI	dm0	5	11	dm0 nter-FPNDVDPIETR-COOH	dm0-Nter(1)	191206_UE_CoB_H11M8_dmPICS_HgrFlaMP_Tryp-lib_1000ng_001_45.mgf	191206_UE_CoB_H11M8_dmPICS_HgrFlaMP_Tryp-lib_1000ng_001_45.61802.61802.	61802	6674.11	666.34	2+	1329.66	1	4.07114	0.00271071	0.0156573	26.1979	99.3499	Confident
426	P02359	RS7_ECOLI 30S ribosomal protein S7 OS=Escherichia coli (strain K12) OX=83333 GN=rpsG PE=1 SV=3	FVNILMVDGKK	SELLAK	STAESI	SELLAKFVNILM	MVDGKKSTAESI	dm6	26	11	dm6 nter-FVNILMVDGK<dm6-k>K<dm6-k>-COOH	dm6-K(10, 11), dm6-Nter(1)	191206_UE_CoB_H11M8_dmPICS_HgrFlaMP_Tryp-lib_1000ng_001_45.mgf	191206_UE_CoB_H11M8_dmPICS_HgrFlaMP_Tryp-lib_1000ng_001_45.66192.66192.3	66192	7106.35	455.967	3+	1364.9	0	-11.3358	-0.00516881	0.00822034	29.5861	99.7573	Doubtful
427	P0A9M0	LON_ECOLI Lon protease OS=Escherichia coli (strain K12) OX=83333 GN=lon PE=1 SV=1	AEYLESPTIDEREQEVLVR	EHFSAK	TAISQF	EHFSAKAEYLES	QEVLVRTAISQF	dm6	114	19	dm6 nter-AEYLESPTIDEREQEVLVR-COOH	dm6-Nter(1)	191206_UE_CoB_H11M8_dmPICS_HgrFlaMP_Tryp-lib_1000ng_001_45.mgf	191206_UE_CoB_H11M8_dmPICS_HgrFlaMP_Tryp-lib_1000ng_001_45.75009.75009.3	75009	7988.72	770.745	3+	2309.2	0	7.12997	0.00549535	0.0197547	46.9897	100	Confident
428	P23843	OPPA_ECOLI Periplasmic oligopeptide-binding protein OS=Escherichia coli (strain K12) OX=83333 GN=oppA PE=1 SV=2	LGMDRDIIVNK	VRTALK	VKAQGN	VRTALKLGMDRD	DIIVNKVKAQGN	dm6	321	11	dm6 nter-LGMDRDIIVNK<dm6-k>-COOH	dm6-K(11), dm6-Nter(1)	191206_UE_CoB_H11M8_dmPICS_HgrFlaMP_Tryp-lib_1000ng_001_45.mgf	191206_UE_CoB_H11M8_dmPICS_HgrFlaMP_Tryp-lib_1000ng_001_45.48864.48864.2	48864	5415.19	671.416	2+	1340.81	0	3.58868	0.00240949	0.0202997	50.2687	100	Confident
429	P0C018	RL18_ECOLI 50S ribosomal protein L18 OS=Escherichia coli (strain K12) OX=83333 GN=rplR PE=1 SV=1	HIYAQVIAPNGSEVLVAASTVEK	VHRTPR	AIAEQL	VHRTPRHIYAQV	ASTVEKAIAEQL	dm0	34	23	dm0 nter-HIYAQVIAPNGSEVLVAASTVEK<dm0-k>-COOH	dm0-K(23), dm0-Nter(1)	191206_UE_CoB_H11M8_dmPICS_HgrFlaMP_Tryp-lib_1000ng_001_45.mgf	191206_UE_CoB_H11M8_dmPICS_HgrFlaMP_Tryp-lib_1000ng_001_45.91708.91708.3	91708	9729.93	818.125	3+	2451.34	0	6.76688	0.00553612	0.0218525	100	100	Confident
430	P0A853	TNAA_ECOLI Tryptophanase OS=Escherichia coli (strain K12) OX=83333 GN=tnaA PE=1 SV=1	LVDGLEEIGVVCQQAGGHAAFVDAGK	IAQVQY	LLPHIP	IAQVQYLVDGLE	FVDAGKLLPHIP	dm0	341	26	dm0 nter-LVDGLEEIGVVC<cmm>QQAGGHAAFVDAGK<dm0-k>-COOH	Carbamidomethylation of C(12), dm0-K(26), dm0-Nter(1)	191206_UE_CoB_H11M8_dmPICS_HgrFlaMP_Tryp-lib_1000ng_001_45.mgf	191206_UE_CoB_H11M8_dmPICS_HgrFlaMP_Tryp-lib_1000ng_001_45.95486.95486.3	95486	10139.2	899.802	3+	2695.36	1	6.65934	0.00598982	0.0236392	100	100	Confident
431	P0A8J8	RHLB_ECOLI ATP-dependent RNA helicase RhlB OS=Escherichia coli (strain K12) OX=83333 GN=rhlB PE=1 SV=2	LLQTLIEEEWPDR	NEEKMR	AIIFAN	NEEKMRLLQTLI	EEWPDRAIIFAN	dm0	246	13	dm0 nter-LLQTLIEEEWPDR-COOH	dm0-Nter(1)	191206_UE_CoB_H11M8_dmPICS_HgrFlaMP_Tryp-lib_1000ng_001_45.mgf	191206_UE_CoB_H11M8_dmPICS_HgrFlaMP_Tryp-lib_1000ng_001_45.97716.97716.3	97716	10381.5	557.302	3+	1668.87	0	6.40326	0.00356852	0.0142606	16.0206	90.7363	Confident
432	P0ACI6	ASNC_ECOLI Regulatory protein AsnC OS=Escherichia coli (strain K12) OX=83333 GN=asnC PE=1 SV=1	IQTIDEIQSTETLIVLQNPIMR	HVLINK	TIKP	HVLINKIQTIDE	QNPIMRTIKP	dm6	127	22	dm6 nter-IQTIDEIQSTETLIVLQNPIMR-COOH	dm6-Nter(1)	191206_UE_CoB_H11M8_dmPICS_HgrFlaMP_Tryp-lib_1000ng_001_45.mgf	191206_UE_CoB_H11M8_dmPICS_HgrFlaMP_Tryp-lib_1000ng_001_45.123103.123103.3	123103	13381.1	863.824	3+	2588.43	0	8.02327	0.00693064	0.019966	96.3827	100	Confident
433	P0AEU7	SKP_ECOLI Chaperone protein Skp OS=Escherichia coli (strain K12) OX=83333 GN=skp PE=1 SV=1	TGVSNTLENEFK	QQVAQK	GRASEL	QQVAQKTGVSNT	LENEFKGRASEL	dm6	40	12	dm6 nter-TGVSNTLENEFK<dm6-k>-COOH	dm6-K(12), dm6-Nter(1)	191206_UE_CoB_H11M8_dmPICS_HgrFlaMP_Tryp-lib_1000ng_001_45.mgf	191206_UE_CoB_H11M8_dmPICS_HgrFlaMP_Tryp-lib_1000ng_001_45.57260.57260.2	57260	6230.04	703.897	2+	1405.77	0	4.2828	0.00301464	0.00682035	73.3724	100	Confident
434	P0AAI9	FABD_ECOLI Malonyl CoA-acyl carrier protein transacylase OS=Escherichia coli (strain K12) OX=83333 GN=fabD PE=1 SV=2	VCAGVIDFADAVR	GEYSAL	LVEMRG	GEYSALVCAGVI	FADAVRLVEMRG	dm0	100	13	dm0 nter-VC<cmm>AGVIDFADAVR-COOH	Carbamidomethylation of C(2), dm0-Nter(1)	191206_UE_CoB_H11M8_dmPICS_HgrFlaMP_Tryp-lib_1000ng_001_45.mgf	191206_UE_CoB_H11M8_dmPICS_HgrFlaMP_Tryp-lib_1000ng_001_45.87316.87316.2	87316	9265.82	711.371	2+	1419.72	1	4.82157	0.00342749	0.017418	26.0206	99.3326	Confident
435	P13035	GLPD_ECOLI Aerobic glycerol-3-phosphate dehydrogenase OS=Escherichia coli (strain K12) OX=83333 GN=glpD PE=1 SV=3	QAYILQNEDKR	RVHTQK	IVFVIP	RVHTQKQAYILQ	QNEDKRIVFVIP	dm0	244	11	dm0 nter-QAYILQNEDK<dm0-k>R-COOH	dm0-K(10), dm0-Nter(1)	191206_UE_CoB_H11M8_dmPICS_HgrFlaMP_Tryp-lib_1000ng_001_45.mgf	191206_UE_CoB_H11M8_dmPICS_HgrFlaMP_Tryp-lib_1000ng_001_45.24521.24521.3	24521	2947.99	478.594	3+	1432.77	0	-4.30905	-0.0020623	0.0119522	15.0864	89.9263	Confident
436	P0A6K6	DEOB_ECOLI Phosphopentomutase OS=Escherichia coli (strain K12) OX=83333 GN=deoB PE=1 SV=1	ETFADIGQTLAK	GSLGHR	YFGTSD	GSLGHRETFADI	GQTLAKYFGTSD	dm0	382	12	dm0 nter-ETFADIGQTLAK<dm0-k>-COOH	dm0-K(12), dm0-Nter(1)	191206_UE_CoB_H11M8_dmPICS_HgrFlaMP_Tryp-lib_1000ng_001_45.mgf	191206_UE_CoB_H11M8_dmPICS_HgrFlaMP_Tryp-lib_1000ng_001_45.79010.79010.1	79010	8400.17	1349.74	1+	1348.72	0	3.71413	0.00501307	0.0144347	14.6852	98.5612	Confident
437	P0A7C6	PEPE_ECOLI Peptidase E OS=Escherichia coli (strain K12) OX=83333 GN=pepE PE=1 SV=1	GLLAPITDVVK	KQCRER	RGALYI	KQCRERGLLAPI	ITDVVKRGALYI	dm6	101	11	dm6 nter-GLLAPITDVVK<dm6-k>-COOH	dm6-K(11), dm6-Nter(1)	191206_UE_CoB_H11M8_dmPICS_HgrFlaMP_Tryp-lib_1000ng_001_45.mgf	191206_UE_CoB_H11M8_dmPICS_HgrFlaMP_Tryp-lib_1000ng_001_45.87574.87574.	87574	9293.43	597.413	2+	1192.81	0	4.2845	0.0025596	0.010342	23.7675	98.2022	Confident
438	P0AEX9, UE0005	MALE_ECOLI Maltose/maltodextrin-binding periplasmic protein OS=Escherichia coli (strain K12) OX=83333 GN=malE PE=1 SV=1; HIS6_MBPxGFP HIS6-MBP-GFP OS=Ulrich Eckhard	TWEEIPALDKELK	LPNPPK; LPNPPK	AKGKSA; AKGKSA	LPNPPKTWEEIP	LDKELKAKGKSA	dm0	154; 138	13	dm0 nter-TWEEIPALDK<dm0-k>ELK<dm0-k>-COOH	dm0-K(13, 10), dm0-Nter(1)	191206_UE_CoB_H11M8_dmPICS_HgrFlaMP_Tryp-lib_1000ng_001_45.mgf	191206_UE_CoB_H11M8_dmPICS_HgrFlaMP_Tryp-lib_1000ng_001_45.79343.79343.3	79343	8434.38	552.648	3+	1654.92	0	3.10291	0.00171481	0.0171965	55.376	100	Confident
439	P21888	SYC_ECOLI Cysteine--tRNA ligase OS=Escherichia coli (strain K12) OX=83333 GN=cysS PE=1 SV=2	TVAPAGGEAFEAR	LRGTDK	FIEAMD	LRGTDKTVAPAG	EAFEARFIEAMD	dm6	329	13	dm6 nter-TVAPAGGEAFEAR-COOH	dm6-Nter(1)	191206_UE_CoB_H11M8_dmPICS_HgrFlaMP_Tryp-lib_1000ng_001_45.mgf	191206_UE_CoB_H11M8_dmPICS_HgrFlaMP_Tryp-lib_1000ng_001_45.40514.40514.2	40514	4586.37	655.355	2+	1308.69	0	4.84136	0.00317279	0.0146037	36.5758	99.4413	Confident
440	P23830	PSS_ECOLI CDP-diacylglycerol--serine O-phosphatidyltransferase OS=Escherichia coli (strain K12) OX=83333 GN=pssA PE=1 SV=2	LDLENAILIHDPQLELAPQR	NPRAWR	EKELEL	NPRAWRLDLENA	ELAPQREKELEL	dm0	382	20	dm0 nter-LDLENAILIHDPQLELAPQR-COOH	dm0-Nter(1)	191206_UE_CoB_H11M8_dmPICS_HgrFlaMP_Tryp-lib_1000ng_001_45.mgf	191206_UE_CoB_H11M8_dmPICS_HgrFlaMP_Tryp-lib_1000ng_001_45.110207.110207.3	110207	11783.4	776.103	3+	2325.27	0	7.12674	0.00553104	0.0179842	100	100	Confident
441	P0ABH7	CISY_ECOLI Citrate synthase OS=Escherichia coli (strain K12) OX=83333 GN=gltA PE=1 SV=1	TAGSSGANPFACIAAGIASLWGPAHGGANEAALK	STSTVR	MLEEIS	STSTVRTAGSSG	NEAALKMLEEIS	dm0	241	34	dm0 nter-TAGSSGANPFAC<cmm>IAAGIASLWGPAHGGANEAALK<dm0-k>-COOH	Carbamidomethylation of C(12), dm0-K(34), dm0-Nter(1)	191206_UE_CoB_H11M8_dmPICS_HgrFlaMP_Tryp-lib_1000ng_001_45.mgf	191206_UE_CoB_H11M8_dmPICS_HgrFlaMP_Tryp-lib_1000ng_001_45.123599.123599.3	123599	13450	1084.56	3+	3250.62	0	12.6868	0.0137594	0.0265764	100	100	Confident
442	P0AG67	RS1_ECOLI 30S ribosomal protein S1 OS=Escherichia coli (strain K12) OX=83333 GN=rpsA PE=1 SV=1	AVIESENSAERDQLLENLQEGMEVK	VVVSRR	GIVKNL	VVVSRRAVIESE	EGMEVKGIVKNL	dm6	172	25	dm6 nter-AVIESENSAERDQLLENLQEGMEVK<dm6-k>-COOH	dm6-K(25), dm6-Nter(1)	191206_UE_CoB_H11M8_dmPICS_HgrFlaMP_Tryp-lib_1000ng_001_45.mgf	191206_UE_CoB_H11M8_dmPICS_HgrFlaMP_Tryp-lib_1000ng_001_45.92723.92723.4	92723	9839.05	725.885	4+	2898.49	1	5.04981	0.00366429	0.0248023	72.84	100	Confident
443	P14375	ZRAR_ECOLI Transcriptional regulatory protein ZraR OS=Escherichia coli (strain K12) OX=83333 GN=zraR PE=1 SV=2	ALNPAIPVLIMTAYSSVETAVEALK	TLKEIK	TGALDY	TLKEIKALNPAI	AVEALKTGALDY	dm0	73	25	dm0 nter-ALNPAIPVLIMTAYSSVETAVEALK<dm0-k>-COOH	dm0-K(25), dm0-Nter(1)	191206_UE_CoB_H11M8_dmPICS_HgrFlaMP_Tryp-lib_1000ng_001_45.mgf	191206_UE_CoB_H11M8_dmPICS_HgrFlaMP_Tryp-lib_1000ng_001_45.134339.134339.3	134339	14904.1	886.837	3+	2656.48	1	3.61499	0.00320468	0.0271763	37.4473	100	Confident
444	P21338	RNI_ECOLI Ribonuclease I OS=Escherichia coli (strain K12) OX=83333 GN=rna PE=1 SV=1	ADFLTVHGLWPGLPK	TETTNK	SVAARG	TETTNKADFLTV	WPGLPKSVAARG	dm6	72	15	dm6 nter-ADFLTVHGLWPGLPK<dm6-k>-COOH	dm6-K(15), dm6-Nter(1)	191206_UE_CoB_H11M8_dmPICS_HgrFlaMP_Tryp-lib_1000ng_001_45.mgf	191206_UE_CoB_H11M8_dmPICS_HgrFlaMP_Tryp-lib_1000ng_001_45.104238.104238.3	104238	11094.2	573.684	3+	1718.02	0	6.44602	0.00369795	0.0155115	39.5861	100	Confident
445	P00761	TRYP_PIG Trypsin OS=Sus scrofa PE=1 SV=1	SSGSSYPSLLQ	GWGNTK	CLKAPV	GWGNTKSSGSSY	YPSLLQCLKAPV	dm0	134	11	dm0 nter-SSGSSYPSLLQ-COOH	dm0-Nter(1)	191206_UE_CoB_H11M8_dmPICS_HgrFlaMP_Tryp-lib_1000ng_001_45.mgf	191206_UE_CoB_H11M8_dmPICS_HgrFlaMP_Tryp-lib_1000ng_001_45.70983.70983.1	70983	7581.61	1153.58	1+	1152.57	0	9.85482	0.0113683	0.0129155	35.2288	100	Confident
446	P60723	RL4_ECOLI 50S ribosomal protein L4 OS=Escherichia coli (strain K12) OX=83333 GN=rplD PE=1 SV=1	DAQSALTVSETTFGR	MELVLK	DFNEAL	MELVLKDAQSAL	ETTFGRDFNEAL	dm0	7	15	dm0 nter-DAQSALTVSETTFGR-COOH	dm0-Nter(1)	191206_UE_CoB_H11M8_dmPICS_HgrFlaMP_Tryp-lib_1000ng_001_45.mgf	191206_UE_CoB_H11M8_dmPICS_HgrFlaMP_Tryp-lib_1000ng_001_45.77484.77484.2	77484	8244.79	805.91	2+	1609.79	0	6.4365	0.0051872	0.0122473	92.7572	100	Confident
447	P0A7B1	PPK1_ECOLI Polyphosphate kinase OS=Escherichia coli (strain K12) OX=83333 GN=ppk PE=1 SV=2	FLGIYSNNLDEFYK	LIERMR	VRFAEL	LIERMRFLGIYS	LDEFYKVRFAEL	dm6	38	14	dm6 nter-FLGIYSNNLDEFYK<dm6-k>-COOH	dm6-K(14), dm6-Nter(1)	191206_UE_CoB_H11M8_dmPICS_HgrFlaMP_Tryp-lib_1000ng_001_45.mgf	191206_UE_CoB_H11M8_dmPICS_HgrFlaMP_Tryp-lib_1000ng_001_45.105103.105103.2	105103	11193.1	895.992	2+	1789.96	0	7.79077	0.00698042	0.0154281	56.7778	100	Confident
448	P02925	RBSB_ECOLI Ribose import binding protein RbsB OS=Escherichia coli (strain K12) OX=83333 GN=rbsB PE=1 SV=1	VIELQGIAGTSAAR	AGEGAK	ERGEGF	AGEGAKVIELQG	GTSAARERGEGF	dm6	151	14	dm6 nter-VIELQGIAGTSAAR-COOH	dm6-Nter(1)	191206_UE_CoB_H11M8_dmPICS_HgrFlaMP_Tryp-lib_1000ng_001_45.mgf	191206_UE_CoB_H11M8_dmPICS_HgrFlaMP_Tryp-lib_1000ng_001_45.64524.64524.3	64524	6940.9	473.949	3+	1418.83	0	-4.55832	-0.00216042	0.0100905	21.4874	97.8102	Confident
449	P56262	DLHH_ECOLI Putative carboxymethylenebutenolidase OS=Escherichia coli (strain K12) OX=83333 GN=ysgA PE=3 SV=3	GPLPVVIVVQE	RPKQSD	IFGVHE	RPKQSDGPLPVV	VIVVQEIFGVHE	dm0	54	11	dm0 nter-GPLPVVIVVQE-COOH	dm0-Nter(1)	191206_UE_CoB_H11M8_dmPICS_HgrFlaMP_Tryp-lib_1000ng_001_45.mgf	191206_UE_CoB_H11M8_dmPICS_HgrFlaMP_Tryp-lib_1000ng_001_45.93862.93862.	93862	9961.82	589.368	2+	1176.71	0	8.24672	0.00486031	0.0175919	18.2391	94.7137	Doubtful
450	P13029	KATG_ECOLI Catalase-peroxidase OS=Escherichia coli (strain K12) OX=83333 GN=katG PE=1 SV=2	ISWADLFILAGNVALENSGFR	QKYGQK	TFGFGA	QKYGQKISWADL	ENSGFRTFGFGA	dm0	157	21	dm0 nter-ISWADLFILAGNVALENSGFR-COOH	dm0-Nter(1)	191206_UE_CoB_H11M8_dmPICS_HgrFlaMP_Tryp-lib_1000ng_001_45.mgf	191206_UE_CoB_H11M8_dmPICS_HgrFlaMP_Tryp-lib_1000ng_001_45.132871.132871.2	132871	14701.9	1161.13	2+	2320.22	0	11.2456	0.0130575	0.0237794	100	100	Confident
451	P39177	USPG_ECOLI Universal stress protein UP12 OS=Escherichia coli (strain K12) OX=83333 GN=uspG PE=1 SV=2	LQTMVSHFTIDPSR	HEAQER	IKQHVR	HEAQERLQTMVS	TIDPSRIKQHVR	dm0	70	14	dm0 nter-LQTMVSHFTIDPSR-COOH	dm0-Nter(1)	191206_UE_CoB_H11M8_dmPICS_HgrFlaMP_Tryp-lib_1000ng_001_45.mgf	191206_UE_CoB_H11M8_dmPICS_HgrFlaMP_Tryp-lib_1000ng_001_45.65873.65873.3	65873	7074.65	553.958	3+	1658.85	0	3.63677	0.00201461	0.0173046	33.5655	99.7487	Confident
452	P06720	AGAL_ECOLI Alpha-galactosidase OS=Escherichia coli (strain K12) OX=83333 GN=melA PE=1 SV=1	ITFIGAGSTIFVK	MMSAPK	NILGDV	MMSAPKITFIGA	STIFVKNILGDV	dm6	7	13	dm6 nter-ITFIGAGSTIFVK<dm6-k>-COOH	dm6-K(13), dm6-Nter(1)	191206_UE_CoB_H11M8_dmPICS_HgrFlaMP_Tryp-lib_1000ng_001_45.mgf	191206_UE_CoB_H11M8_dmPICS_HgrFlaMP_Tryp-lib_1000ng_001_45.99037.99037.	99037	10527.5	711.455	2+	1420.9	0	-0.286624	-0.00020392	0.0189529	42.7572	99.8901	Confident
453	P37440	UCPA_ECOLI Oxidoreductase UcpA OS=Escherichia coli (strain K12) OX=83333 GN=ucpA PE=1 SV=3	TALITGALQGIGEGIAR	GKLTGK	TFARHG	GKLTGKTALITG	GEGIARTFARHG	dm0	8	17	dm0 nter-TALITGALQGIGEGIAR-COOH	dm0-Nter(1)	191206_UE_CoB_H11M8_dmPICS_HgrFlaMP_Tryp-lib_1000ng_001_45.mgf	191206_UE_CoB_H11M8_dmPICS_HgrFlaMP_Tryp-lib_1000ng_001_45.100750.100750.3	100750	10714.2	556.994	3+	1667.96	0	1.45075	0.000808055	0.010829	63.4679	100	Confident
454	P16456	SELD_ECOLI Selenide, water dikinase OS=Escherichia coli (strain K12) OX=83333 GN=selD PE=1 SV=1	QAGIALAGGHSIDAPEPIFGLAVTGIVPTER	GRYACR	VKKNST	GRYACRQAGIAL	IVPTERVKKNST	pyr	131	31	pyro-QAGIALAGGHSIDAPEPIFGLAVTGIVPTER-COOH	Pyrolidone from Q(1)	191206_UE_CoB_H11M8_dmPICS_HgrFlaMP_Tryp-lib_1000ng_001_45.mgf	191206_UE_CoB_H11M8_dmPICS_HgrFlaMP_Tryp-lib_1000ng_001_45.125471.125471.3	125471	13690.2	1014.22	3+	3039.6	0	12.6734	0.0128535	0.0253382	100	100	Confident
455	P61889	MDH_ECOLI Malate dehydrogenase OS=Escherichia coli (strain K12) OX=83333 GN=mdh PE=1 SV=1	IGIITNPVNTTVAIAAEVLK	TCPKAC	KAGVYD	TCPKACIGIITN	AAEVLKKAGVYD	dm0	114	20	dm0 nter-IGIITNPVNTTVAIAAEVLK<dm0-k>-COOH	dm0-K(20), dm0-Nter(1)	191206_UE_CoB_H11M8_dmPICS_HgrFlaMP_Tryp-lib_1000ng_001_45.mgf	191206_UE_CoB_H11M8_dmPICS_HgrFlaMP_Tryp-lib_1000ng_001_45.134538.134538.3	134538	14931.5	698.415	3+	2092.25	0	-13.365	-0.00933447	0.0252911	60.9691	100	Doubtful
456	P0A953	FABB_ECOLI 3-oxoacyl-[acyl-carrier-protein] synthase 1 OS=Escherichia coli (strain K12) OX=83333 GN=fabB PE=1 SV=1	SGITFSQELK	SLREGR	DSGMRS	SLREGRSGITFS	FSQELKDSGMRS	dm6	31	10	dm6 nter-SGITFSQELK<dm6-k>-COOH	dm6-K(10), dm6-Nter(1)	191206_UE_CoB_H11M8_dmPICS_HgrFlaMP_Tryp-lib_1000ng_001_45.mgf	191206_UE_CoB_H11M8_dmPICS_HgrFlaMP_Tryp-lib_1000ng_001_45.54134.54134.1	54134	5925.85	1177.72	1+	1176.7	0	9.59745	0.011303	0.0106979	69.5861	100	Confident
457	P03023	LACI_ECOLI Lactose operon repressor OS=Escherichia coli (strain K12) OX=83333 GN=lacI PE=1 SV=3	HAPSQIVAAIK	TSSLAL	SRADQL	TSSLALHAPSQI	IVAAIKSRADQL	dm6	74	11	dm6 nter-HAPSQIVAAIK<dm6-k>-COOH	dm6-K(11), dm6-Nter(1)	191206_UE_CoB_H11M8_dmPICS_HgrFlaMP_Tryp-lib_1000ng_001_45.mgf	191206_UE_CoB_H11M8_dmPICS_HgrFlaMP_Tryp-lib_1000ng_001_45.35566.35566.	35566	4081.83	602.401	2+	1201.78	1	1.49682	0.000900931	0.0150648	21.9382	97.0115	Confident
458	P0A8V2	RPOB_ECOLI DNA-directed RNA polymerase subunit beta OS=Escherichia coli (strain K12) OX=83333 GN=rpoB PE=1 SV=1	QNQLEQLAEQYDELKHEFEK	LTDEEK	KLEAKR	LTDEEKQNQLEQ	KHEFEKKLEAKR	pyr	1008	20	pyro-QNQLEQLAEQYDELK<dm0-k>HEFEK<dm0-k>-COOH	Pyrolidone from Q(1), dm0-K(20, 15)	191206_UE_CoB_H11M8_dmPICS_HgrFlaMP_Tryp-lib_1000ng_001_45.mgf	191206_UE_CoB_H11M8_dmPICS_HgrFlaMP_Tryp-lib_1000ng_001_45.118847.118847.3	118847	12817.8	853.427	3+	2557.23	0	9.74805	0.00831917	0.0194865	76.3827	100	Confident
459	P0A9C9	GLPX_ECOLI Fructose-1,6-bisphosphatase 1 class 2 OS=Escherichia coli (strain K12) OX=83333 GN=glpX PE=1 SV=1	SDNVIFSATGITK	LGDMAR	GDLLEG	LGDMARSDNVIF	ATGITKGDLLEG	dm6	275	13	dm6 nter-SDNVIFSATGITK<dm6-k>-COOH	dm6-K(13), dm6-Nter(1)	191206_UE_CoB_H11M8_dmPICS_HgrFlaMP_Tryp-lib_1000ng_001_45.mgf	191206_UE_CoB_H11M8_dmPICS_HgrFlaMP_Tryp-lib_1000ng_001_45.75076.75076.2	75076	7996.06	710.925	2+	1419.82	0	7.85023	0.00558088	0.0174153	37.2125	99.4369	Confident
460	P37647	KDGK_ECOLI 2-dehydro-3-deoxygluconokinase OS=Escherichia coli (strain K12) OX=83333 GN=kdgK PE=1 SV=1	LPGLYYIETDSTGER	QRMENR	TFYYWR	QRMENRLPGLYY	DSTGERTFYYWR	dm0	84	15	dm0 nter-LPGLYYIETDSTGER-COOH	dm0-Nter(1)	191206_UE_CoB_H11M8_dmPICS_HgrFlaMP_Tryp-lib_1000ng_001_45.mgf	191206_UE_CoB_H11M8_dmPICS_HgrFlaMP_Tryp-lib_1000ng_001_45.85836.85836.3	85836	9109.56	581.295	3+	1740.86	0	4.0708	0.00236633	0.0165379	50.4576	100	Confident
461	P0A9P0	DLDH_ECOLI Dihydrolipoyl dehydrogenase OS=Escherichia coli (strain K12) OX=83333 GN=lpdA PE=1 SV=2	TNVPHIFAIGDIVGQPMLAHK	VDKQLR	GVHEGH	VDKQLRTNVPHI	PMLAHKGVHEGH	dm0	303	21	dm0 nter-TNVPHIFAIGDIVGQPMLAHK<dm0-k>-COOH	dm0-K(21), dm0-Nter(1)	191206_UE_CoB_H11M8_dmPICS_HgrFlaMP_Tryp-lib_1000ng_001_45.mgf	191206_UE_CoB_H11M8_dmPICS_HgrFlaMP_Tryp-lib_1000ng_001_45.97856.97856.5	97856	10397.5	463.66	5+	2313.27	0	-1.55549	-0.000721219	0.0174908	45.5284	100	Confident
462	P51024	YAIL_ECOLI Uncharacterized protein YaiL OS=Escherichia coli (strain K12) OX=83333 GN=yaiL PE=4 SV=2	LLVDNNSEGEYAIIPASVADK	RLAIAR	IAQRDA	RLAIARLLVDNN	ASVADKIAQRDA	dm0	122	21	dm0 nter-LLVDNNSEGEYAIIPASVADK<dm0-k>-COOH	dm0-K(21), dm0-Nter(1)	191206_UE_CoB_H11M8_dmPICS_HgrFlaMP_Tryp-lib_1000ng_001_45.mgf	191206_UE_CoB_H11M8_dmPICS_HgrFlaMP_Tryp-lib_1000ng_001_45.97967.97967.3	97967	10410.4	758.74	3+	2273.18	0	8.19174	0.00621535	0.0185686	99.5861	100	Confident
463	P0A6T9	GCSH_ECOLI Glycine cleavage system H protein OS=Escherichia coli (strain K12) OX=83333 GN=gcvH PE=1 SV=2	SNVPAELK	M	YSKEHE	MSNVPAE	VPAELKYSKEHE	dm0	2	8	dm0 nter-SNVPAELK<dm0-k>-COOH	dm0-K(8), dm0-Nter(1)	191206_UE_CoB_H11M8_dmPICS_HgrFlaMP_Tryp-lib_1000ng_001_45.mgf	191206_UE_CoB_H11M8_dmPICS_HgrFlaMP_Tryp-lib_1000ng_001_45.23655.23655.1	23655	2857.7	913.542	1+	912.528	0	7.61621	0.00695767	0.0115606	23.279	99.2806	Confident
464	P09424	MTLD_ECOLI Mannitol-1-phosphate 5-dehydrogenase OS=Escherichia coli (strain K12) OX=83333 GN=mtlD PE=1 SV=3	IVPPSASATNDPLEVTVETFSEWIVDK	DSAVDR	TQFKGA	DSAVDRIVPPSA	EWIVDKTQFKGA	dm6	160	27	dm6 nter-IVPPSASATNDPLEVTVETFSEWIVDK<dm6-k>-COOH	dm6-K(27), dm6-Nter(1)	191206_UE_CoB_H11M8_dmPICS_HgrFlaMP_Tryp-lib_1000ng_001_45.mgf	191206_UE_CoB_H11M8_dmPICS_HgrFlaMP_Tryp-lib_1000ng_001_45.130157.130157.4	130157	14327.3	753.916	4+	3011.6	0	11.6062	0.00875002	0.0223775	100	100	Confident
465	P13029	KATG_ECOLI Catalase-peroxidase OS=Escherichia coli (strain K12) OX=83333 GN=katG PE=1 SV=2	FAPLNSWPDNVSLDK	GRGQQR	ARRLLW	GRGQQRFAPLNS	NVSLDKARRLLW	dm0	127	15	dm0 nter-FAPLNSWPDNVSLDK<dm0-k>-COOH	dm0-K(15), dm0-Nter(1)	191206_UE_CoB_H11M8_dmPICS_HgrFlaMP_Tryp-lib_1000ng_001_45.mgf	191206_UE_CoB_H11M8_dmPICS_HgrFlaMP_Tryp-lib_1000ng_001_45.98092.98092.2	98092	10424.1	879.964	2+	1757.9	0	7.86307	0.00691916	0.014637	94.6852	100	Confident
466	P0A6F3	GLPK_ECOLI Glycerol kinase OS=Escherichia coli (strain K12) OX=83333 GN=glpK PE=1 SV=2	EFRPGIETTER	KAVIER	NYRYAG	KAVIEREFRPGI	IETTERNYRYAG	pyr	470	11	pyro-EFRPGIETTER-COOH	Pyrolidone from E(1)	191206_UE_CoB_H11M8_dmPICS_HgrFlaMP_Tryp-lib_1000ng_001_45.mgf	191206_UE_CoB_H11M8_dmPICS_HgrFlaMP_Tryp-lib_1000ng_001_45.47100.47100.2	47100	5242.23	658.836	2+	1315.65	0	4.06319	0.00267697	0.0104795	64.437	100	Confident
467	P09394	GLPQ_ECOLI Glycerophosphodiester phosphodiesterase, periplasmic OS=Escherichia coli (strain K12) OX=83333 GN=glpQ PE=1 SV=2	GASGYLPEHTLPAK	IVIAHR	AMAYAQ	IVIAHRGASGYL	HTLPAKAMAYAQ	dm6	38	14	dm6 nter-GASGYLPEHTLPAK<dm6-k>-COOH	dm6-K(14), dm6-Nter(1)	191206_UE_CoB_H11M8_dmPICS_HgrFlaMP_Tryp-lib_1000ng_001_45.mgf	191206_UE_CoB_H11M8_dmPICS_HgrFlaMP_Tryp-lib_1000ng_001_45.41167.41167.2	41167	4653.71	754.946	2+	1507.87	0	6.29039	0.00474887	0.0134254	85.2288	100	Confident
468	P10408	SECA_ECOLI Protein translocase subunit SecA OS=Escherichia coli (strain K12) OX=83333 GN=secA PE=1 SV=2	TLTATLPAYLNALTGK	RTGEGK	GVHVVT	RTGEGKTLTATL	NALTGKGVHVVT	dm6	109	16	dm6 nter-TLTATLPAYLNALTGK<dm6-k>-COOH	dm6-K(16), dm6-Nter(1)	191206_UE_CoB_H11M8_dmPICS_HgrFlaMP_Tryp-lib_1000ng_001_45.mgf	191206_UE_CoB_H11M8_dmPICS_HgrFlaMP_Tryp-lib_1000ng_001_45.112509.112509.3	112509	12045.7	572.694	3+	1715.05	0	5.9135	0.00338661	0.0136983	30.1323	99.7512	Confident
469	P0A7K2	RL7_ECOLI 50S ribosomal protein L7/L12 OS=Escherichia coli (strain K12) OX=83333 GN=rplL PE=1 SV=2	FGVSAAAAVAVAAGPVEAAEEKTEFDVILK	SAMEEK	AAGANK	SAMEEKFGVSAA	FDVILKAAGANK	dm6	31	30	dm6 nter-FGVSAAAAVAVAAGPVEAAEEK<dm6-k>TEFDVILK<dm6-k>-COOH	dm6-K(22, 30), dm6-Nter(1)	191206_UE_CoB_H11M8_dmPICS_HgrFlaMP_Tryp-lib_1000ng_001_45.mgf	191206_UE_CoB_H11M8_dmPICS_HgrFlaMP_Tryp-lib_1000ng_001_45.136346.136346.3	136346	15182.3	1021.93	3+	3061.74	1	8.94534	0.00913845	0.0283539	99.5861	100	Confident
470	P0AGE9	SUCD_ECOLI Succinate--CoA ligase [ADP-forming] subunit alpha OS=Escherichia coli (strain K12) OX=83333 GN=sucD PE=1 SV=2	QGFTGSQGTFHSEQAIAYGTK	NTKVIC	MVGGVT	NTKVICQGFTGS	IAYGTKMVGGVT	dm0	14	21	dm0 nter-QGFTGSQGTFHSEQAIAYGTK<dm0-k>-COOH	dm0-K(21), dm0-Nter(1)	191206_UE_CoB_H11M8_dmPICS_HgrFlaMP_Tryp-lib_1000ng_001_45.mgf	191206_UE_CoB_H11M8_dmPICS_HgrFlaMP_Tryp-lib_1000ng_001_45.52208.52208.3	52208	5734.58	757.71	3+	2270.1	0	5.00144	0.00378962	0.0154195	100	100	Confident
471	P0AFG0	NUSG_ECOLI Transcription termination/antitermination protein NusG OS=Escherichia coli (strain K12) OX=83333 GN=nusG PE=1 SV=2	ATPVELDFSQVEKA	VSIFGR		VSIFGRATPVEL	SQVEKA	dm0	168	14	dm0 nter-ATPVELDFSQVEK<dm0-k>A-COOH	dm0-K(13), dm0-Nter(1)	191206_UE_CoB_H11M8_dmPICS_HgrFlaMP_Tryp-lib_1000ng_001_45.mgf	191206_UE_CoB_H11M8_dmPICS_HgrFlaMP_Tryp-lib_1000ng_001_45.85335.85335.	85335	9057.21	795.931	2+	1588.83	1	5.93154	0.00471809	0.0143614	57.6955	100	Confident
472	P0A870	TALB_ECOLI Transaldolase B OS=Escherichia coli (strain K12) OX=83333 GN=talB PE=1 SV=2	LTIAPALLK	LAGCDR	ELAESE	LAGCDRLTIAPA	APALLKELAESE	dm6	242	9	dm6 nter-LTIAPALLK<dm6-k>-COOH	dm6-K(9), dm6-Nter(1)	191206_UE_CoB_H11M8_dmPICS_HgrFlaMP_Tryp-lib_1000ng_001_45.mgf	191206_UE_CoB_H11M8_dmPICS_HgrFlaMP_Tryp-lib_1000ng_001_45.79677.79677.1	79677	8468.57	1007.76	1+	1006.74	0	8.16465	0.00822792	0.00844737	16.1979	98.5612	Confident
473	P09158	SPEE_ECOLI Polyamine aminopropyltransferase OS=Escherichia coli (strain K12) OX=83333 GN=speE PE=1 SV=2	HLSTEIIQAR	DNDALR	FLASGL	DNDALRHLSTEI	EIIQARFLASGL	dm0	244	10	dm0 nter-HLSTEIIQAR-COOH	dm0-Nter(1)	191206_UE_CoB_H11M8_dmPICS_HgrFlaMP_Tryp-lib_1000ng_001_45.mgf	191206_UE_CoB_H11M8_dmPICS_HgrFlaMP_Tryp-lib_1000ng_001_45.36012.36012.	36012	4127.09	598.344	2+	1194.67	0	1.54824	0.000926376	0.0102022	19.5861	96.1451	Confident
474	P0A9Y6	CSPC_ECOLI Cold shock-like protein CspC OS=Escherichia coli (strain K12) OX=83333 GN=cspC PE=1 SV=2	TLAEGQNVEFEIQDGQK	QGNGFK	GPAAVN	QGNGFKTLAEGQ	IQDGQKGPAAVN	dm0	43	17	dm0 nter-TLAEGQNVEFEIQDGQK<dm0-k>-COOH	dm0-K(17), dm0-Nter(1)	191206_UE_CoB_H11M8_dmPICS_HgrFlaMP_Tryp-lib_1000ng_001_45.mgf	191206_UE_CoB_H11M8_dmPICS_HgrFlaMP_Tryp-lib_1000ng_001_45.68828.68828.2	68828	7368	981.501	2+	1960.97	0	7.20543	0.00707209	0.0183607	100	100	Confident
475	P23843	OPPA_ECOLI Periplasmic oligopeptide-binding protein OS=Escherichia coli (strain K12) OX=83333 GN=oppA PE=1 SV=2	PDEVHVDPYLCTYYYEINNQKPPFNDVRVRT	KLKKEI	ALKLGM	KLKKEIPDEVHV	DVRVRTALKLGM	NH2	287	31	NH2-PDEVHVDPYLCTYYYEINNQKPPFNDVRVRT-COOH		191206_UE_CoB_H11M8_dmPICS_HgrFlaMP_Tryp-lib_1000ng_001_45.mgf	191206_UE_CoB_H11M8_dmPICS_HgrFlaMP_Tryp-lib_1000ng_001_45.109556.109556.4	109556	11707.5	946.956	4+	3783.8	0	-1.07922	-0.00102198	0.0318892	14.2022	78.8991	Doubtful
476	P0A799	PGK_ECOLI Phosphoglycerate kinase OS=Escherichia coli (strain K12) OX=83333 GN=pgk PE=1 SV=2	ISYISTGGGAFLEFVEGK	FGIADK	VLPAVA	FGIADKISYIST	EFVEGKVLPAVA	dm6	356	18	dm6 nter-ISYISTGGGAFLEFVEGK<dm6-k>-COOH	dm6-K(18), dm6-Nter(1)	191206_UE_CoB_H11M8_dmPICS_HgrFlaMP_Tryp-lib_1000ng_001_45.mgf	191206_UE_CoB_H11M8_dmPICS_HgrFlaMP_Tryp-lib_1000ng_001_45.117628.117628.3	117628	12670.4	648.368	3+	1942.07	0	5.11228	0.00331462	0.012659	100	100	Confident
477	P0A850	TIG_ECOLI Trigger factor OS=Escherichia coli (strain K12) OX=83333 GN=tig PE=1 SV=1	AGEEFTIDVTFPEEYHAENLK	GIKGHK	GKAAKF	GIKGHKAGEEFT	HAENLKGKAAKF	dm0	207	21	dm0 nter-AGEEFTIDVTFPEEYHAENLK<dm0-k>-COOH	dm0-K(21), dm0-Nter(1)	191206_UE_CoB_H11M8_dmPICS_HgrFlaMP_Tryp-lib_1000ng_001_45.mgf	191206_UE_CoB_H11M8_dmPICS_HgrFlaMP_Tryp-lib_1000ng_001_45.96352.96352.2	96352	10234.2	1248.11	2+	2494.19	0	5.557	0.0069357	0.0291578	100	100	Confident
478	P61175	RL22_ECOLI 50S ribosomal protein L22 OS=Escherichia coli (strain K12) OX=83333 GN=rplV PE=1 SV=1	RTSHITVVVSDR	ADRILK		ADRILKRTSHIT	VVVSDR	dm6	99	12	dm6 nter-RTSHITVVVSDR-COOH	dm6-Nter(1)	191206_UE_CoB_H11M8_dmPICS_HgrFlaMP_Tryp-lib_1000ng_001_45.mgf	191206_UE_CoB_H11M8_dmPICS_HgrFlaMP_Tryp-lib_1000ng_001_45.13978.13978.2	13978	1826.56	702.416	2+	1402.81	0	5.26464	0.00369795	0.0159153	67.2125	100	Confident
479	P04949	FLIC_ECOLI Flagellin OS=Escherichia coli (strain K12) OX=83333 GN=fliC PE=1 SV=2	NQSALSSSIER	QNNINK	LSSGLR	QNNINKNQSALS	SSSIERLSSGLR	dm6	21	11	dm6 nter-NQSALSSSIER-COOH	dm6-Nter(1)	191206_UE_CoB_H11M8_dmPICS_HgrFlaMP_Tryp-lib_1000ng_001_45.mgf	191206_UE_CoB_H11M8_dmPICS_HgrFlaMP_Tryp-lib_1000ng_001_45.26779.26779.2	26779	3183.04	613.335	2+	1224.65	0	2.1389	0.00131186	0.0137901	32.0066	99.6732	Confident
480	P0AC41	SDHA_ECOLI Succinate dehydrogenase flavoprotein subunit OS=Escherichia coli (strain K12) OX=83333 GN=sdhA PE=1 SV=1	GEGGYLLNK	VTEGCR	HGERFM	VTEGCRGEGGYL	GYLLNKHGERFM	dm0	259	9	dm0 nter-GEGGYLLNK<dm0-k>-COOH	dm0-K(9), dm0-Nter(1)	191206_UE_CoB_H11M8_dmPICS_HgrFlaMP_Tryp-lib_1000ng_001_45.mgf	191206_UE_CoB_H11M8_dmPICS_HgrFlaMP_Tryp-lib_1000ng_001_45.34194.34194.	34194	3947.24	504.282	2+	1005.55	1	-3.7767	-0.00190264	0.0126313	16.7778	92.7673	Confident
481	P36683	ACNB_ECOLI Aconitate hydratase B OS=Escherichia coli (strain K12) OX=83333 GN=acnB PE=1 SV=3	QVMQSWADAEWFLNRPALAEK	GNEYAK	LTVTVF	GNEYAKQVMQSW	PALAEKLTVTVF	dm6	145	21	dm6 nter-QVMQSWADAEWFLNRPALAEK<dm6-k>-COOH	dm6-K(21), dm6-Nter(1)	191206_UE_CoB_H11M8_dmPICS_HgrFlaMP_Tryp-lib_1000ng_001_45.mgf	191206_UE_CoB_H11M8_dmPICS_HgrFlaMP_Tryp-lib_1000ng_001_45.106177.106177.3	106177	11315.5	853.462	3+	2557.34	0	8.64203	0.00737558	0.0253264	97.9588	100	Confident
482	P0AA04	PTHP_ECOLI Phosphocarrier protein HPr OS=Escherichia coli (strain K12) OX=83333 GN=ptsH PE=1 SV=1	LQTLGLTQGTVVTISAEGEDEQK	AKSLFK	AVEHLV	AKSLFKLQTLGL	GEDEQKAVEHLV	dm6	50	23	dm6 nter-LQTLGLTQGTVVTISAEGEDEQK<dm6-k>-COOH	dm6-K(23), dm6-Nter(1)	191206_UE_CoB_H11M8_dmPICS_HgrFlaMP_Tryp-lib_1000ng_001_45.mgf	191206_UE_CoB_H11M8_dmPICS_HgrFlaMP_Tryp-lib_1000ng_001_45.92639.92639.3	92639	9829.93	829.133	3+	2484.36	0	7.61821	0.00631646	0.0191977	100	100	Confident
483	P08839	PT1_ECOLI Phosphoenolpyruvate-protein phosphotransferase OS=Escherichia coli (strain K12) OX=83333 GN=ptsI PE=1 SV=1	MISGILASPGIAFGK		ALLLKE	MISGIL	GIAFGKALLLKE	dm0	1	15	dm0 nter-MISGILASPGIAFGK<dm0-k>-COOH	dm0-K(15), dm0-Nter(1)	191206_UE_CoB_H11M8_dmPICS_HgrFlaMP_Tryp-lib_1000ng_001_45.mgf	191206_UE_CoB_H11M8_dmPICS_HgrFlaMP_Tryp-lib_1000ng_001_45.100828.100828.3	100828	10722.2	506.631	3+	1516.87	0	1.27418	0.000645537	0.0116178	19.5861	95.9494	Confident
484	P62399	RL5_ECOLI 50S ribosomal protein L5 OS=Escherichia coli (strain K12) OX=83333 GN=rplE PE=1 SV=2	LLDNAAADLAAISGQKPLITK	AIADKK	ARKSVA	AIADKKLLDNAA	KPLITKARKSVA	dm6	49	21	dm6 nter-LLDNAAADLAAISGQK<dm6-k>PLITK<dm6-k>-COOH	dm6-K(16, 21), dm6-Nter(1)	191206_UE_CoB_H11M8_dmPICS_HgrFlaMP_Tryp-lib_1000ng_001_45.mgf	191206_UE_CoB_H11M8_dmPICS_HgrFlaMP_Tryp-lib_1000ng_001_45.95207.95207.3	95207	10109.7	742.474	3+	2224.39	0	5.04239	0.00374383	0.0212346	100	100	Confident
485	P0A7X6	RIMM_ECOLI Ribosome maturation factor RimM OS=Escherichia coli (strain K12) OX=83333 GN=rimM PE=1 SV=1	LVPFLDGQVIK	FGIKER	KVDLTT	FGIKERLVPFLD	DGQVIKKVDLTT	dm0	155	11	dm0 nter-LVPFLDGQVIK<dm0-k>-COOH	dm0-K(11), dm0-Nter(1)	191206_UE_CoB_H11M8_dmPICS_HgrFlaMP_Tryp-lib_1000ng_001_45.mgf	191206_UE_CoB_H11M8_dmPICS_HgrFlaMP_Tryp-lib_1000ng_001_45.98938.98938.	98938	10516.6	642.901	2+	1283.79	0	2.13847	0.00137482	0.0117457	41.1919	99.6606	Confident
486	P0AG67	RS1_ECOLI 30S ribosomal protein S1 OS=Escherichia coli (strain K12) OX=83333 GN=rpsA PE=1 SV=1	GVVVAIDKDVVLVDAGLK	PGSIVR	SESAIP	PGSIVRGVVVAI	VDAGLKSESAIP	dm0	26	18	dm0 nter-GVVVAIDK<dm0-k>DVVLVDAGLK<dm0-k>-COOH	dm0-K(8, 18), dm0-Nter(1)	191206_UE_CoB_H11M8_dmPICS_HgrFlaMP_Tryp-lib_1000ng_001_45.mgf	191206_UE_CoB_H11M8_dmPICS_HgrFlaMP_Tryp-lib_1000ng_001_45.97087.97087.2	97087	10312.7	947.59	2+	1893.16	0	5.92565	0.00561506	0.0177549	100	100	Confident
487	P0ADE8	YGFZ_ECOLI tRNA-modifying protein YgfZ OS=Escherichia coli (strain K12) OX=83333 GN=ygfZ PE=1 SV=2	LPLTLMTLDDWALATITGADSEK	PTASAR	YMQGQV	PTASARLPLTLM	GADSEKYMQGQV	dm6	17	23	dm6 nter-LPLTLMTLDDWALATITGADSEK<dm6-k>-COOH	dm6-K(23), dm6-Nter(1)	191206_UE_CoB_H11M8_dmPICS_HgrFlaMP_Tryp-lib_1000ng_001_45.mgf	191206_UE_CoB_H11M8_dmPICS_HgrFlaMP_Tryp-lib_1000ng_001_45.129856.129856.3	129856	14287.5	848.48	3+	2542.39	0	12.5107	0.010615	0.018143	100	100	Confident
488	P22564	RIHC_ECOLI Non-specific ribonucleoside hydrolase RihC OS=Escherichia coli (strain K12) OX=83333 GN=rihC PE=1 SV=1	NALQLLHFWNAEIPLAQGAAVPLVR	VEKTTR	APRDAA	VEKTTRNALQLL	AVPLVRAPRDAA	dm6	48	25	dm6 nter-NALQLLHFWNAEIPLAQGAAVPLVR-COOH	dm6-Nter(1)	191206_UE_CoB_H11M8_dmPICS_HgrFlaMP_Tryp-lib_1000ng_001_45.mgf	191206_UE_CoB_H11M8_dmPICS_HgrFlaMP_Tryp-lib_1000ng_001_45.124311.124311.3	124311	13535.1	926.206	3+	2774.58	1	4.44869	0.0041189	0.0251338	100	100	Confident
489	P0A6F3	GLPK_ECOLI Glycerol kinase OS=Escherichia coli (strain K12) OX=83333 GN=glpK PE=1 SV=2	LINDAYDSEYFATK	LRDEMK	VQNTNG	LRDEMKLINDAY	EYFATKVQNTNG	dm0	323	14	dm0 nter-LINDAYDSEYFATK<dm0-k>-COOH	dm0-K(14), dm0-Nter(1)	191206_UE_CoB_H11M8_dmPICS_HgrFlaMP_Tryp-lib_1000ng_001_45.mgf	191206_UE_CoB_H11M8_dmPICS_HgrFlaMP_Tryp-lib_1000ng_001_45.74849.74849.2	74849	7972.54	853.428	2+	1704.82	0	9.67861	0.00825992	0.0147491	64.2022	100	Confident
490	P21513	RNE_ECOLI Ribonuclease E OS=Escherichia coli (strain K12) OX=83333 GN=rne PE=1 SV=6	EYFPANYSAHGRPN	LKEIAR	IKDVLR	LKEIAREYFPAN	AHGRPNIKDVLR	dm6	76	14	dm6 nter-EYFPANYSAHGRPN-COOH	dm6-Nter(1)	191206_UE_CoB_H11M8_dmPICS_HgrFlaMP_Tryp-lib_1000ng_001_45.mgf	191206_UE_CoB_H11M8_dmPICS_HgrFlaMP_Tryp-lib_1000ng_001_45.36985.36985.3	36985	4227.13	552.937	3+	1655.79	0	-0.806125	-0.000445737	0.0166979	56.7778	100	Confident
491	P30177	YBIB_ECOLI Uncharacterized protein YbiB OS=Escherichia coli (strain K12) OX=83333 GN=ybiB PE=1 SV=1	DPETTAQWIER	LLPQAK	CLAGSE	LLPQAKDPETTA	AQWIERCLAGSE	dm6	270	11	dm6 nter-DPETTAQWIER-COOH	dm6-Nter(1)	191206_UE_CoB_H11M8_dmPICS_HgrFlaMP_Tryp-lib_1000ng_001_45.mgf	191206_UE_CoB_H11M8_dmPICS_HgrFlaMP_Tryp-lib_1000ng_001_45.64256.64256.2	64256	6915.22	690.355	2+	1378.69	0	0.736961	0.000508764	0.0121082	30	99.6736	Confident
492	P0A853	TNAA_ECOLI Tryptophanase OS=Escherichia coli (strain K12) OX=83333 GN=tnaA PE=1 SV=1	EAEYKDWTIEQITR	YFIKQR	ETYKYA	YFIKQREAEYKD	IEQITRETYKYA	dm0	242	14	dm0 nter-EAEYK<dm0-k>DWTIEQITR-COOH	dm0-K(5), dm0-Nter(1)	191206_UE_CoB_H11M8_dmPICS_HgrFlaMP_Tryp-lib_1000ng_001_45.mgf	191206_UE_CoB_H11M8_dmPICS_HgrFlaMP_Tryp-lib_1000ng_001_45.71365.71365.2	71365	7620.51	919.48	2+	1836.93	0	10.7619	0.00989529	0.02048	100	100	Confident
493	P0ACB2	HEM2_ECOLI Delta-aminolevulinic acid dehydratase OS=Escherichia coli (strain K12) OX=83333 GN=hemB PE=1 SV=2	LLDEAQGADCLMVKPAGAYLD	EAIRES	IVRELR	EAIRESLLDEAQ	AGAYLDIVRELR	NH2	234	21	NH2-LLDEAQGADCLM<ox>VK<dm6-k>PAGAYLD-COOH	Oxidation of M(12), dm6-K(14)	191206_UE_CoB_H11M8_dmPICS_HgrFlaMP_Tryp-lib_1000ng_001_45.mgf	191206_UE_CoB_H11M8_dmPICS_HgrFlaMP_Tryp-lib_1000ng_001_45.83327.83327.3	83327	8846.53	748.387	3+	2242.11	0	14.505	0.0108552	0.020709	20.8619	98.25	Confident
494	Q46938	KDUI_ECOLI 4-deoxy-L-threo-5-hexosulose-uronate ketol-isomerase OS=Escherichia coli (strain K12) OX=83333 GN=kduI PE=1 SV=1	YFVPDVLETCQLSMGLTELAPGNLWNTMPCHTHERR	RRTINK	MEVYFY	RRTINKYFVPDV	HTHERRMEVYFY	dm6	166	36	dm6 nter-YFVPDVLETCQLSMGLTELAPGNLWNTM<ox>PCHTHERR-COOH	Oxidation of M(28), dm6-Nter(1)	191206_UE_CoB_H11M8_dmPICS_HgrFlaMP_Tryp-lib_1000ng_001_45.mgf	191206_UE_CoB_H11M8_dmPICS_HgrFlaMP_Tryp-lib_1000ng_001_45.116462.116462.4	116462	12525.1	1053.27	4+	4208.02	1	2.77112	0.00291802	0.0311933	42.5964	100	Confident
495	P0AB77	KBL_ECOLI 2-amino-3-ketobutyrate coenzyme A ligase OS=Escherichia coli (strain K12) OX=83333 GN=kbl PE=1 SV=1	GEFYQQLTNDLETAR	MR	AEGLFK	MRGEFYQQ	DLETARAEGLFK	dm0	3	15	dm0 nter-GEFYQQLTNDLETAR-COOH	dm0-Nter(1)	191206_UE_CoB_H11M8_dmPICS_HgrFlaMP_Tryp-lib_1000ng_001_45.mgf	191206_UE_CoB_H11M8_dmPICS_HgrFlaMP_Tryp-lib_1000ng_001_45.88812.88812.2	88812	9422.68	906.948	2+	1811.87	0	6.4089	0.0058125	0.0194838	74.2022	100	Confident
496	P0ABF6	CDD_ECOLI Cytidine deaminase OS=Escherichia coli (strain K12) OX=83333 GN=cdd PE=1 SV=1	TLLMDEQDHGYALTGDALSQAAIAAANR	KDLEIK	SHMPYS	KDLEIKTLLMDE	IAAANRSHMPYS	dm0	174	28	dm0 nter-TLLMDEQDHGYALTGDALSQAAIAAANR-COOH	dm0-Nter(1)	191206_UE_CoB_H11M8_dmPICS_HgrFlaMP_Tryp-lib_1000ng_001_45.mgf	191206_UE_CoB_H11M8_dmPICS_HgrFlaMP_Tryp-lib_1000ng_001_45.104586.104586.4	104586	11134.5	737.12	4+	2943.44	1	2.3438	0.00172707	0.0206492	67.4473	100	Confident
497	P14081	SELB_ECOLI Selenocysteine-specific elongation factor OS=Escherichia coli (strain K12) OX=83333 GN=selB PE=1 SV=3	VSLLEDNLAELVFDTPLWLADNDR	SHVTGR	LVLRDI	SHVTGRVSLLED	LADNDRLVLRDI	dm6	297	24	dm6 nter-VSLLEDNLAELVFDTPLWLADNDR-COOH	dm6-Nter(1)	191206_UE_CoB_H11M8_dmPICS_HgrFlaMP_Tryp-lib_1000ng_001_45.mgf	191206_UE_CoB_H11M8_dmPICS_HgrFlaMP_Tryp-lib_1000ng_001_45.132311.132311.3	132311	14623.9	931.832	3+	2791.45	1	7.81906	0.00728338	0.0243924	100	100	Confident
498	P21513	RNE_ECOLI Ribonuclease E OS=Escherichia coli (strain K12) OX=83333 GN=rne PE=1 SV=6	IEPSLEAAFVDYGAER	KGKITR	HGFLPL	KGKITRIEPSLE	DYGAERHGFLPL	dm6	49	16	dm6 nter-IEPSLEAAFVDYGAER-COOH	dm6-Nter(1)	191206_UE_CoB_H11M8_dmPICS_HgrFlaMP_Tryp-lib_1000ng_001_45.mgf	191206_UE_CoB_H11M8_dmPICS_HgrFlaMP_Tryp-lib_1000ng_001_45.97633.97633.3	97633	10372	600.982	3+	1799.92	0	4.66522	0.0028037	0.0152814	26.0206	98.7745	Confident
499	P0A6F3	GLPK_ECOLI Glycerol kinase OS=Escherichia coli (strain K12) OX=83333 GN=glpK PE=1 SV=2	VQNTNGVYVVPAFTGLGAPYWDPYAR	EYFATK	GAIFGL	EYFATKVQNTNG	WDPYARGAIFGL	dm0	337	26	dm0 nter-VQNTNGVYVVPAFTGLGAPYWDPYAR-COOH	dm0-Nter(1)	191206_UE_CoB_H11M8_dmPICS_HgrFlaMP_Tryp-lib_1000ng_001_45.mgf	191206_UE_CoB_H11M8_dmPICS_HgrFlaMP_Tryp-lib_1000ng_001_45.123028.123028.3	123028	13370.7	961.827	3+	2882.44	0	6.99298	0.00672599	0.0241351	100	100	Confident
500	P0CE47, P0CE48	EFTU1_ECOLI Elongation factor Tu 1 OS=Escherichia coli (strain K12) OX=83333 GN=tufA PE=1 SV=1; EFTU2_ECOLI Elongation factor Tu 2 OS=Escherichia coli (strain K12) OX=83333 GN=tufB PE=1 SV=1	MVVTLIHPIAMDDGLR	PGDNIK; PGDNIK	FAIREG; FAIREG	PGDNIKMVVTLI	MDDGLRFAIREG	dm0	359; 359	16	dm0 nter-MVVTLIHPIAM<ox>DDGLR-COOH	Oxidation of M(11), dm0-Nter(1)	191206_UE_CoB_H11M8_dmPICS_HgrFlaMP_Tryp-lib_1000ng_001_45.mgf	191206_UE_CoB_H11M8_dmPICS_HgrFlaMP_Tryp-lib_1000ng_001_45.81468.81468.3	81468	8653.69	608.996	3+	1823.96	0	1.70578	0.00103881	0.0164726	23.3724	97.995	Confident
501	P0A870	TALB_ECOLI Transaldolase B OS=Escherichia coli (strain K12) OX=83333 GN=talB PE=1 SV=2	ELAESEGAIER	APALLK	KLSYTG	APALLKELAESE	EGAIERKLSYTG	dm0	251	11	dm0 nter-ELAESEGAIER-COOH	dm0-Nter(1)	191206_UE_CoB_H11M8_dmPICS_HgrFlaMP_Tryp-lib_1000ng_001_45.mgf	191206_UE_CoB_H11M8_dmPICS_HgrFlaMP_Tryp-lib_1000ng_001_45.32051.32051.2	32051	3731.7	616.312	2+	1230.61	0	0.416721	0.00025683	0.0116517	16.3827	91.6195	Confident
502	P0AF96	TABA_ECOLI Toxin-antitoxin biofilm protein TabA OS=Escherichia coli (strain K12) OX=83333 GN=tabA PE=1 SV=1	YLDIQIVLK	AEYHAR	GQEGMT	AEYHARYLDIQI	IQIVLKGQEGMT	dm0	67	9	dm0 nter-YLDIQIVLK<dm0-k>-COOH	dm0-K(9), dm0-Nter(1)	191206_UE_CoB_H11M8_dmPICS_HgrFlaMP_Tryp-lib_1000ng_001_45.mgf	191206_UE_CoB_H11M8_dmPICS_HgrFlaMP_Tryp-lib_1000ng_001_45.96215.96215.	96215	10218.8	580.87	2+	1159.72	0	3.68306	0.00213937	0.0147643	22.3657	97.6136	Confident
503	P07395	SYFB_ECOLI Phenylalanine--tRNA ligase beta subunit OS=Escherichia coli (strain K12) OX=83333 GN=pheT PE=1 SV=2	VVGVNLFDVYR	KVGVNQ	GKGVAE	KVGVNQVVGVNL	LFDVYRGKGVAE	dm0	735	11	dm0 nter-VVGVNLFDVYR-COOH	dm0-Nter(1)	191206_UE_CoB_H11M8_dmPICS_HgrFlaMP_Tryp-lib_1000ng_001_45.mgf	191206_UE_CoB_H11M8_dmPICS_HgrFlaMP_Tryp-lib_1000ng_001_45.91271.91271.	91271	9683.82	654.868	2+	1307.72	0	-1.89747	-0.00124259	0.0132218	43.6653	100	Confident
504	P0CE47, P0CE48	EFTU1_ECOLI Elongation factor Tu 1 OS=Escherichia coli (strain K12) OX=83333 GN=tufA PE=1 SV=1; EFTU2_ECOLI Elongation factor Tu 2 OS=Escherichia coli (strain K12) OX=83333 GN=tufB PE=1 SV=1	LLPIEDVFSISGR	AIDKPF; AIDKPF	GTVVTG; GTVVTG	AIDKPFLLPIED	FSISGRGTVVTG	dm6	212; 212	13	dm6 nter-LLPIEDVFSISGR-COOH	dm6-Nter(1)	191206_UE_CoB_H11M8_dmPICS_HgrFlaMP_Tryp-lib_1000ng_001_45.mgf	191206_UE_CoB_H11M8_dmPICS_HgrFlaMP_Tryp-lib_1000ng_001_45.115604.115604.1	115604	12419.7	1479.87	1+	1478.86	0	2.79604	0.00413775	0.014937	90.5552	100	Confident
505	P07395	SYFB_ECOLI Phenylalanine--tRNA ligase beta subunit OS=Escherichia coli (strain K12) OX=83333 GN=pheT PE=1 SV=2	CAFFSPLSITGR	QNVLLE	ARRHGL	QNVLLECAFFSP	LSITGRARRHGL	dm6	335	12	dm6 nter-C<cmm>AFFSPLSITGR-COOH	Carbamidomethylation of C(1), dm6-Nter(1)	191206_UE_CoB_H11M8_dmPICS_HgrFlaMP_Tryp-lib_1000ng_001_45.mgf	191206_UE_CoB_H11M8_dmPICS_HgrFlaMP_Tryp-lib_1000ng_001_45.95593.95593.	95593	10150.6	695.38	2+	1388.73	0	8.17766	0.00568653	0.0135656	23.4679	98.0704	Confident
506	P0AFG3	ODO1_ECOLI 2-oxoglutarate dehydrogenase E1 component OS=Escherichia coli (strain K12) OX=83333 GN=sucA PE=1 SV=1	IEQLYPFPHK	DVAIVR	AMQEVL	DVAIVRIEQLYP	YPFPHKAMQEVL	dm0	845	10	dm0 nter-IEQLYPFPHK<dm0-k>-COOH	dm0-K(10), dm0-Nter(1)	191206_UE_CoB_H11M8_dmPICS_HgrFlaMP_Tryp-lib_1000ng_001_45.mgf	191206_UE_CoB_H11M8_dmPICS_HgrFlaMP_Tryp-lib_1000ng_001_45.56977.56977.2	56977	6202.23	664.377	2+	1326.73	0	4.06686	0.00270192	0.0154248	22.84	97.9707	Confident
507	P0A7V3	RS3_ECOLI 30S ribosomal protein S3 OS=Escherichia coli (strain K12) OX=83333 GN=rpsC PE=1 SV=2	VVADIAGVPAQINIAEVR	VEKLRK	KPELDA	VEKLRKVVADIA	NIAEVRKPELDA	dm0	90	18	dm0 nter-VVADIAGVPAQINIAEVR-COOH	dm0-Nter(1)	191206_UE_CoB_H11M8_dmPICS_HgrFlaMP_Tryp-lib_1000ng_001_45.mgf	191206_UE_CoB_H11M8_dmPICS_HgrFlaMP_Tryp-lib_1000ng_001_45.100540.100540.2	100540	10691.6	932.046	2+	1862.06	0	8.28052	0.00771777	0.0198672	100	100	Confident
508	P0AAI3	FTSH_ECOLI ATP-dependent zinc metalloprotease FtsH OS=Escherichia coli (strain K12) OX=83333 GN=ftsH PE=1 SV=1	NMVTQWGFSEK	ATNLAR	LGPLLY	ATNLARNMVTQW	WGFSEKLGPLLY	dm6	502	11	dm6 nter-NMVTQWGFSEK<dm6-k>-COOH	dm6-K(11), dm6-Nter(1)	191206_UE_CoB_H11M8_dmPICS_HgrFlaMP_Tryp-lib_1000ng_001_45.mgf	191206_UE_CoB_H11M8_dmPICS_HgrFlaMP_Tryp-lib_1000ng_001_45.70722.70722.2	70722	7554.59	697.878	2+	1393.73	0	6.05074	0.00422266	0.0131282	34.6852	99.8896	Confident
509	P23843	OPPA_ECOLI Periplasmic oligopeptide-binding protein OS=Escherichia coli (strain K12) OX=83333 GN=oppA PE=1 SV=2	SPAFDSIMAETLK	NTAHYK	VTDEAQ	NTAHYKSPAFDS	MAETLKVTDEAQ	dm6	469	13	dm6 nter-SPAFDSIMAETLK<dm6-k>-COOH	dm6-K(13), dm6-Nter(1)	191206_UE_CoB_H11M8_dmPICS_HgrFlaMP_Tryp-lib_1000ng_001_45.mgf	191206_UE_CoB_H11M8_dmPICS_HgrFlaMP_Tryp-lib_1000ng_001_45.92116.92116.	92116	9773.03	739.921	2+	1476.82	1	4.70663	0.00348016	0.0215099	33.8722	99.887	Confident
510	P0A6M8	EFG_ECOLI Elongation factor G OS=Escherichia coli (strain K12) OX=83333 GN=fusA PE=1 SV=2	AGDIAAAIGLK	EIKEVR	DVTTGD	EIKEVRAGDIAA	AAIGLKDVTTGD	dm6	379	11	dm6 nter-AGDIAAAIGLK<dm6-k>-COOH	dm6-K(11), dm6-Nter(1)	191206_UE_CoB_H11M8_dmPICS_HgrFlaMP_Tryp-lib_1000ng_001_45.mgf	191206_UE_CoB_H11M8_dmPICS_HgrFlaMP_Tryp-lib_1000ng_001_45.70973.70973.1	70973	7580.41	1067.72	1+	1066.7	0	9.24182	0.00986758	0.00834188	47.9588	100	Confident
511	P61889	MDH_ECOLI Malate dehydrogenase OS=Escherichia coli (strain K12) OX=83333 GN=mdh PE=1 SV=1	VAVLGAAGGIGQALALLLK	MK	TQLPSG	MKVAVLGA	LALLLKTQLPSG	dm6	3	19	dm6 nter-VAVLGAAGGIGQALALLLK<dm6-k>-COOH	dm6-K(19), dm6-Nter(1)	191206_UE_CoB_H11M8_dmPICS_HgrFlaMP_Tryp-lib_1000ng_001_45.mgf	191206_UE_CoB_H11M8_dmPICS_HgrFlaMP_Tryp-lib_1000ng_001_45.127276.127276.3	127276	13939	601.742	3+	1802.2	0	0.944192	0.00056816	0.0127933	58.8606	100	Confident
512	P0A6F5	CH60_ECOLI 60 kDa chaperonin OS=Escherichia coli (strain K12) OX=83333 GN=groL PE=1 SV=2	EMLPVLEAVAK	KISNIR	AGKPLL	KISNIREMLPVL	LEAVAKAGKPLL	dm0	232	11	dm0 nter-EM<ox>LPVLEAVAK<dm0-k>-COOH	Oxidation of M(2), dm0-K(11), dm0-Nter(1)	191206_UE_CoB_H11M8_dmPICS_HgrFlaMP_Tryp-lib_1000ng_001_45.mgf	191206_UE_CoB_H11M8_dmPICS_HgrFlaMP_Tryp-lib_1000ng_001_45.78338.78338.2	78338	8330.55	636.369	2+	1270.72	0	2.81075	0.00178867	0.012314	51.0237	100	Confident
513	P61889	MDH_ECOLI Malate dehydrogenase OS=Escherichia coli (strain K12) OX=83333 GN=mdh PE=1 SV=1	DIALGEEFVNK	LDTLKK		LDTLKKDIALGE	EEFVNK	dm0	302	11	dm0 nter-DIALGEEFVNK<dm0-k>-COOH	dm0-K(11), dm0-Nter(1)	191206_UE_CoB_H11M8_dmPICS_HgrFlaMP_Tryp-lib_1000ng_001_45.mgf	191206_UE_CoB_H11M8_dmPICS_HgrFlaMP_Tryp-lib_1000ng_001_45.85396.85396.	85396	9063.38	645.852	2+	1289.69	0	1.90798	0.00123227	0.0203152	23.8722	98.2183	Confident
514	P0AD59	IVY_ECOLI Inhibitor of vertebrate lysozyme OS=Escherichia coli (strain K12) OX=83333 GN=ivy PE=1 SV=1	LTWLNVNDALSIDGK	KTSQEK	TVLFAA	KTSQEKLTWLNV	LSIDGKTVLFAA	dm6	122	15	dm6 nter-LTWLNVNDALSIDGK<dm6-k>-COOH	dm6-K(15), dm6-Nter(1)	191206_UE_CoB_H11M8_dmPICS_HgrFlaMP_Tryp-lib_1000ng_001_45.mgf	191206_UE_CoB_H11M8_dmPICS_HgrFlaMP_Tryp-lib_1000ng_001_45.111347.111347.2	111347	11909.1	864.01	2+	1725.99	0	7.05178	0.00609276	0.0110505	100	100	Confident
515	P0A7V8	RS4_ECOLI 30S ribosomal protein S4 OS=Escherichia coli (strain K12) OX=83333 GN=rpsD PE=1 SV=2	GNTGENLLALLEGR	EAARLK	LDNVVY	EAARLKGNTGEN	ALLEGRLDNVVY	dm6	84	14	dm6 nter-GNTGENLLALLEGR-COOH	dm6-Nter(1)	191206_UE_CoB_H11M8_dmPICS_HgrFlaMP_Tryp-lib_1000ng_001_45.mgf	191206_UE_CoB_H11M8_dmPICS_HgrFlaMP_Tryp-lib_1000ng_001_45.108541.108541.3	108541	11590.4	497.616	3+	1489.83	0	-3.87534	-0.00192844	0.0108969	26.7778	99.3135	Confident
516	P0A796	PFKA_ECOLI ATP-dependent 6-phosphofructokinase isozyme 1 OS=Escherichia coli (strain K12) OX=83333 GN=pfkA PE=1 SV=1	MGAYAIDLLLAGYGGR	RILASR	CVGIQN	RILASRMGAYAI	AGYGGRCVGIQN	dm0	268	16	dm0 nter-MGAYAIDLLLAGYGGR-COOH	dm0-Nter(1)	191206_UE_CoB_H11M8_dmPICS_HgrFlaMP_Tryp-lib_1000ng_001_45.mgf	191206_UE_CoB_H11M8_dmPICS_HgrFlaMP_Tryp-lib_1000ng_001_45.120630.120630.3	120630	13052.4	556.968	3+	1667.87	0	6.52712	0.00363537	0.013595	30.8619	99.7506	Confident
517	P0A8T7	RPOC_ECOLI DNA-directed RNA polymerase subunit beta' OS=Escherichia coli (strain K12) OX=83333 GN=rpoC PE=1 SV=1	VERGDVISDGPEAPHDILR	VFEGER	LRGVHA	VFEGERVERGDV	PHDILRLRGVHA	dm0	1204	19	dm0 nter-VERGDVISDGPEAPHDILR-COOH	dm0-Nter(1)	191206_UE_CoB_H11M8_dmPICS_HgrFlaMP_Tryp-lib_1000ng_001_45.mgf	191206_UE_CoB_H11M8_dmPICS_HgrFlaMP_Tryp-lib_1000ng_001_45.53936.53936.3	53936	5906.76	701.703	3+	2102.08	0	5.13502	0.00360324	0.0198217	100	100	Confident
518	P0AEQ3	GLNH_ECOLI Glutamine-binding periplasmic protein OS=Escherichia coli (strain K12) OX=83333 GN=glnH PE=1 SV=1	LVVATDTAFVPFEFK	HAADKK	QGDKYV	HAADKKLVVATD	VPFEFKQGDKYV	dm6	27	15	dm6 nter-LVVATDTAFVPFEFK<dm6-k>-COOH	dm6-K(15), dm6-Nter(1)	191206_UE_CoB_H11M8_dmPICS_HgrFlaMP_Tryp-lib_1000ng_001_45.mgf	191206_UE_CoB_H11M8_dmPICS_HgrFlaMP_Tryp-lib_1000ng_001_45.116590.116590.	116590	12540.2	876.523	2+	1751.02	0	7.78114	0.0068203	0.0165853	89.5861	100	Confident
519	P0AG07	RPE_ECOLI Ribulose-phosphate 3-epimerase OS=Escherichia coli (strain K12) OX=83333 GN=rpe PE=1 SV=1	IVPDFAAAGASIITFHPEASEHVDR	VKPVDR	TLQLIK	VKPVDRIVPDFA	SEHVDRTLQLIK	dm0	77	25	dm0 nter-IVPDFAAAGASIITFHPEASEHVDR-COOH	dm0-Nter(1)	191206_UE_CoB_H11M8_dmPICS_HgrFlaMP_Tryp-lib_1000ng_001_45.mgf	191206_UE_CoB_H11M8_dmPICS_HgrFlaMP_Tryp-lib_1000ng_001_45.98286.98286.5	98286	10445.7	536.68	5+	2677.35	1	3.12415	0.00167603	0.0170014	93.9794	100	Confident
520	P0AG30	RHO_ECOLI Transcription termination factor Rho OS=Escherichia coli (strain K12) OX=83333 GN=rho PE=1 SV=1	VLTGGVDANALHRPK	VPASGK	RFFGAA	VPASGKVLTGGV	ALHRPKRFFGAA	dm6	284	15	dm6 nter-VLTGGVDANALHRPK<dm6-k>-COOH	dm6-K(15), dm6-Nter(1)	191206_UE_CoB_H11M8_dmPICS_HgrFlaMP_Tryp-lib_1000ng_001_45.mgf	191206_UE_CoB_H11M8_dmPICS_HgrFlaMP_Tryp-lib_1000ng_001_45.31703.31703.3	31703	3696.5	539.338	3+	1614.98	0	4.19861	0.00226446	0.0126631	71.4267	100	Confident
521	P15254	PUR4_ECOLI Phosphoribosylformylglycinamidine synthase OS=Escherichia coli (strain K12) OX=83333 GN=purL PE=1 SV=3	EMTSPLSLVISAFAR	EGNEER	VEDVRH	EGNEEREMTSPL	ISAFARVEDVRH	dm0	793	15	dm0 nter-EMTSPLSLVISAFAR-COOH	dm0-Nter(1)	191206_UE_CoB_H11M8_dmPICS_HgrFlaMP_Tryp-lib_1000ng_001_45.mgf	191206_UE_CoB_H11M8_dmPICS_HgrFlaMP_Tryp-lib_1000ng_001_45.126634.126634.	126634	13851.8	825.455	2+	1648.89	0	5.62502	0.00464317	0.0138193	72.2185	100	Confident
522	P0A7E5	PYRG_ECOLI CTP synthase OS=Escherichia coli (strain K12) OX=83333 GN=pyrG PE=1 SV=2	GLDAILVPGGFGYR	GVEILK	GVEGMI	GVEILKGLDAIL	GGFGYRGVEGMI	dm0	343	14	dm0 nter-GLDAILVPGGFGYR-COOH	dm0-Nter(1)	191206_UE_CoB_H11M8_dmPICS_HgrFlaMP_Tryp-lib_1000ng_001_45.mgf	191206_UE_CoB_H11M8_dmPICS_HgrFlaMP_Tryp-lib_1000ng_001_45.105332.105332.	105332	11219.4	732.412	2+	1461.8	1	5.51107	0.00403359	0.0154918	29.2082	99.6575	Confident
523	P0A9W3	ETTA_ECOLI Energy-dependent translational throttle protein EttA OS=Escherichia coli (strain K12) OX=83333 GN=ettA PE=1 SV=2	NISLSFFPGAK	KRHILK	IGVLGL	KRHILKNISLSF	FFPGAKIGVLGL	dm0	24	11	dm0 nter-NISLSFFPGAK<dm0-k>-COOH	dm0-K(11), dm0-Nter(1)	191206_UE_CoB_H11M8_dmPICS_HgrFlaMP_Tryp-lib_1000ng_001_45.mgf	191206_UE_CoB_H11M8_dmPICS_HgrFlaMP_Tryp-lib_1000ng_001_45.93309.93309.2	93309	9901.35	618.855	2+	1235.69	0	3.62424	0.00224287	0.0112462	32.2915	99.8897	Confident
524	P0A6P9	ENO_ECOLI Enolase OS=Escherichia coli (strain K12) OX=83333 GN=eno PE=1 SV=2	AFTSEEFTHFLEELTK	AGEGNK	QYPIVS	AGEGNKAFTSEE	LEELTKQYPIVS	dm0	267	16	dm0 nter-AFTSEEFTHFLEELTK<dm0-k>-COOH	dm0-K(16), dm0-Nter(1)	191206_UE_CoB_H11M8_dmPICS_HgrFlaMP_Tryp-lib_1000ng_001_45.mgf	191206_UE_CoB_H11M8_dmPICS_HgrFlaMP_Tryp-lib_1000ng_001_45.121305.121305.	121305	13146.3	993.512	2+	1983.98	1	11.9179	0.0118345	0.0169582	100	100	Confident
525	P61889	MDH_ECOLI Malate dehydrogenase OS=Escherichia coli (strain K12) OX=83333 GN=mdh PE=1 SV=1	RIQNAGTEVVEAK	VADLTK	AGGGSA	VADLTKRIQNAG	EVVEAKAGGGSA	dm0	205	13	dm0 nter-RIQNAGTEVVEAK<dm0-k>-COOH	dm0-K(13), dm0-Nter(1)	191206_UE_CoB_H11M8_dmPICS_HgrFlaMP_Tryp-lib_1000ng_001_45.mgf	191206_UE_CoB_H11M8_dmPICS_HgrFlaMP_Tryp-lib_1000ng_001_45.21257.21257.3	21257	2602.59	490.945	3+	1469.82	0	-5.48206	-0.0026914	0.0113216	41.4874	100	Confident
526	P0A7D4	PURA_ECOLI Adenylosuccinate synthetase OS=Escherichia coli (strain K12) OX=83333 GN=purA PE=1 SV=2	VVVLGTQWGDEGK	MGNN	GKIVDL	MGNNVVVLGT	WGDEGKGKIVDL	dm0	5	13	dm0 nter-VVVLGTQWGDEGK<dm0-k>-COOH	dm0-K(13), dm0-Nter(1)	191206_UE_CoB_H11M8_dmPICS_HgrFlaMP_Tryp-lib_1000ng_001_45.mgf	191206_UE_CoB_H11M8_dmPICS_HgrFlaMP_Tryp-lib_1000ng_001_45.73345.73345.2	73345	7820.77	722.908	2+	1442.78	1	15.0846	0.010897	0.0211636	22.3657	97.6136	Confident
527	P76403	YEGQ_ECOLI Uncharacterized protease YegQ OS=Escherichia coli (strain K12) OX=83333 GN=yegQ PE=3 SV=1	AIDDAAAGKPFDTSLLETLEGLAHR	AQVYRK	GYTEGF	AQVYRKAIDDAA	EGLAHRGYTEGF	dm0	308	25	dm0 nter-AIDDAAAGK<dm0-k>PFDTSLLETLEGLAHR-COOH	dm0-K(9), dm0-Nter(1)	191206_UE_CoB_H11M8_dmPICS_HgrFlaMP_Tryp-lib_1000ng_001_45.mgf	191206_UE_CoB_H11M8_dmPICS_HgrFlaMP_Tryp-lib_1000ng_001_45.117471.117471.4	117471	12650.8	667.609	4+	2666.39	0	6.27796	0.0041912	0.0170294	95.8503	100	Confident
528	P37645	YHJG_ECOLI AsmA family protein YhjG OS=Escherichia coli (strain K12) OX=83333 GN=yhjG PE=3 SV=3	TLAPLALLTKTVWLPW	LPRVEA	IKLEKP	LPRVEATLAPLA	TVWLPWIKLEKP	NH2	105	16	NH2-TLAPLALLTKTVWLPW-COOH		191206_UE_CoB_H11M8_dmPICS_HgrFlaMP_Tryp-lib_1000ng_001_45.mgf	191206_UE_CoB_H11M8_dmPICS_HgrFlaMP_Tryp-lib_1000ng_001_45.124044.124044.3	124044	13504.9	608.705	3+	1822.08	1	8.28967	0.00504315	0.0158966	15.5284	90.6475	Confident
529	P31658	HCHA_ECOLI Protein/nucleic acid deglycase 1 OS=Escherichia coli (strain K12) OX=83333 GN=hchA PE=1 SV=3	QTPEIGYMPGHLTWYFGEELKK	PDAADK	MGMNII	PDAADKQTPEIG	GEELKKMGMNII	pyr	216	22	pyro-QTPEIGYMPGHLTWYFGEELK<dm6-k>K<dm6-k>-COOH	Pyrolidone from Q(1), dm6-K(21, 22)	191206_UE_CoB_H11M8_dmPICS_HgrFlaMP_Tryp-lib_1000ng_001_45.mgf	191206_UE_CoB_H11M8_dmPICS_HgrFlaMP_Tryp-lib_1000ng_001_45.113302.113302.3	113302	12142.7	892.473	3+	2674.38	0	7.33574	0.0065469	0.0245671	37.2125	100	Confident
530	P0AEG4	DSBA_ECOLI Thiol:disulfide interchange protein DsbA OS=Escherichia coli (strain K12) OX=83333 GN=dsbA PE=1 SV=1	DLTQAWAVAMALGVEDK	GGDLGK	VTVPLF	GGDLGKDLTQAW	LGVEDKVTVPLF	dm0	90	17	dm0 nter-DLTQAWAVAMALGVEDK<dm0-k>-COOH	dm0-K(17), dm0-Nter(1)	191206_UE_CoB_H11M8_dmPICS_HgrFlaMP_Tryp-lib_1000ng_001_45.mgf	191206_UE_CoB_H11M8_dmPICS_HgrFlaMP_Tryp-lib_1000ng_001_45.127550.127550.3	127550	13976.3	625.334	3+	1872.97	0	8.53463	0.00533695	0.0131112	46.7778	100	Confident
531	P0AA43	RSUA_ECOLI Ribosomal small subunit pseudouridine synthase A OS=Escherichia coli (strain K12) OX=83333 GN=rsuA PE=1 SV=1	TYLVTLESPVADDTAEQFAK	RHHCEK	GVQLHN	RHHCEKTYLVTL	AEQFAKGVQLHN	dm0	131	20	dm0 nter-TYLVTLESPVADDTAEQFAK<dm0-k>-COOH	dm0-K(20), dm0-Nter(1)	191206_UE_CoB_H11M8_dmPICS_HgrFlaMP_Tryp-lib_1000ng_001_45.mgf	191206_UE_CoB_H11M8_dmPICS_HgrFlaMP_Tryp-lib_1000ng_001_45.105024.105024.3	105024	11184.8	752.4	3+	2253.14	1	14.6536	0.0110203	0.0258356	39.5861	100	Confident
532	P0AFG8	ODP1_ECOLI Pyruvate dehydrogenase E1 component OS=Escherichia coli (strain K12) OX=83333 GN=aceE PE=1 SV=2	HHFEVDASYVVVAALGELAK	SRENLR	RGEIDK	SRENLRHHFEVD	LGELAKRGEIDK	dm6	840	20	dm6 nter-HHFEVDASYVVVAALGELAK<dm6-k>-COOH	dm6-K(20), dm6-Nter(1)	191206_UE_CoB_H11M8_dmPICS_HgrFlaMP_Tryp-lib_1000ng_001_45.mgf	191206_UE_CoB_H11M8_dmPICS_HgrFlaMP_Tryp-lib_1000ng_001_45.119773.119773.4	119773	12934.1	556.57	4+	2222.24	0	5.58251	0.00310704	0.0139344	100	100	Confident
533	P0AEX9, UE0005	MALE_ECOLI Maltose/maltodextrin-binding periplasmic protein OS=Escherichia coli (strain K12) OX=83333 GN=malE PE=1 SV=1; HIS6_MBPxGFP HIS6-MBP-GFP OS=Ulrich Eckhard	LYPFTWDAVR	KAFQDK; KAFQDK	YNGKLI; YNGKLI	KAFQDKLYPFTW	TWDAVRYNGKLI	dm6	115; 99	10	dm6 nter-LYPFTWDAVR-COOH	dm6-Nter(1)	191206_UE_CoB_H11M8_dmPICS_HgrFlaMP_Tryp-lib_1000ng_001_45.mgf	191206_UE_CoB_H11M8_dmPICS_HgrFlaMP_Tryp-lib_1000ng_001_45.96434.96434.1	96434	10243.1	1301.72	1+	1300.7	0	5.59933	0.0072887	0.0196299	21.8046	98.5612	Confident
534	P16687	PHNI_ECOLI Alpha-D-ribose 1-methylphosphonate 5-triphosphate synthase subunit PhnI OS=Escherichia coli (strain K12) OX=83333 GN=phnI PE=1 SV=2	QGLAKFEEDSGAQPDDITRTPPVYPCSRS	FSLLAR	SRLQQL	FSLLARQGLAKF	YPCSRSSRLQQL	dm6	162	29	dm6 nter-QGLAK<dm6-k>FEEDSGAQPDDITRTPPVYPC<cmm>SRS-COOH	Carbamidomethylation of C(26), dm6-K(5), dm6-Nter(1)	191206_UE_CoB_H11M8_dmPICS_HgrFlaMP_Tryp-lib_1000ng_001_45.mgf	191206_UE_CoB_H11M8_dmPICS_HgrFlaMP_Tryp-lib_1000ng_001_45.123302.123302.4	123302	13408.8	823.405	4+	3288.64	1	-14.5288	-0.0119596	0.0287895	15.0864	81.3084	Doubtful
535	P26616	MAO1_ECOLI NAD-dependent malic enzyme OS=Escherichia coli (strain K12) OX=83333 GN=maeA PE=1 SV=4	RNFNLLGLLPEVVETIEEQAER	FSMEER	AWIQYQ	FSMEERRNFNLL	EEQAERAWIQYQ	dm6	38	22	dm6 nter-RNFNLLGLLPEVVETIEEQAER-COOH	dm6-Nter(1)	191206_UE_CoB_H11M8_dmPICS_HgrFlaMP_Tryp-lib_1000ng_001_45.mgf	191206_UE_CoB_H11M8_dmPICS_HgrFlaMP_Tryp-lib_1000ng_001_45.127554.127554.3	127554	13976.8	868.829	3+	2602.42	1	16.487	0.0143186	0.0250065	100	100	Confident
536	P0A8C4	YGFB_ECOLI UPF0149 protein YgfB OS=Escherichia coli (strain K12) OX=83333 GN=ygfB PE=3 SV=1	FLLGLGVTQPK	AGWVNH	LDKVTG	AGWVNHFLLGLG	GVTQPKLDKVTG	dm6	112	11	dm6 nter-FLLGLGVTQPK<dm6-k>-COOH	dm6-K(11), dm6-Nter(1)	191206_UE_CoB_H11M8_dmPICS_HgrFlaMP_Tryp-lib_1000ng_001_45.mgf	191206_UE_CoB_H11M8_dmPICS_HgrFlaMP_Tryp-lib_1000ng_001_45.87956.87956.2	87956	9333.74	620.92	2+	1239.82	0	2.85233	0.00177107	0.0124878	46.0206	100	Confident
537	P0A7M6	RL29_ECOLI 50S ribosomal protein L29 OS=Escherichia coli (strain K12) OX=83333 GN=rpmC PE=1 SV=1	MQAASGQLQQSHLLK	EQFNLR	QVRRDV	EQFNLRMQAASG	QSHLLKQVRRDV	dm6	30	15	dm6 nter-MQAASGQLQQSHLLK<dm6-k>-COOH	dm6-K(15), dm6-Nter(1)	191206_UE_CoB_H11M8_dmPICS_HgrFlaMP_Tryp-lib_1000ng_001_45.mgf	191206_UE_CoB_H11M8_dmPICS_HgrFlaMP_Tryp-lib_1000ng_001_45.39052.39052.3	39052	4442.3	570.001	3+	1706.98	0	2.25629	0.00128609	0.0155376	100	100	Confident
538	P0A7Z4	RPOA_ECOLI DNA-directed RNA polymerase subunit alpha OS=Escherichia coli (strain K12) OX=83333 GN=rpoA PE=1 SV=1	EEKPEFDPILLRPVDDLELTVR	RQPEVK	SANCLK	RQPEVKEEKPEF	LELTVRSANCLK	dm0	244	22	dm0 nter-EEK<dm0-k>PEFDPILLRPVDDLELTVR-COOH	dm0-K(3), dm0-Nter(1)	191206_UE_CoB_H11M8_dmPICS_HgrFlaMP_Tryp-lib_1000ng_001_45.mgf	191206_UE_CoB_H11M8_dmPICS_HgrFlaMP_Tryp-lib_1000ng_001_45.109694.109694.4	109694	11723.1	670.623	4+	2678.45	0	3.64273	0.00244289	0.016271	84.6852	100	Confident
539	P0A853	TNAA_ECOLI Tryptophanase OS=Escherichia coli (strain K12) OX=83333 GN=tnaA PE=1 SV=1	GAEQIYIPVLIKK	PTHQGR	REQEKG	PTHQGRGAEQIY	PVLIKKREQEKG	dm6	104	13	dm6 nter-GAEQIYIPVLIK<dm6-k>K<dm6-k>-COOH	dm6-K(12, 13), dm6-Nter(1)	191206_UE_CoB_H11M8_dmPICS_HgrFlaMP_Tryp-lib_1000ng_001_45.mgf	191206_UE_CoB_H11M8_dmPICS_HgrFlaMP_Tryp-lib_1000ng_001_45.81042.81042.3	81042	8610.04	525.365	3+	1573.07	0	1.09203	0.000573714	0.013706	61.4874	100	Confident
540	P0ADV7	MLAC_ECOLI Intermembrane phospholipid transport system binding protein MlaC OS=Escherichia coli (strain K12) OX=83333 GN=mlaC PE=1 SV=1	YAGALVLGQYYK	PYVQVK	SATPAQ	PYVQVKYAGALV	LGQYYKSATPAQ	dm6	72	12	dm6 nter-YAGALVLGQYYK<dm6-k>-COOH	dm6-K(12), dm6-Nter(1)	191206_UE_CoB_H11M8_dmPICS_HgrFlaMP_Tryp-lib_1000ng_001_45.mgf	191206_UE_CoB_H11M8_dmPICS_HgrFlaMP_Tryp-lib_1000ng_001_45.77407.77407.2	77407	8236.33	707.427	2+	1412.83	0	3.32168	0.00234984	0.0104559	48.8606	100	Confident
541	P0AES4	GYRA_ECOLI DNA gyrase subunit A OS=Escherichia coli (strain K12) OX=83333 GN=gyrA PE=1 SV=1	ITAILPVTEFEEGVK	LEQDER	VFMATA	LEQDERITAILP	FEEGVKVFMATA	dm0	631	15	dm0 nter-ITAILPVTEFEEGVK<dm0-k>-COOH	dm0-K(15), dm0-Nter(1)	191206_UE_CoB_H11M8_dmPICS_HgrFlaMP_Tryp-lib_1000ng_001_45.mgf	191206_UE_CoB_H11M8_dmPICS_HgrFlaMP_Tryp-lib_1000ng_001_45.105247.105247.3	105247	11209.8	567.996	3+	1700.96	0	3.025	0.00171818	0.0147316	19.5861	95.9494	Confident
542	P0A6H1	CLPX_ECOLI ATP-dependent Clp protease ATP-binding subunit ClpX OS=Escherichia coli (strain K12) OX=83333 GN=clpX PE=1 SV=2	LPVVATLNELSEEALIQILK	PEFIGR	EPKNAL	PEFIGRLPVVAT	LIQILKEPKNAL	dm6	308	20	dm6 nter-LPVVATLNELSEEALIQILK<dm6-k>-COOH	dm6-K(20), dm6-Nter(1)	191206_UE_CoB_H11M8_dmPICS_HgrFlaMP_Tryp-lib_1000ng_001_45.mgf	191206_UE_CoB_H11M8_dmPICS_HgrFlaMP_Tryp-lib_1000ng_001_45.129585.129585.2	129585	14253	1131.21	2+	2260.39	0	7.79923	0.00882251	0.0351032	100	100	Confident
543	P0A6M8	EFG_ECOLI Elongation factor G OS=Escherichia coli (strain K12) OX=83333 GN=fusA PE=1 SV=2	VYSGVVNSGDTVLNSVK	NLTFFR	AARERF	NLTFFRVYSGVV	VLNSVKAARERF	dm0	338	17	dm0 nter-VYSGVVNSGDTVLNSVK<dm0-k>-COOH	dm0-K(17), dm0-Nter(1)	191206_UE_CoB_H11M8_dmPICS_HgrFlaMP_Tryp-lib_1000ng_001_45.mgf	191206_UE_CoB_H11M8_dmPICS_HgrFlaMP_Tryp-lib_1000ng_001_45.72620.72620.3	72620	7748.24	598.663	3+	1792.96	0	6.05144	0.00362275	0.015245	53.4679	100	Confident
544	P0AFG3	ODO1_ECOLI 2-oxoglutarate dehydrogenase E1 component OS=Escherichia coli (strain K12) OX=83333 GN=sucA PE=1 SV=1	MVQAPIFHVNADDPEAVA	CTDIGK	FVTRLA	CTDIGKMVQAPI	DPEAVAFVTRLA	dm6	414	18	dm6 nter-MVQAPIFHVNADDPEAVA-COOH	dm6-Nter(1)	191206_UE_CoB_H11M8_dmPICS_HgrFlaMP_Tryp-lib_1000ng_001_45.mgf	191206_UE_CoB_H11M8_dmPICS_HgrFlaMP_Tryp-lib_1000ng_001_45.91635.91635.2	91635	9721.82	979.507	2+	1956.98	0	8.43291	0.00826002	0.0315199	35.2288	99.7732	Confident
545	P0A7U3	RS19_ECOLI 30S ribosomal protein S19 OS=Escherichia coli (strain K12) OX=83333 GN=rpsS PE=1 SV=2	GPFIDLHLLK	PRSLKK	KVEKAV	PRSLKKGPFIDL	DLHLLKKVEKAV	dm0	8	10	dm0 nter-GPFIDLHLLK<dm0-k>-COOH	dm0-K(10), dm0-Nter(1)	191206_UE_CoB_H11M8_dmPICS_HgrFlaMP_Tryp-lib_1000ng_001_45.mgf	191206_UE_CoB_H11M8_dmPICS_HgrFlaMP_Tryp-lib_1000ng_001_45.86380.86380.3	86380	9165.89	403.578	3+	1207.73	0	-18.2093	-0.00734902	0.00919814	19.5861	95.9494	Doubtful
546	P35340	AHPF_ECOLI Alkyl hydroperoxide reductase subunit F OS=Escherichia coli (strain K12) OX=83333 GN=ahpF PE=1 SV=2	GVFAAGDCTTVPYK	CETNVK	QIIIAT	CETNVKGVFAAG	TTVPYKQIIIAT	dm0	482	14	dm0 nter-GVFAAGDC<cmm>TTVPYK<dm0-k>-COOH	Carbamidomethylation of C(8), dm0-K(14), dm0-Nter(1)	191206_UE_CoB_H11M8_dmPICS_HgrFlaMP_Tryp-lib_1000ng_001_45.mgf	191206_UE_CoB_H11M8_dmPICS_HgrFlaMP_Tryp-lib_1000ng_001_45.61171.61171.2	61171	6610.6	771.39	2+	1540.76	0	3.59532	0.00277338	0.014252	80.9691	100	Confident
547	P0AGD3	SODF_ECOLI Superoxide dismutase [Fe] OS=Escherichia coli (strain K12) OX=83333 GN=sodB PE=1 SV=2	SFELPALPYAK	M	DALAPH	MSFELPA	ALPYAKDALAPH	dm6	2	11	dm6 nter-SFELPALPYAK<dm6-k>-COOH	dm6-K(11), dm6-Nter(1)	191206_UE_CoB_H11M8_dmPICS_HgrFlaMP_Tryp-lib_1000ng_001_45.mgf	191206_UE_CoB_H11M8_dmPICS_HgrFlaMP_Tryp-lib_1000ng_001_45.96156.96156.2	96156	10212.3	652.404	2+	1302.79	0	5.49821	0.00358704	0.00941474	31.7393	99.7758	Confident
548	P32662	GPH_ECOLI Phosphoglycolate phosphatase OS=Escherichia coli (strain K12) OX=83333 GN=gph PE=1 SV=1	YYGEVAEEGTFLFPHVADTLGALQAK	RKLFDR	GLPLGL	RKLFDRYYGEVA	GALQAKGLPLGL	dm6	101	26	dm6 nter-YYGEVAEEGTFLFPHVADTLGALQAK<dm6-k>-COOH	dm6-K(26), dm6-Nter(1)	191206_UE_CoB_H11M8_dmPICS_HgrFlaMP_Tryp-lib_1000ng_001_45.mgf	191206_UE_CoB_H11M8_dmPICS_HgrFlaMP_Tryp-lib_1000ng_001_45.119777.119777.4	119777	12934.6	724.392	4+	2893.52	0	7.39585	0.00535745	0.0235442	100	100	Confident
549	P0ACB2	HEM2_ECOLI Delta-aminolevulinic acid dehydratase OS=Escherichia coli (strain K12) OX=83333 GN=hemB PE=1 SV=2	AGADLIFSYFALDLAEK	LGSIKR	KILR	LGSIKRAGADLI	LDLAEKKILR	dm6	304	17	dm6 nter-AGADLIFSYFALDLAEK<dm6-k>-COOH	dm6-K(17), dm6-Nter(1)	191206_UE_CoB_H11M8_dmPICS_HgrFlaMP_Tryp-lib_1000ng_001_45.mgf	191206_UE_CoB_H11M8_dmPICS_HgrFlaMP_Tryp-lib_1000ng_001_45.126480.126480.3	126480	13830.5	638.036	3+	1911.07	0	10.072	0.00642623	0.015873	70.7058	100	Confident
550	P00350	6PGD_ECOLI 6-phosphogluconate dehydrogenase, decarboxylating OS=Escherichia coli (strain K12) OX=83333 GN=gnd PE=1 SV=2	AAVLPANLIQAQR	YYDSYR	DYFGAH	YYDSYRAAVLPA	LIQAQRDYFGAH	dm6	433	13	dm6 nter-AAVLPANLIQAQR-COOH	dm6-Nter(1)	191206_UE_CoB_H11M8_dmPICS_HgrFlaMP_Tryp-lib_1000ng_001_45.mgf	191206_UE_CoB_H11M8_dmPICS_HgrFlaMP_Tryp-lib_1000ng_001_45.73846.73846.1	73846	7871.03	1398.87	1+	1397.86	0	1.78286	0.00249398	0.0196177	70	100	Confident
551	P0CE47, P0CE48	EFTU1_ECOLI Elongation factor Tu 1 OS=Escherichia coli (strain K12) OX=83333 GN=tufA PE=1 SV=1; EFTU2_ECOLI Elongation factor Tu 2 OS=Escherichia coli (strain K12) OX=83333 GN=tufB PE=1 SV=1	AGENVGVLLR	LLDEGR; LLDEGR	GIKREE; GIKREE	LLDEGRAGENVG	VGVLLRGIKREE	dm6	271; 271	10	dm6 nter-AGENVGVLLR-COOH	dm6-Nter(1)	191206_UE_CoB_H11M8_dmPICS_HgrFlaMP_Tryp-lib_1000ng_001_45.mgf	191206_UE_CoB_H11M8_dmPICS_HgrFlaMP_Tryp-lib_1000ng_001_45.52348.52348.2	52348	5748.88	531.331	2+	1060.65	0	2.81937	0.00149802	0.00720962	43.4679	100	Confident
552	P37685	ALDB_ECOLI Aldehyde dehydrogenase B OS=Escherichia coli (strain K12) OX=83333 GN=aldB PE=1 SV=2	VFQEEIFGPVLAVTTFK	GQNNMR	TMEEAL	GQNNMRVFQEEI	AVTTFKTMEEAL	dm6	404	17	dm6 nter-VFQEEIFGPVLAVTTFK<dm6-k>-COOH	dm6-K(17), dm6-Nter(1)	191206_UE_CoB_H11M8_dmPICS_HgrFlaMP_Tryp-lib_1000ng_001_45.mgf	191206_UE_CoB_H11M8_dmPICS_HgrFlaMP_Tryp-lib_1000ng_001_45.123107.123107.3	123107	13381.7	665.066	3+	1992.16	0	7.28271	0.00484344	0.0148727	64.5593	100	Confident
553	P77252	YKGE_ECOLI Uncharacterized protein YkgE OS=Escherichia coli (strain K12) OX=83333 GN=ykgE PE=3 SV=1	MNVNFFVTCIGDALK		SRMARD	MNVNFF	IGDALKSRMARD	dm0	1	15	dm0 nter-MNVNFFVTC<cmm>IGDALK<dm0-k>-COOH	Carbamidomethylation of C(9), dm0-K(15), dm0-Nter(1)	191206_UE_CoB_H11M8_dmPICS_HgrFlaMP_Tryp-lib_1000ng_001_45.mgf	191206_UE_CoB_H11M8_dmPICS_HgrFlaMP_Tryp-lib_1000ng_001_45.121862.121862.3	121862	13223.7	595.646	3+	1783.9	0	9.02068	0.00537309	0.0134578	42.84	100	Confident
554	P45748	TSAC_ECOLI Threonylcarbamoyl-AMP synthase OS=Escherichia coli (strain K12) OX=83333 GN=tsaC PE=1 SV=2	AQFGAAFPVVPGETGGR	TVDEVR	LNPSEI	TVDEVRAQFGAA	GETGGRLNPSEI	dm6	156	17	dm6 nter-AQFGAAFPVVPGETGGR-COOH	dm6-Nter(1)	191206_UE_CoB_H11M8_dmPICS_HgrFlaMP_Tryp-lib_1000ng_001_45.mgf	191206_UE_CoB_H11M8_dmPICS_HgrFlaMP_Tryp-lib_1000ng_001_45.84609.84609.2	84609	8981.14	847.964	2+	1693.9	0	8.02665	0.00680626	0.0132447	98.2391	100	Confident
555	P63284	CLPB_ECOLI Chaperone protein ClpB OS=Escherichia coli (strain K12) OX=83333 GN=clpB PE=1 SV=1	VLALDMGALVAGAK	GLKGRR	YRGEFE	GLKGRRVLALDM	LVAGAKYRGEFE	dm0	237	14	dm0 nter-VLALDMGALVAGAK<dm0-k>-COOH	dm0-K(14), dm0-Nter(1)	191206_UE_CoB_H11M8_dmPICS_HgrFlaMP_Tryp-lib_1000ng_001_45.mgf	191206_UE_CoB_H11M8_dmPICS_HgrFlaMP_Tryp-lib_1000ng_001_45.103738.103738.	103738	11038.1	692.918	2+	1383.82	0	4.53218	0.00314042	0.0184478	40.2228	99.556	Confident
556	P0A9B2	G3P1_ECOLI Glyceraldehyde-3-phosphate dehydrogenase A OS=Escherichia coli (strain K12) OX=83333 GN=gapA PE=1 SV=2	VTAERDPANLK	NGKKIR	WDEVGV	NGKKIRVTAERD	DPANLKWDEVGV	dm0	74	11	dm0 nter-VTAERDPANLK<dm0-k>-COOH	dm0-K(11), dm0-Nter(1)	191206_UE_CoB_H11M8_dmPICS_HgrFlaMP_Tryp-lib_1000ng_001_45.mgf	191206_UE_CoB_H11M8_dmPICS_HgrFlaMP_Tryp-lib_1000ng_001_45.17206.17206.2	17206	2163.63	635.364	2+	1268.71	0	3.89736	0.00247623	0.0138995	37.6955	99.546	Confident
557	P21599	KPYK2_ECOLI Pyruvate kinase II OS=Escherichia coli (strain K12) OX=83333 GN=pykA PE=1 SV=3	TAALIGVDYLAVSFPR	DKADIK	CGEDLN	DKADIKTAALIG	AVSFPRCGEDLN	dm0	184	16	dm0 nter-TAALIGVDYLAVSFPR-COOH	dm0-Nter(1)	191206_UE_CoB_H11M8_dmPICS_HgrFlaMP_Tryp-lib_1000ng_001_45.mgf	191206_UE_CoB_H11M8_dmPICS_HgrFlaMP_Tryp-lib_1000ng_001_45.118620.118620.2	118620	12789.6	860.993	2+	1719.96	0	9.19036	0.00791277	0.0174316	100	100	Confident
558	P0A7A9	IPYR_ECOLI Inorganic pyrophosphatase OS=Escherichia coli (strain K12) OX=83333 GN=ppa PE=1 SV=2	SLLNVPAGK	M	DLPEDI	MSLLNVP	NVPAGKDLPEDI	dm6	2	9	dm6 nter-SLLNVPAGK<dm6-k>-COOH	dm6-K(9), dm6-Nter(1)	191206_UE_CoB_H11M8_dmPICS_HgrFlaMP_Tryp-lib_1000ng_001_45.mgf	191206_UE_CoB_H11M8_dmPICS_HgrFlaMP_Tryp-lib_1000ng_001_45.47165.47165.1	47165	5248.78	966.672	1+	965.655	0	10.0313	0.00969689	0.0138069	14.318	96.4029	Confident
559	P07014	SDHB_ECOLI Succinate dehydrogenase iron-sulfur subunit OS=Escherichia coli (strain K12) OX=83333 GN=sdhB PE=1 SV=1	DMMLLDALIQLK	EADEGR	EKDPSL	EADEGRDMMLLD	ALIQLKEKDPSL	dm6	32	12	dm6 nter-DMMLLDALIQLK<dm6-k>-COOH	dm6-K(12), dm6-Nter(1)	191206_UE_CoB_H11M8_dmPICS_HgrFlaMP_Tryp-lib_1000ng_001_45.mgf	191206_UE_CoB_H11M8_dmPICS_HgrFlaMP_Tryp-lib_1000ng_001_45.129362.129362.3	129362	14223.8	491.299	3+	1470.88	0	-5.22529	-0.00256719	0.0113693	34.2022	100	Confident
560	P75858	ELFG_ECOLI Uncharacterized fimbrial-like protein ElfG OS=Escherichia coli (strain K12) OX=83333 GN=elfG PE=2 SV=1	CDPGGQRLGGQGASGNSGSFSLKILQ	DTRWHI	PFVGSV	DTRWHICDPGGQ	SLKILQPFVGSV	dm0	146	26	dm0 nter-CDPGGQRLGGQGASGNSGSFSLK<dm0-k>ILQ-COOH	dm0-K(23), dm0-Nter(1)	191206_UE_CoB_H11M8_dmPICS_HgrFlaMP_Tryp-lib_1000ng_001_45.mgf	191206_UE_CoB_H11M8_dmPICS_HgrFlaMP_Tryp-lib_1000ng_001_45.56559.56559.3	56559	6161.9	864.456	3+	2589.3	1	17.6915	0.0152873	0.0337675	20.5061	97.0297	Doubtful
561	P0ABJ1	CYOA_ECOLI Cytochrome bo(3) ubiquinol oxidase subunit 2 OS=Escherichia coli (strain K12) OX=83333 GN=cyoA PE=1 SV=1	LAAPSEYNQVEYFSNVKPDLFADVINK	MAAFEK	FMAHGK	MAAFEKLAAPSE	ADVINKFMAHGK	dm0	254	27	dm0 nter-LAAPSEYNQVEYFSNVK<dm0-k>PDLFADVINK<dm0-k>-COOH	dm0-K(17, 27), dm0-Nter(1)	191206_UE_CoB_H11M8_dmPICS_HgrFlaMP_Tryp-lib_1000ng_001_45.mgf	191206_UE_CoB_H11M8_dmPICS_HgrFlaMP_Tryp-lib_1000ng_001_45.117206.117206.4	117206	12617.8	789.92	4+	3154.62	1	7.69793	0.00607877	0.0187754	87.9588	100	Confident
562	P0A8N3	SYK1_ECOLI Lysine--tRNA ligase OS=Escherichia coli (strain K12) OX=83333 GN=lysS PE=1 SV=2	WDLGDILGAK	NEQFKK	GKLFKT	NEQFKKWDLGDI	DILGAKGKLFKT	dm6	116	10	dm6 nter-WDLGDILGAK<dm6-k>-COOH	dm6-K(10), dm6-Nter(1)	191206_UE_CoB_H11M8_dmPICS_HgrFlaMP_Tryp-lib_1000ng_001_45.mgf	191206_UE_CoB_H11M8_dmPICS_HgrFlaMP_Tryp-lib_1000ng_001_45.112078.112078.2	112078	11994.9	578.358	2+	1154.7	0	3.92627	0.00227078	0.00939471	16.7778	92.7673	Confident
563	P0A6K6	DEOB_ECOLI Phosphopentomutase OS=Escherichia coli (strain K12) OX=83333 GN=deoB PE=1 SV=1	TSADSVFQIACHEETFGLDK	GKPIFY	LYELCE	GKPIFYTSADSV	TFGLDKLYELCE	dm0	170	20	dm0 nter-TSADSVFQIAC<cmm>HEETFGLDK<dm0-k>-COOH	Carbamidomethylation of C(11), dm0-K(20), dm0-Nter(1)	191206_UE_CoB_H11M8_dmPICS_HgrFlaMP_Tryp-lib_1000ng_001_45.mgf	191206_UE_CoB_H11M8_dmPICS_HgrFlaMP_Tryp-lib_1000ng_001_45.92417.92417.3	92417	9804.81	771.04	3+	2310.08	0	6.53859	0.00504148	0.0218881	100	100	Confident
564	P0A7R5	RS10_ECOLI 30S ribosomal protein S10 OS=Escherichia coli (strain K12) OX=83333 GN=rpsJ PE=1 SV=1	LVDIVEPTEK	IRTHLR	TVDALM	IRTHLRLVDIVE	VEPTEKTVDALM	dm0	73	10	dm0 nter-LVDIVEPTEK<dm0-k>-COOH	dm0-K(10), dm0-Nter(1)	191206_UE_CoB_H11M8_dmPICS_HgrFlaMP_Tryp-lib_1000ng_001_45.mgf	191206_UE_CoB_H11M8_dmPICS_HgrFlaMP_Tryp-lib_1000ng_001_45.53930.53930.	53930	5906.04	599.851	2+	1197.69	0	2.12603	0.0012753	0.00834395	21.549	97.2696	Confident
565	P0A853	TNAA_ECOLI Tryptophanase OS=Escherichia coli (strain K12) OX=83333 GN=tnaA PE=1 SV=1	YDIPVVMDSAR	YSIAKK	FAENAY	YSIAKKYDIPVV	VMDSARFAENAY	dm0	220	11	dm0 nter-YDIPVVMDSAR-COOH	dm0-Nter(1)	191206_UE_CoB_H11M8_dmPICS_HgrFlaMP_Tryp-lib_1000ng_001_45.mgf	191206_UE_CoB_H11M8_dmPICS_HgrFlaMP_Tryp-lib_1000ng_001_45.76636.76636.2	76636	8157.42	647.332	2+	1292.64	0	3.96859	0.00256899	0.00993255	26.5758	99.3428	Confident
566	P38521	YGGL_ECOLI Uncharacterized protein YggL OS=Escherichia coli (strain K12) OX=83333 GN=yggL PE=4 SV=2	TVDDFINEVIEPNK	EEQIDK	LAFDGS	EEQIDKTVDDFI	VIEPNKLAFDGS	dm6	41	14	dm6 nter-TVDDFINEVIEPNK<dm6-k>-COOH	dm6-K(14), dm6-Nter(1)	191206_UE_CoB_H11M8_dmPICS_HgrFlaMP_Tryp-lib_1000ng_001_45.mgf	191206_UE_CoB_H11M8_dmPICS_HgrFlaMP_Tryp-lib_1000ng_001_45.95429.95429.2	95429	10133.1	850.982	2+	1699.93	0	11.6439	0.00990866	0.0146164	100	100	Confident
567	P0A9Y6	CSPC_ECOLI Cold shock-like protein CspC OS=Escherichia coli (strain K12) OX=83333 GN=cspC PE=1 SV=2	TLAEGQNVEFEIQDGQK	QGNGFK	GPAAVN	QGNGFKTLAEGQ	IQDGQKGPAAVN	dm0	43	17	dm0 nter-TLAEGQNVEFEIQDGQK<dm0-k>-COOH	dm0-K(17), dm0-Nter(1)	191206_UE_CoB_H11M8_dmPICS_HgrFlaMP_Tryp-lib_1000ng_001_45.mgf	191206_UE_CoB_H11M8_dmPICS_HgrFlaMP_Tryp-lib_1000ng_001_45.68513.68513.2	68513	7337.63	981.499	2+	1960.97	0	4.68173	0.00459509	0.0147098	100	100	Confident
568	P0A7V0	RS2_ECOLI 30S ribosomal protein S2 OS=Escherichia coli (strain K12) OX=83333 GN=rpsB PE=1 SV=2	DAALSCDQFFVNHR	ASEAVK	WLGGML	ASEAVKDAALSC	FFVNHRWLGGML	dm0	82	14	dm0 nter-DAALSC<cmm>DQFFVNHR-COOH	Carbamidomethylation of C(6), dm0-Nter(1)	191206_UE_CoB_H11M8_dmPICS_HgrFlaMP_Tryp-lib_1000ng_001_45.mgf	191206_UE_CoB_H11M8_dmPICS_HgrFlaMP_Tryp-lib_1000ng_001_45.66460.66460.3	66460	7133.42	569.937	3+	1706.78	0	2.84068	0.00161901	0.0148697	45.376	100	Confident
569	P0A8V2	RPOB_ECOLI DNA-directed RNA polymerase subunit beta OS=Escherichia coli (strain K12) OX=83333 GN=rpoB PE=1 SV=1	ALNYTTEQILDLFFEK	ATIILR	VIFEIR	ATIILRALNYTT	DLFFEKVIFEIR	dm0	212	16	dm0 nter-ALNYTTEQILDLFFEK<dm0-k>-COOH	dm0-K(16), dm0-Nter(1)	191206_UE_CoB_H11M8_dmPICS_HgrFlaMP_Tryp-lib_1000ng_001_45.mgf	191206_UE_CoB_H11M8_dmPICS_HgrFlaMP_Tryp-lib_1000ng_001_45.126613.126613.3	126613	13849	667.697	3+	2000.05	0	8.82742	0.00589399	0.0128074	71.549	100	Confident
570	P07014	SDHB_ECOLI Succinate dehydrogenase iron-sulfur subunit OS=Escherichia coli (strain K12) OX=83333 GN=sdhB PE=1 SV=1	DLVVDMGQFYAQYEK	GLPVIR	IKPYLL	GLPVIRDLVVDM	YAQYEKIKPYLL	dm6	102	15	dm6 nter-DLVVDMGQFYAQYEK<dm6-k>-COOH	dm6-K(15), dm6-Nter(1)	191206_UE_CoB_H11M8_dmPICS_HgrFlaMP_Tryp-lib_1000ng_001_45.mgf	191206_UE_CoB_H11M8_dmPICS_HgrFlaMP_Tryp-lib_1000ng_001_45.117906.117906.3	117906	12704.6	625.33	3+	1872.96	0	4.88233	0.00305305	0.0135704	30.655	99.7531	Confident
571	P0A951	ATDA_ECOLI Spermidine N(1)-acetyltransferase OS=Escherichia coli (strain K12) OX=83333 GN=speG PE=1 SV=2	YWFEEPYEAFVELSDLYDK	NASVMR	HIHDQS	NASVMRYWFEEP	SDLYDKHIHDQS	dm6	32	19	dm6 nter-YWFEEPYEAFVELSDLYDK<dm6-k>-COOH	dm6-K(19), dm6-Nter(1)	191206_UE_CoB_H11M8_dmPICS_HgrFlaMP_Tryp-lib_1000ng_001_45.mgf	191206_UE_CoB_H11M8_dmPICS_HgrFlaMP_Tryp-lib_1000ng_001_45.128079.128079.3	128079	14050.1	837.757	3+	2510.22	0	10.9708	0.00919078	0.0172604	100	100	Confident
572	P0AF36	ZAPB_ECOLI Cell division protein ZapB OS=Escherichia coli (strain K12) OX=83333 GN=zapB PE=1 SV=1	NNSLSQEVQNAQHQR	EELKEK	EELERE	EELKEKNNSLSQ	NAQHQREELERE	dm0	36	15	dm0 nter-NNSLSQEVQNAQHQR-COOH	dm0-Nter(1)	191206_UE_CoB_H11M8_dmPICS_HgrFlaMP_Tryp-lib_1000ng_001_45.mgf	191206_UE_CoB_H11M8_dmPICS_HgrFlaMP_Tryp-lib_1000ng_001_45.26102.26102.3	26102	3114.13	594.296	3+	1779.86	0	2.67514	0.00158982	0.011696	66.9897	100	Confident
573	P0AGD3	SODF_ECOLI Superoxide dismutase [Fe] OS=Escherichia coli (strain K12) OX=83333 GN=sodB PE=1 SV=2	SSEGGVFNNAAQVWNHTFY	LEEIIR	WNCLAP	LEEIIRSSEGGV	WNHTFYWNCLAP	dm6	59	19	dm6 nter-SSEGGVFNNAAQVWNHTFY-COOH	dm6-Nter(1)	191206_UE_CoB_H11M8_dmPICS_HgrFlaMP_Tryp-lib_1000ng_001_45.mgf	191206_UE_CoB_H11M8_dmPICS_HgrFlaMP_Tryp-lib_1000ng_001_45.104015.104015.3	104015	11068.7	721.348	3+	2161.01	0	7.32693	0.00528523	0.0189409	68.8606	100	Confident
574	P0AD49	YFIA_ECOLI Ribosome-associated inhibitor A OS=Escherichia coli (strain K12) OX=83333 GN=raiA PE=1 SV=2	EPQGFVADATINTPNGVLVASGK	HIILSK	HEDMYT	HIILSKEPQGFV	LVASGKHEDMYT	dm6	44	23	dm6 nter-EPQGFVADATINTPNGVLVASGK<dm6-k>-COOH	dm6-K(23), dm6-Nter(1)	191206_UE_CoB_H11M8_dmPICS_HgrFlaMP_Tryp-lib_1000ng_001_45.mgf	191206_UE_CoB_H11M8_dmPICS_HgrFlaMP_Tryp-lib_1000ng_001_45.95235.95235.2	95235	10112.6	1177.66	2+	2352.3	1	1.67767	0.00197488	0.0332541	39.5861	99.547	Confident
575	P0A7M6	RL29_ECOLI 50S ribosomal protein L29 OS=Escherichia coli (strain K12) OX=83333 GN=rpmC PE=1 SV=1	EKSVEELNTELLNLLR	KAKELR	EQFNLR	KAKELREKSVEE	LLNLLREQFNLR	dm0	8	16	dm0 nter-EK<dm0-k>SVEELNTELLNLLR-COOH	dm0-K(2), dm0-Nter(1)	191206_UE_CoB_H11M8_dmPICS_HgrFlaMP_Tryp-lib_1000ng_001_45.mgf	191206_UE_CoB_H11M8_dmPICS_HgrFlaMP_Tryp-lib_1000ng_001_45.111148.111148.2	111148	11886	978.563	2+	1955.09	0	9.05978	0.00886549	0.0231285	100	100	Confident
576	P33221	PURT_ECOLI Formate-dependent phosphoribosylglycinamide formyltransferase OS=Escherichia coli (strain K12) OX=83333 GN=purT PE=1 SV=3	ESWQPQQMSPLALER	EDGDYR	AQEIAR	EDGDYRESWQPQ	PLALERAQEIAR	dm6	232	15	dm6 nter-ESWQPQQMSPLALER-COOH	dm6-Nter(1)	191206_UE_CoB_H11M8_dmPICS_HgrFlaMP_Tryp-lib_1000ng_001_45.mgf	191206_UE_CoB_H11M8_dmPICS_HgrFlaMP_Tryp-lib_1000ng_001_45.87188.87188.2	87188	9252.44	917.479	2+	1832.93	0	7.44973	0.00683492	0.0170357	72.2185	100	Confident
577	P0AEX9	MALE_ECOLI Maltose/maltodextrin-binding periplasmic protein OS=Escherichia coli (strain K12) OX=83333 GN=malE PE=1 SV=1	QTVDEALKDAQTR	NAASGR	ITK	NAASGRQTVDEA	KDAQTRITK	dm6	381	13	dm6 nter-QTVDEALK<dm6-k>DAQTR-COOH	dm6-K(8), dm6-Nter(1)	191206_UE_CoB_H11M8_dmPICS_HgrFlaMP_Tryp-lib_1000ng_001_45.mgf	191206_UE_CoB_H11M8_dmPICS_HgrFlaMP_Tryp-lib_1000ng_001_45.35285.35285.2	35285	4054.7	771.945	2+	1541.87	0	5.09715	0.0039347	0.0122979	89.2082	100	Confident
578	P09424	MTLD_ECOLI Mannitol-1-phosphate 5-dehydrogenase OS=Escherichia coli (strain K12) OX=83333 GN=mtlD PE=1 SV=3	HVGFVDSAVDR	KAWVEE	IVPPSA	KAWVEEHVGFVD	DSAVDRIVPPSA	dm0	149	11	dm0 nter-HVGFVDSAVDR-COOH	dm0-Nter(1)	191206_UE_CoB_H11M8_dmPICS_HgrFlaMP_Tryp-lib_1000ng_001_45.mgf	191206_UE_CoB_H11M8_dmPICS_HgrFlaMP_Tryp-lib_1000ng_001_45.73222.73222.	73222	7808.41	615.306	2+	1228.62	0	-18.6033	-0.011447	0.0121134	24.2022	98.5294	Doubtful
579	P21889	SYD_ECOLI Aspartate--tRNA ligase OS=Escherichia coli (strain K12) OX=83333 GN=aspS PE=1 SV=1	YGTPPHAGLAFGLDR	LLDALK	LTMLLT	LLDALKYGTPPH	AFGLDRLTMLLT	dm0	523	15	dm0 nter-YGTPPHAGLAFGLDR-COOH	dm0-Nter(1)	191206_UE_CoB_H11M8_dmPICS_HgrFlaMP_Tryp-lib_1000ng_001_45.mgf	191206_UE_CoB_H11M8_dmPICS_HgrFlaMP_Tryp-lib_1000ng_001_45.62504.62504.	62504	6742.95	800.422	2+	1598.82	0	6.17912	0.00494588	0.0205651	30	99.6736	Confident
580	P0A8N3	SYK1_ECOLI Lysine--tRNA ligase OS=Escherichia coli (strain K12) OX=83333 GN=lysS PE=1 SV=2	AIAESIGIHVEK	NFDSAK	SWGLGR	NFDSAKAIAESI	GIHVEKSWGLGR	dm6	353	12	dm6 nter-AIAESIGIHVEK<dm6-k>-COOH	dm6-K(12), dm6-Nter(1)	191206_UE_CoB_H11M8_dmPICS_HgrFlaMP_Tryp-lib_1000ng_001_45.mgf	191206_UE_CoB_H11M8_dmPICS_HgrFlaMP_Tryp-lib_1000ng_001_45.47542.47542.	47542	5287.68	667.922	2+	1333.82	0	4.11764	0.00275025	0.0171601	25.2288	98.7627	Confident
581	P0A8L1	SYS_ECOLI Serine--tRNA ligase OS=Escherichia coli (strain K12) OX=83333 GN=serS PE=1 SV=1	GEIIDEDDLPIK	LTNLVR	MTAHTP	LTNLVRGEIIDE	DDLPIKMTAHTP	dm0	248	12	dm0 nter-GEIIDEDDLPIK<dm0-k>-COOH	dm0-K(12), dm0-Nter(1)	191206_UE_CoB_H11M8_dmPICS_HgrFlaMP_Tryp-lib_1000ng_001_45.mgf	191206_UE_CoB_H11M8_dmPICS_HgrFlaMP_Tryp-lib_1000ng_001_45.82241.82241.2	82241	8733.23	706.885	2+	1411.74	0	7.18126	0.00507629	0.0128986	29.2082	99.6575	Confident
582	P0CE47, P0CE48	EFTU1_ECOLI Elongation factor Tu 1 OS=Escherichia coli (strain K12) OX=83333 GN=tufA PE=1 SV=1; EFTU2_ECOLI Elongation factor Tu 2 OS=Escherichia coli (strain K12) OX=83333 GN=tufB PE=1 SV=1	TKFESEVYILSK	GTIKPH; GTIKPH	DEGGRH; DEGGRH	GTIKPHTKFESE	VYILSKDEGGRH	dm6	303; 303	12	dm6 nter-TK<dm6-k>FESEVYILSK<dm6-k>-COOH	dm6-K(12, 2), dm6-Nter(1)	191206_UE_CoB_H11M8_dmPICS_HgrFlaMP_Tryp-lib_1000ng_001_45.mgf	191206_UE_CoB_H11M8_dmPICS_HgrFlaMP_Tryp-lib_1000ng_001_45.61744.61744.3	61744	6668.4	515.993	3+	1544.96	0	2.223	0.00114705	0.0140638	25.2288	98.2843	Confident
583	P0A8T7	RPOC_ECOLI DNA-directed RNA polymerase subunit beta' OS=Escherichia coli (strain K12) OX=83333 GN=rpoC PE=1 SV=1	VLTEAAVAGK	FQETTR	RDELRG	FQETTRVLTEAA	AAVAGKRDELRG	dm0	1331	10	dm0 nter-VLTEAAVAGK<dm0-k>-COOH	dm0-K(10), dm0-Nter(1)	191206_UE_CoB_H11M8_dmPICS_HgrFlaMP_Tryp-lib_1000ng_001_45.mgf	191206_UE_CoB_H11M8_dmPICS_HgrFlaMP_Tryp-lib_1000ng_001_45.30034.30034.	30034	3526.92	507.815	2+	1013.61	0	3.7847	0.00192192	0.0101734	15.8503	90.3499	Doubtful
584	P0A7V8	RS4_ECOLI 30S ribosomal protein S4 OS=Escherichia coli (strain K12) OX=83333 GN=rpsD PE=1 SV=2	EKPTWLEVDAGK	ELAEQR	MEGTFK	ELAEQREKPTWL	EVDAGKMEGTFK	pyr	166	12	pyro-EK<dm6-k>PTWLEVDAGK<dm6-k>-COOH	Pyrolidone from E(1), dm6-K(12, 2)	191206_UE_CoB_H11M8_dmPICS_HgrFlaMP_Tryp-lib_1000ng_001_45.mgf	191206_UE_CoB_H11M8_dmPICS_HgrFlaMP_Tryp-lib_1000ng_001_45.71058.71058.2	71058	7589.45	711.92	2+	1421.82	0	4.80434	0.00342029	0.0143803	80.7572	100	Confident
585	P0AGE9	SUCD_ECOLI Succinate--CoA ligase [ADP-forming] subunit alpha OS=Escherichia coli (strain K12) OX=83333 GN=sucD PE=1 SV=2	LIITITEGIPTLDMLTVK	IDAGIK	VKLDEA	IDAGIKLIITIT	DMLTVKVKLDEA	dm0	92	18	dm0 nter-LIITITEGIPTLDMLTVK<dm0-k>-COOH	dm0-K(18), dm0-Nter(1)	191206_UE_CoB_H11M8_dmPICS_HgrFlaMP_Tryp-lib_1000ng_001_45.mgf	191206_UE_CoB_H11M8_dmPICS_HgrFlaMP_Tryp-lib_1000ng_001_45.125565.125565.	125565	13703.2	1014.62	2+	2026.2	1	9.70749	0.00984444	0.032088	66.3827	100	Confident
586	P33195	GCSP_ECOLI Glycine dehydrogenase (decarboxylating) OS=Escherichia coli (strain K12) OX=83333 GN=gcvP PE=1 SV=3	TRAETFGFEVIVDDAQK	TLDVVR	VLDHQD	TLDVVRTRAETF	VDDAQKVLDHQD	dm0	189	17	dm0 nter-TRAETFGFEVIVDDAQK<dm0-k>-COOH	dm0-K(17), dm0-Nter(1)	191206_UE_CoB_H11M8_dmPICS_HgrFlaMP_Tryp-lib_1000ng_001_45.mgf	191206_UE_CoB_H11M8_dmPICS_HgrFlaMP_Tryp-lib_1000ng_001_45.84026.84026.3	84026	8919.81	661.348	3+	1981.02	0	2.57887	0.00170553	0.0135661	76.0206	100	Confident
587	P0A8N3	SYK1_ECOLI Lysine--tRNA ligase OS=Escherichia coli (strain K12) OX=83333 GN=lysS PE=1 SV=2	IVTEIFEEVAEAHLIQPTFITEYPAEVSPLAR	SWGLGR	RNDVNP	SWGLGRIVTEIF	VSPLARRNDVNP	dm6	371	32	dm6 nter-IVTEIFEEVAEAHLIQPTFITEYPAEVSPLAR-COOH	dm6-Nter(1)	191206_UE_CoB_H11M8_dmPICS_HgrFlaMP_Tryp-lib_1000ng_001_45.mgf	191206_UE_CoB_H11M8_dmPICS_HgrFlaMP_Tryp-lib_1000ng_001_45.125409.125409.3	125409	13681.6	1216.34	3+	3645.94	0	12.8399	0.0156175	0.0397284	100	100	Confident
588	P0A7G6	RECA_ECOLI Protein RecA OS=Escherichia coli (strain K12) OX=83333 GN=recA PE=1 SV=2	ALAAALGQIEK	DENKQK	QFGKGS	DENKQKALAAAL	LGQIEKQFGKGS	dm6	10	11	dm6 nter-ALAAALGQIEK<dm6-k>-COOH	dm6-K(11), dm6-Nter(1)	191206_UE_CoB_H11M8_dmPICS_HgrFlaMP_Tryp-lib_1000ng_001_45.mgf	191206_UE_CoB_H11M8_dmPICS_HgrFlaMP_Tryp-lib_1000ng_001_45.60240.60240.2	60240	6519.95	576.887	2+	1151.76	0	4.02765	0.00232349	0.0101132	28.5387	99.4266	Confident
589	P28904	TREC_ECOLI Trehalose-6-phosphate hydrolase OS=Escherichia coli (strain K12) OX=83333 GN=treC PE=1 SV=3	WTLAKPDFVALK	YPGGEK	TLFRHW	YPGGEKWTLAKP	DFVALKTLFRHW	dm6	290	12	dm6 nter-WTLAK<dm6-k>PDFVALK<dm6-k>-COOH	dm6-K(12, 5), dm6-Nter(1)	191206_UE_CoB_H11M8_dmPICS_HgrFlaMP_Tryp-lib_1000ng_001_45.mgf	191206_UE_CoB_H11M8_dmPICS_HgrFlaMP_Tryp-lib_1000ng_001_45.83745.83745.3	83745	8890.35	497.664	3+	1489.98	0	-4.04916	-0.00201513	0.00955265	34.6852	100	Confident
590	P0A853	TNAA_ECOLI Tryptophanase OS=Escherichia coli (strain K12) OX=83333 GN=tnaA PE=1 SV=1	AVEIGSFLLGR	KVAGIR	DPKTGK	KVAGIRAVEIGS	SFLLGRDPKTGK	dm0	393	11	dm0 nter-AVEIGSFLLGR-COOH	dm0-Nter(1)	191206_UE_CoB_H11M8_dmPICS_HgrFlaMP_Tryp-lib_1000ng_001_45.mgf	191206_UE_CoB_H11M8_dmPICS_HgrFlaMP_Tryp-lib_1000ng_001_45.97549.97549.1	97549	10362.9	1189.71	1+	1188.69	0	10.3704	0.0123376	0.00987967	55.376	100	Confident
591	P0AFM6	PSPA_ECOLI Phage shock protein A OS=Escherichia coli (strain K12) OX=83333 GN=pspA PE=1 SV=2	FADIVNANINALLEK	MGIFSR	AEDPQK	MGIFSRFADIVN	NALLEKAEDPQK	dm0	7	15	dm0 nter-FADIVNANINALLEK<dm0-k>-COOH	dm0-K(15), dm0-Nter(1)	191206_UE_CoB_H11M8_dmPICS_HgrFlaMP_Tryp-lib_1000ng_001_45.mgf	191206_UE_CoB_H11M8_dmPICS_HgrFlaMP_Tryp-lib_1000ng_001_45.111216.111216.3	111216	11893.3	567.66	3+	1699.95	0	4.7388	0.00269002	0.013992	40.7058	100	Confident
592	P0A9P0	DLDH_ECOLI Dihydrolipoyl dehydrogenase OS=Escherichia coli (strain K12) OX=83333 GN=lpdA PE=1 SV=2	TQVVVLGAGPAGYSAAFR	MSTEIK	CADLGL	MSTEIKTQVVVL	YSAAFRCADLGL	dm0	7	18	dm0 nter-TQVVVLGAGPAGYSAAFR-COOH	dm0-Nter(1)	191206_UE_CoB_H11M8_dmPICS_HgrFlaMP_Tryp-lib_1000ng_001_45.mgf	191206_UE_CoB_H11M8_dmPICS_HgrFlaMP_Tryp-lib_1000ng_001_45.89743.89743.3	89743	9519.89	597.999	3+	1790.97	0	4.12969	0.00246954	0.0131262	89.2082	100	Confident
593	P0C8J8	GATZ_ECOLI D-tagatose-1,6-bisphosphate aldolase subunit GatZ OS=Escherichia coli (strain K12) OX=83333 GN=gatZ PE=1 SV=1	AAESVATDCQR	AAVLCF	EQLSYV	AAVLCFAAESVA	ATDCQREQLSYV	dm6	151	11	dm6 nter-AAESVATDC<cmm>QR-COOH	Carbamidomethylation of C(9), dm6-Nter(1)	191206_UE_CoB_H11M8_dmPICS_HgrFlaMP_Tryp-lib_1000ng_001_45.mgf	191206_UE_CoB_H11M8_dmPICS_HgrFlaMP_Tryp-lib_1000ng_001_45.11275.11275.2	11275	1539.22	621.307	2+	1240.59	0	4.59437	0.0028545	0.010798	34.318	99.8885	Confident
594	P13029	KATG_ECOLI Catalase-peroxidase OS=Escherichia coli (strain K12) OX=83333 GN=katG PE=1 SV=2	LDVSTTESLLIDK	RNYRAR	AQQLTL	RNYRARLDVSTT	SLLIDKAQQLTL	dm0	586	13	dm0 nter-LDVSTTESLLIDK<dm0-k>-COOH	dm0-K(13), dm0-Nter(1)	191206_UE_CoB_H11M8_dmPICS_HgrFlaMP_Tryp-lib_1000ng_001_45.mgf	191206_UE_CoB_H11M8_dmPICS_HgrFlaMP_Tryp-lib_1000ng_001_45.94169.94169.	94169	9995.14	745.928	2+	1488.83	1	6.35927	0.00474034	0.0162135	66.5758	100	Confident
595	P36938	PGM_ECOLI Phosphoglucomutase OS=Escherichia coli (strain K12) OX=83333 GN=pgm PE=1 SV=1	FDGTPWSTDKDGIIMCLLAAEITAVTGK	GASFLR	NPQEHY	GASFLRFDGTPW	TAVTGKNPQEHY	dm0	400	28	dm0 nter-FDGTPWSTDK<dm0-k>DGIIMC<cmm>LLAAEITAVTGK<dm0-k>-COOH	Carbamidomethylation of C(16), dm0-K(10, 28), dm0-Nter(1)	191206_UE_CoB_H11M8_dmPICS_HgrFlaMP_Tryp-lib_1000ng_001_45.mgf	191206_UE_CoB_H11M8_dmPICS_HgrFlaMP_Tryp-lib_1000ng_001_45.129718.129718.4	129718	14269.6	774.406	4+	3093.58	0	5.94193	0.00460144	0.0194107	56.9897	100	Confident
596	P0AEX9, UE0005	MALE_ECOLI Maltose/maltodextrin-binding periplasmic protein OS=Escherichia coli (strain K12) OX=83333 GN=malE PE=1 SV=1; HIS6_MBPxGFP HIS6-MBP-GFP OS=Ulrich Eckhard	GQPSKPFVGVLSAGINAASPNK	VLPTFK; VLPTFK	ELAKEF; ELAKEF	VLPTFKGQPSKP	AASPNKELAKEF	dm6	278; 262	22	dm6 nter-GQPSK<dm6-k>PFVGVLSAGINAASPNK<dm6-k>-COOH	dm6-K(5, 22), dm6-Nter(1)	191206_UE_CoB_H11M8_dmPICS_HgrFlaMP_Tryp-lib_1000ng_001_45.mgf	191206_UE_CoB_H11M8_dmPICS_HgrFlaMP_Tryp-lib_1000ng_001_45.75437.75437.3	75437	8033.82	747.791	3+	2240.34	0	6.0838	0.00454938	0.0182992	100	100	Confident
597	P0A7D4	PURA_ECOLI Adenylosuccinate synthetase OS=Escherichia coli (strain K12) OX=83333 GN=purA PE=1 SV=2	TGWLDTVAVR	TGRRRR	RAVQLN	TGRRRRTGWLDT	DTVAVRRAVQLN	dm6	308	10	dm6 nter-TGWLDTVAVR-COOH	dm6-Nter(1)	191206_UE_CoB_H11M8_dmPICS_HgrFlaMP_Tryp-lib_1000ng_001_45.mgf	191206_UE_CoB_H11M8_dmPICS_HgrFlaMP_Tryp-lib_1000ng_001_45.75548.75548.2	75548	8045.63	576.337	2+	1150.66	0	3.20066	0.00184465	0.00790279	24.6852	98.6871	Confident
598	P04983, P0AAF3	RBSA_ECOLI Ribose import ATP-binding protein RbsA OS=Escherichia coli (strain K12) OX=83333 GN=rbsA PE=1 SV=1; ARAG_ECOLI Arabinose import ATP-binding protein AraG OS=Escherichia coli (strain K12) OX=83333 GN=araG PE=1 SV=1	VILLDEPTR	LMTRPK; LSEEMK	GVDVGA; GIDVGA	LSEEMKVILLDE	LDEPTRGVDVGA	dm0	416; 420	9	dm0 nter-VILLDEPTR-COOH	dm0-Nter(1)	191206_UE_CoB_H11M8_dmPICS_HgrFlaMP_Tryp-lib_1000ng_001_45.mgf	191206_UE_CoB_H11M8_dmPICS_HgrFlaMP_Tryp-lib_1000ng_001_45.57815.57815.	57815	6283.77	542.326	2+	1082.63	0	3.5629	0.00193225	0.0124432	15.8503	90.3499	Doubtful
599	P0A9C5	GLN1B_ECOLI Glutamine synthetase OS=Escherichia coli (strain K12) OX=83333 GN=glnA PE=1 SV=2	AINALANPTTNSYKR	VIKHAK	LVPGYE	VIKHAKAINALA	TNSYKRLVPGYE	dm0	308	15	dm0 nter-AINALANPTTNSYK<dm0-k>R-COOH	dm0-K(14), dm0-Nter(1)	191206_UE_CoB_H11M8_dmPICS_HgrFlaMP_Tryp-lib_1000ng_001_45.mgf	191206_UE_CoB_H11M8_dmPICS_HgrFlaMP_Tryp-lib_1000ng_001_45.37616.37616.2	37616	4292.49	845.472	2+	1688.92	0	5.28537	0.00446861	0.0177477	33.0103	99.8865	Confident
600	P0A7Z4	RPOA_ECOLI DNA-directed RNA polymerase subunit alpha OS=Escherichia coli (strain K12) OX=83333 GN=rpoA PE=1 SV=1	SLTEIKDVLASR	PNLGKK	GLSLGM	PNLGKKSLTEIK	DVLASRGLSLGM	dm6	299	12	dm6 nter-SLTEIK<dm6-k>DVLASR-COOH	dm6-K(6), dm6-Nter(1)	191206_UE_CoB_H11M8_dmPICS_HgrFlaMP_Tryp-lib_1000ng_001_45.mgf	191206_UE_CoB_H11M8_dmPICS_HgrFlaMP_Tryp-lib_1000ng_001_45.67964.67964.3	67964	7283.79	467.295	3+	1398.87	0	-5.22487	-0.00244157	0.00645432	46.7778	100	Confident
601	P0A8F0	UPP_ECOLI Uracil phosphoribosyltransferase OS=Escherichia coli (strain K12) OX=83333 GN=upp PE=1 SV=1	AHPDVELYTASIDQGLNEHGYIIPGLGDAGDKIFGTK	IAALEK		IAALEKAHPDVE	KIFGTK	dm0	172	37	dm0 nter-AHPDVELYTASIDQGLNEHGYIIPGLGDAGDK<dm0-k>IFGTK<dm0-k>-COOH	dm0-K(32, 37), dm0-Nter(1)	191206_UE_CoB_H11M8_dmPICS_HgrFlaMP_Tryp-lib_1000ng_001_45.mgf	191206_UE_CoB_H11M8_dmPICS_HgrFlaMP_Tryp-lib_1000ng_001_45.112719.112719.4	112719	12071.6	999.775	4+	3995.03	0	9.51751	0.00951527	0.0307172	90.8092	100	Confident
602	P02359	RS7_ECOLI 30S ribosomal protein S7 OS=Escherichia coli (strain K12) OX=83333 GN=rpsG PE=1 SV=3	VGGSTYQVPVEVRPVR	EVKSRR	RNALAM	EVKSRRVGGSTY	EVRPVRRNALAM	dm6	80	16	dm6 nter-VGGSTYQVPVEVRPVR-COOH	dm6-Nter(1)	191206_UE_CoB_H11M8_dmPICS_HgrFlaMP_Tryp-lib_1000ng_001_45.mgf	191206_UE_CoB_H11M8_dmPICS_HgrFlaMP_Tryp-lib_1000ng_001_45.54774.54774.2	54774	5988.94	889.017	2+	1776.01	0	4.93212	0.00438471	0.022769	82.6761	100	Confident
603	P0C0R7	RLME_ECOLI Ribosomal RNA large subunit methyltransferase E OS=Escherichia coli (strain K12) OX=83333 GN=rlmE PE=1 SV=1	AVDIPRAMYLVELALEMCRDVLAPGGSFVVKVFQGEGF	NMSGTP	DEYLRE	NMSGTPAVDIPR	FQGEGFDEYLRE	dm0	134	38	dm0 nter-AVDIPRAM<ox>YLVELALEM<ox>C<cmm>RDVLAPGGSFVVK<dm0-k>VFQGEGF-COOH	Carbamidomethylation of C(18), Oxidation of M(8, 17), dm0-K(31), dm0-Nter(1)	191206_UE_CoB_H11M8_dmPICS_HgrFlaMP_Tryp-lib_1000ng_001_45.mgf	191206_UE_CoB_H11M8_dmPICS_HgrFlaMP_Tryp-lib_1000ng_001_45.128500.128500.4	128500	14107.3	1068.81	4+	4271.18	0	4.57231	0.00488689	0.0356111	15.0864	81.3084	Doubtful
604	P06720	AGAL_ECOLI Alpha-galactosidase OS=Escherichia coli (strain K12) OX=83333 GN=melA PE=1 SV=1	DLNIDPATLR	AEELAR	YRCAGI	AEELARDLNIDP	DPATLRYRCAGI	dm0	186	10	dm0 nter-DLNIDPATLR-COOH	dm0-Nter(1)	191206_UE_CoB_H11M8_dmPICS_HgrFlaMP_Tryp-lib_1000ng_001_45.mgf	191206_UE_CoB_H11M8_dmPICS_HgrFlaMP_Tryp-lib_1000ng_001_45.79958.79958.	79958	8497.49	578.825	2+	1154.63	1	2.54659	0.00147275	0.0113863	25.6864	99.1091	Confident
605	P37440	UCPA_ECOLI Oxidoreductase UcpA OS=Escherichia coli (strain K12) OX=83333 GN=ucpA PE=1 SV=3	TALITGALQGIGEGIAR	GKLTGK	TFARHG	GKLTGKTALITG	GEGIARTFARHG	dm6	8	17	dm6 nter-TALITGALQGIGEGIAR-COOH	dm6-Nter(1)	191206_UE_CoB_H11M8_dmPICS_HgrFlaMP_Tryp-lib_1000ng_001_45.mgf	191206_UE_CoB_H11M8_dmPICS_HgrFlaMP_Tryp-lib_1000ng_001_45.100472.100472.3	100472	10684.6	559.006	3+	1673.99	0	4.34034	0.00242626	0.0111012	75.6864	100	Confident
606	P02925	RBSB_ECOLI Ribose import binding protein RbsB OS=Escherichia coli (strain K12) OX=83333 GN=rbsB PE=1 SV=1	FNVLASQPADFDR	AVAAHK	IKGLNV	AVAAHKFNVLAS	PADFDRIKGLNV	dm6	179	13	dm6 nter-FNVLASQPADFDR-COOH	dm6-Nter(1)	191206_UE_CoB_H11M8_dmPICS_HgrFlaMP_Tryp-lib_1000ng_001_45.mgf	191206_UE_CoB_H11M8_dmPICS_HgrFlaMP_Tryp-lib_1000ng_001_45.80382.80382.3	80382	8542.45	505.264	3+	1512.78	0	-5.06323	-0.00255828	0.0119235	15.8503	90.9302	Confident
607	P0A8L1	SYS_ECOLI Serine--tRNA ligase OS=Escherichia coli (strain K12) OX=83333 GN=serS PE=1 SV=1	DIALTIPNLPADEVPVGKDENDNVEVSR	LQAEIR	WGTPRE	LQAEIRDIALTI	NVEVSRWGTPRE	dm0	98	28	dm0 nter-DIALTIPNLPADEVPVGK<dm0-k>DENDNVEVSR-COOH	dm0-K(18), dm0-Nter(1)	191206_UE_CoB_H11M8_dmPICS_HgrFlaMP_Tryp-lib_1000ng_001_45.mgf	191206_UE_CoB_H11M8_dmPICS_HgrFlaMP_Tryp-lib_1000ng_001_45.110050.110050.3	110050	11764.7	1025.88	3+	3074.58	0	10.0403	0.0103	0.0339874	100	100	Confident
608	P0A7W7	RS8_ECOLI 30S ribosomal protein S8 OS=Escherichia coli (strain K12) OX=83333 GN=rpsH PE=1 SV=2	VMAGLGIAVVSTSK	KDELPK	GVMTDR	KDELPKVMAGLG	VVSTSKGVMTDR	dm0	95	14	dm0 nter-VMAGLGIAVVSTSK<dm0-k>-COOH	dm0-K(14), dm0-Nter(1)	191206_UE_CoB_H11M8_dmPICS_HgrFlaMP_Tryp-lib_1000ng_001_45.mgf	191206_UE_CoB_H11M8_dmPICS_HgrFlaMP_Tryp-lib_1000ng_001_45.78853.78853.	78853	8383.87	695.418	2+	1387.81	1	5.06165	0.00351741	0.0160403	49.5861	100	Confident
609	P77182	MNMC_ECOLI tRNA 5-methylaminomethyl-2-thiouridine biosynthesis bifunctional protein MnmC OS=Escherichia coli (strain K12) OX=83333 GN=mnmC PE=1 SV=2	ATLVEYASLAEQK	NVPDYE	DEAVSA	NVPDYEATLVEY	SLAEQKDEAVSA	NH2	585	13	NH2-ATLVEYASLAEQK<dm6-k>-COOH	dm6-K(13)	191206_UE_CoB_H11M8_dmPICS_HgrFlaMP_Tryp-lib_1000ng_001_45.mgf	191206_UE_CoB_H11M8_dmPICS_HgrFlaMP_Tryp-lib_1000ng_001_45.118580.118580.	118580	12784.7	728.914	2+	1455.8	0	6.52541	0.00475643	0.0272746	32.0761	99.6829	Doubtful
610	P77536	YKGF_ECOLI Uncharacterized electron transport protein YkgF OS=Escherichia coli (strain K12) OX=83333 GN=ykgF PE=3 SV=1	LTGYNTWLTGPR	SAVGAR	EAGHVD	SAVGARLTGYNT	WLTGPREAGHVD	dm0	267	12	dm0 nter-LTGYNTWLTGPR-COOH	dm0-Nter(1)	191206_UE_CoB_H11M8_dmPICS_HgrFlaMP_Tryp-lib_1000ng_001_45.mgf	191206_UE_CoB_H11M8_dmPICS_HgrFlaMP_Tryp-lib_1000ng_001_45.75518.75518.	75518	8042.57	704.38	2+	1405.74	1	4.84792	0.00341233	0.0202977	18.5387	94.869	Confident
611	P0A6F5	CH60_ECOLI 60 kDa chaperonin OS=Escherichia coli (strain K12) OX=83333 GN=groL PE=1 SV=2	GYLSPYFINKPETGAVELESPFILLADKK	GMQFDR	ISNIRE	GMQFDRGYLSPY	LLADKKISNIRE	dm0	198	29	dm0 nter-GYLSPYFINK<dm0-k>PETGAVELESPFILLADK<dm0-k>K<dm0-k>-COOH	dm0-K(10, 28, 29), dm0-Nter(1)	191206_UE_CoB_H11M8_dmPICS_HgrFlaMP_Tryp-lib_1000ng_001_45.mgf	191206_UE_CoB_H11M8_dmPICS_HgrFlaMP_Tryp-lib_1000ng_001_45.118068.118068.3	118068	12723.6	1118.3	3+	3350.84	1	9.78799	0.0109425	0.0317304	98.8606	100	Confident
612	P0AD59	IVY_ECOLI Inhibitor of vertebrate lysozyme OS=Escherichia coli (strain K12) OX=83333 GN=ivy PE=1 SV=1	LTWLNVNDALSIDGK	KTSQEK	TVLFAA	KTSQEKLTWLNV	LSIDGKTVLFAA	dm0	122	15	dm0 nter-LTWLNVNDALSIDGK<dm0-k>-COOH	dm0-K(15), dm0-Nter(1)	191206_UE_CoB_H11M8_dmPICS_HgrFlaMP_Tryp-lib_1000ng_001_45.mgf	191206_UE_CoB_H11M8_dmPICS_HgrFlaMP_Tryp-lib_1000ng_001_45.111422.111422.3	111422	11917.8	572.32	3+	1713.93	0	4.65543	0.00266438	0.0111078	48.8606	100	Confident
613	P0CE47, P0CE48	EFTU1_ECOLI Elongation factor Tu 1 OS=Escherichia coli (strain K12) OX=83333 GN=tufA PE=1 SV=1; EFTU2_ECOLI Elongation factor Tu 2 OS=Escherichia coli (strain K12) OX=83333 GN=tufB PE=1 SV=1	GQVLAKPGTIKPHTK	REEIER; REEIER	FESEVY; FESEVY	REEIERGQVLAK	IKPHTKFESEVY	dm6	290; 290	15	dm6 nter-GQVLAK<dm6-k>PGTIK<dm6-k>PHTK<dm6-k>-COOH	dm6-K(11, 6, 15), dm6-Nter(1)	191206_UE_CoB_H11M8_dmPICS_HgrFlaMP_Tryp-lib_1000ng_001_45.mgf	191206_UE_CoB_H11M8_dmPICS_HgrFlaMP_Tryp-lib_1000ng_001_45.13395.13395.3	13395	1765.14	571.07	3+	1710.18	0	3.3159	0.00189361	0.0161461	55.8503	100	Confident
614	P33195	GCSP_ECOLI Glycine dehydrogenase (decarboxylating) OS=Escherichia coli (strain K12) OX=83333 GN=gcvP PE=1 SV=3	NMLENPGWYTAYTPYQPEVSQGR	PPVILR	LEALLN	PPVILRNMLENP	EVSQGRLEALLN	dm0	101	23	dm0 nter-NM<ox>LENPGWYTAYTPYQPEVSQGR-COOH	Oxidation of M(2), dm0-Nter(1)	191206_UE_CoB_H11M8_dmPICS_HgrFlaMP_Tryp-lib_1000ng_001_45.mgf	191206_UE_CoB_H11M8_dmPICS_HgrFlaMP_Tryp-lib_1000ng_001_45.104516.104516.3	104516	11126.8	916.109	3+	2744.25	1	16.8658	0.015445	0.0232426	63.0103	100	Confident
615	P0A6Y8	DNAK_ECOLI Chaperone protein DnaK OS=Escherichia coli (strain K12) OX=83333 GN=dnaK PE=1 SV=2	SLGQFNLDGINPAPR	RAADNK	GMPQIE	RAADNKSLGQFN	INPAPRGMPQIE	dm6	453	15	dm6 nter-SLGQFNLDGINPAPR-COOH	dm6-Nter(1)	191206_UE_CoB_H11M8_dmPICS_HgrFlaMP_Tryp-lib_1000ng_001_45.mgf	191206_UE_CoB_H11M8_dmPICS_HgrFlaMP_Tryp-lib_1000ng_001_45.88618.88618.	88618	9402.07	817.459	2+	1631.88	1	10.2004	0.00833323	0.0159113	67.2125	100	Confident
616	P0AB77	KBL_ECOLI 2-amino-3-ketobutyrate coenzyme A ligase OS=Escherichia coli (strain K12) OX=83333 GN=kbl PE=1 SV=1	HVLIATDGVFSMDGVIANLK	REAGAR	GVCDLA	REAGARHVLIAT	VIANLKGVCDLA	dm6	175	20	dm6 nter-HVLIATDGVFSMDGVIANLK<dm6-k>-COOH	dm6-K(20), dm6-Nter(1)	191206_UE_CoB_H11M8_dmPICS_HgrFlaMP_Tryp-lib_1000ng_001_45.mgf	191206_UE_CoB_H11M8_dmPICS_HgrFlaMP_Tryp-lib_1000ng_001_45.115103.115103.3	115103	12358.6	723.424	3+	2167.23	0	7.62045	0.00551277	0.01759	100	100	Confident
617	P38135	FADK_ECOLI Medium-chain fatty-acid--CoA ligase OS=Escherichia coli (strain K12) OX=83333 GN=fadK PE=1 SV=4	QLPQLQQIVG	ILPLQN	VDKLAP	ILPLQNQLPQLQ	LQQIVGVDKLAP	dm6	165	10	dm6 nter-QLPQLQQIVG-COOH	dm6-Nter(1)	191206_UE_CoB_H11M8_dmPICS_HgrFlaMP_Tryp-lib_1000ng_001_45.mgf	191206_UE_CoB_H11M8_dmPICS_HgrFlaMP_Tryp-lib_1000ng_001_45.84093.84093.2	84093	8926.77	579.36	2+	1156.7	0	3.08003	0.00178444	0.0169428	23.098	97.9684	Confident
618	P0ABH9	CLPA_ECOLI ATP-dependent Clp protease ATP-binding subunit ClpA OS=Escherichia coli (strain K12) OX=83333 GN=clpA PE=1 SV=1	TEVTVQLSK	PTGVGK	ALGIEL	PTGVGKTEVTVQ	TVQLSKALGIEL	dm6	502	9	dm6 nter-TEVTVQLSK<dm6-k>-COOH	dm6-K(9), dm6-Nter(1)	191206_UE_CoB_H11M8_dmPICS_HgrFlaMP_Tryp-lib_1000ng_001_45.mgf	191206_UE_CoB_H11M8_dmPICS_HgrFlaMP_Tryp-lib_1000ng_001_45.41304.41304.	41304	4667.27	536.85	2+	1071.68	0	4.35646	0.00233876	0.00927696	18.5387	94.869	Confident
619	P09030	EX3_ECOLI Exodeoxyribonuclease III OS=Escherichia coli (strain K12) OX=83333 GN=xthA PE=1 SV=4	GHYGVALLTK	FYHGQK	ETPIAV	FYHGQKGHYGVA	VALLTKETPIAV	dm6	61	10	dm6 nter-GHYGVALLTK<dm6-k>-COOH	dm6-K(10), dm6-Nter(1)	191206_UE_CoB_H11M8_dmPICS_HgrFlaMP_Tryp-lib_1000ng_001_45.mgf	191206_UE_CoB_H11M8_dmPICS_HgrFlaMP_Tryp-lib_1000ng_001_45.39209.39209.	39209	4456.53	563.867	2+	1125.72	0	1.49052	0.000840456	0.0133437	22.5181	97.6959	Confident
620	P37769	KDUD_ECOLI 2-dehydro-3-deoxy-D-gluconate 5-dehydrogenase OS=Escherichia coli (strain K12) OX=83333 GN=kduD PE=1 SV=2	AVAEFGHIDILVNNAGLIR	PALLDR	REDALE	PALLDRAVAEFG	NAGLIRREDALE	dm6	79	19	dm6 nter-AVAEFGHIDILVNNAGLIR-COOH	dm6-Nter(1)	191206_UE_CoB_H11M8_dmPICS_HgrFlaMP_Tryp-lib_1000ng_001_45.mgf	191206_UE_CoB_H11M8_dmPICS_HgrFlaMP_Tryp-lib_1000ng_001_45.102273.102273.3	102273	10878	686.064	3+	2055.17	0	0.947199	0.000649839	0.0170731	67.6955	100	Confident
621	P27248	GCST_ECOLI Aminomethyltransferase OS=Escherichia coli (strain K12) OX=83333 GN=gcvT PE=1 SV=3	AATLFNDAQR	PNAQAK	QAVEGM	PNAQAKAATLFN	FNDAQRQAVEGM	dm6	156	10	dm6 nter-AATLFNDAQR-COOH	dm6-Nter(1)	191206_UE_CoB_H11M8_dmPICS_HgrFlaMP_Tryp-lib_1000ng_001_45.mgf	191206_UE_CoB_H11M8_dmPICS_HgrFlaMP_Tryp-lib_1000ng_001_45.36040.36040.1	36040	4129.96	1140.63	1+	1139.61	0	10.5652	0.0120509	0.0168278	20	98.1013	Confident
622	P0ABB0	ATPA_ECOLI ATP synthase subunit alpha OS=Escherichia coli (strain K12) OX=83333 GN=atpA PE=1 SV=1	GYLADVELSK	LFAAER	IGSFEA	LFAAERGYLADV	DVELSKIGSFEA	dm0	454	10	dm0 nter-GYLADVELSK<dm0-k>-COOH	dm0-K(10), dm0-Nter(1)	191206_UE_CoB_H11M8_dmPICS_HgrFlaMP_Tryp-lib_1000ng_001_45.mgf	191206_UE_CoB_H11M8_dmPICS_HgrFlaMP_Tryp-lib_1000ng_001_45.62092.62092.2	62092	6702.81	575.823	2+	1149.63	0	2.74692	0.00158173	0.00825044	16.1979	91.2063	Confident
623	P0A8T7	RPOC_ECOLI DNA-directed RNA polymerase subunit beta' OS=Escherichia coli (strain K12) OX=83333 GN=rpoC PE=1 SV=1	LIPAGTGYAYHQDR	NVIVGR	MRRRAA	NVIVGRLIPAGT	AYHQDRMRRRAA	dm6	1356	14	dm6 nter-LIPAGTGYAYHQDR-COOH	dm6-Nter(1)	191206_UE_CoB_H11M8_dmPICS_HgrFlaMP_Tryp-lib_1000ng_001_45.mgf	191206_UE_CoB_H11M8_dmPICS_HgrFlaMP_Tryp-lib_1000ng_001_45.39625.39625.2	39625	4496.73	798.427	2+	1594.83	0	4.29601	0.00343003	0.0179006	53.9794	100	Confident
624	P0A6F5	CH60_ECOLI 60 kDa chaperonin OS=Escherichia coli (strain K12) OX=83333 GN=groL PE=1 SV=2	FINKPETGAVELESPFILLADKK	GYLSPY	ISNIRE	GYLSPYFINKPE	LLADKKISNIRE	dm0	204	23	dm0 nter-FINK<dm0-k>PETGAVELESPFILLADK<dm0-k>K<dm0-k>-COOH	dm0-K(4, 22, 23), dm0-Nter(1)	191206_UE_CoB_H11M8_dmPICS_HgrFlaMP_Tryp-lib_1000ng_001_45.mgf	191206_UE_CoB_H11M8_dmPICS_HgrFlaMP_Tryp-lib_1000ng_001_45.98637.98637.4	98637	10484.6	668.641	4+	2670.52	0	3.73868	0.00249983	0.0177405	100	100	Confident
625	P24215	UXUA_ECOLI Mannonate dehydratase OS=Escherichia coli (strain K12) OX=83333 GN=uxuA PE=1 SV=2	TNPGYSAIGR	DDLKKK	LKGLAE	DDLKKKTNPGYS	YSAIGRLKGLAE	dm6	364	10	dm6 nter-TNPGYSAIGR-COOH	dm6-Nter(1)	191206_UE_CoB_H11M8_dmPICS_HgrFlaMP_Tryp-lib_1000ng_001_45.mgf	191206_UE_CoB_H11M8_dmPICS_HgrFlaMP_Tryp-lib_1000ng_001_45.28476.28476.	28476	3364.56	535.798	2+	1068.58	1	0.27371	0.000146516	0.0106534	18.2391	94.7137	Confident
626	P27248	GCST_ECOLI Aminomethyltransferase OS=Escherichia coli (strain K12) OX=83333 GN=gcvT PE=1 SV=3	AQQTPLYEQHTLCGAR	M	MVDFHG	MAQQTPL	TLCGARMVDFHG	dm6	2	16	dm6 nter-AQQTPLYEQHTLC<cmm>GAR-COOH	Carbamidomethylation of C(13), dm6-Nter(1)	191206_UE_CoB_H11M8_dmPICS_HgrFlaMP_Tryp-lib_1000ng_001_45.mgf	191206_UE_CoB_H11M8_dmPICS_HgrFlaMP_Tryp-lib_1000ng_001_45.36567.36567.3	36567	4184.28	636.328	3+	1905.96	0	1.71182	0.00108928	0.0156969	83.9794	100	Confident
627	P0A8L1	SYS_ECOLI Serine--tRNA ligase OS=Escherichia coli (strain K12) OX=83333 GN=serS PE=1 SV=1	TLVAVMENYQQADGR	GLAVGR	IEVPEV	GLAVGRTLVAVM	QQADGRIEVPEV	dm0	398	15	dm0 nter-TLVAVMENYQQADGR-COOH	dm0-Nter(1)	191206_UE_CoB_H11M8_dmPICS_HgrFlaMP_Tryp-lib_1000ng_001_45.mgf	191206_UE_CoB_H11M8_dmPICS_HgrFlaMP_Tryp-lib_1000ng_001_45.69601.69601.3	69601	7443.69	574.957	3+	1721.84	0	4.23879	0.00243711	0.0170549	28.8606	99.7512	Confident
628	P0AET2	HDEB_ECOLI Acid stress chaperone HdeB OS=Escherichia coli (strain K12) OX=83333 GN=hdeB PE=1 SV=1	GGDTVTLNETDLTQIPK	EETVYK	VIEYCK	EETVYKGGDTVT	LTQIPKVIEYCK	dm6	66	17	dm6 nter-GGDTVTLNETDLTQIPK<dm6-k>-COOH	dm6-K(17), dm6-Nter(1)	191206_UE_CoB_H11M8_dmPICS_HgrFlaMP_Tryp-lib_1000ng_001_45.mgf	191206_UE_CoB_H11M8_dmPICS_HgrFlaMP_Tryp-lib_1000ng_001_45.81911.81911.	81911	8698.73	935.533	2+	1869.04	0	8.26443	0.00773158	0.023189	72.6761	100	Confident
629	P0A817	METK_ECOLI S-adenosylmethionine synthase OS=Escherichia coli (strain K12) OX=83333 GN=metK PE=1 SV=2	IVGIDAVVLSTQHSEEIDQK	QYDDGK	SLQEAV	QYDDGKIVGIDA	EEIDQKSLQEAV	dm0	178	20	dm0 nter-IVGIDAVVLSTQHSEEIDQK<dm0-k>-COOH	dm0-K(20), dm0-Nter(1)	191206_UE_CoB_H11M8_dmPICS_HgrFlaMP_Tryp-lib_1000ng_001_45.mgf	191206_UE_CoB_H11M8_dmPICS_HgrFlaMP_Tryp-lib_1000ng_001_45.82128.82128.4	82128	8720.82	560.059	4+	2236.2	0	5.98257	0.00335057	0.0152698	57.2125	100	Confident
630	P0AD61	KPYK1_ECOLI Pyruvate kinase I OS=Escherichia coli (strain K12) OX=83333 GN=pykF PE=1 SV=1	GAVETAEKLDAPLIVVATQGGK	TEAVCR	SARAVR	TEAVCRGAVETA	ATQGGKSARAVR	dm0	361	22	dm0 nter-GAVETAEK<dm0-k>LDAPLIVVATQGGK<dm0-k>-COOH	dm0-K(8, 22), dm0-Nter(1)	191206_UE_CoB_H11M8_dmPICS_HgrFlaMP_Tryp-lib_1000ng_001_45.mgf	191206_UE_CoB_H11M8_dmPICS_HgrFlaMP_Tryp-lib_1000ng_001_45.88655.88655.4	88655	9406.29	563.58	4+	2250.28	0	3.31903	0.00187053	0.014219	60	100	Confident
631	P31142	THTM_ECOLI 3-mercaptopyruvate sulfurtransferase OS=Escherichia coli (strain K12) OX=83333 GN=sseA PE=1 SV=3	HLIVYDEGNLFSAPR	GVNQDK	AWWMLR	GVNQDKHLIVYD	LFSAPRAWWMLR	dm0	89	15	dm0 nter-HLIVYDEGNLFSAPR-COOH	dm0-Nter(1)	191206_UE_CoB_H11M8_dmPICS_HgrFlaMP_Tryp-lib_1000ng_001_45.mgf	191206_UE_CoB_H11M8_dmPICS_HgrFlaMP_Tryp-lib_1000ng_001_45.82239.82239.3	82239	8733.09	586.979	3+	1757.91	0	2.61623	0.00153566	0.013726	40.3621	100	Confident
632	P0A988	DPO3B_ECOLI Beta sliding clamp OS=Escherichia coli (strain K12) OX=83333 GN=dnaN PE=1 SV=1	GLPEGAEIAVQLEGER	FFDICR	MLVRSG	FFDICRGLPEGA	QLEGERMLVRSG	dm6	81	16	dm6 nter-GLPEGAEIAVQLEGER-COOH	dm6-Nter(1)	191206_UE_CoB_H11M8_dmPICS_HgrFlaMP_Tryp-lib_1000ng_001_45.mgf	191206_UE_CoB_H11M8_dmPICS_HgrFlaMP_Tryp-lib_1000ng_001_45.88322.88322.2	88322	9371.33	851.472	2+	1700.92	0	8.33982	0.00710107	0.0162345	70.1773	100	Confident
633	P0A9S5	GLDA_ECOLI Glycerol dehydrogenase OS=Escherichia coli (strain K12) OX=83333 GN=gldA PE=1 SV=1	FVLGFAQSTVEK	LVVGDK	SFKDAG	LVVGDKFVLGFA	QSTVEKSFKDAG	dm6	39	12	dm6 nter-FVLGFAQSTVEK<dm6-k>-COOH	dm6-K(12), dm6-Nter(1)	191206_UE_CoB_H11M8_dmPICS_HgrFlaMP_Tryp-lib_1000ng_001_45.mgf	191206_UE_CoB_H11M8_dmPICS_HgrFlaMP_Tryp-lib_1000ng_001_45.79844.79844.2	79844	8485.92	697.426	2+	1392.83	0	6.13479	0.00427853	0.0130484	57.9588	100	Confident
634	P07639	AROB_ECOLI 3-dehydroquinate synthase OS=Escherichia coli (strain K12) OX=83333 GN=aroB PE=1 SV=1	SLAVLDTVFTALLQKPHGR	DGEQYK	DTTLVA	DGEQYKSLAVLD	QKPHGRDTTLVA	dm0	77	19	dm0 nter-SLAVLDTVFTALLQK<dm0-k>PHGR-COOH	dm0-K(15), dm0-Nter(1)	191206_UE_CoB_H11M8_dmPICS_HgrFlaMP_Tryp-lib_1000ng_001_45.mgf	191206_UE_CoB_H11M8_dmPICS_HgrFlaMP_Tryp-lib_1000ng_001_45.117698.117698.4	117698	12679	531.317	4+	2121.23	0	4.28324	0.00227575	0.0126604	51.549	100	Confident
635	P02359	RS7_ECOLI 30S ribosomal protein S7 OS=Escherichia coli (strain K12) OX=83333 GN=rpsG PE=1 SV=3	VGGSTYQVPVEVRPVR	EVKSRR	RNALAM	EVKSRRVGGSTY	EVRPVRRNALAM	dm0	80	16	dm0 nter-VGGSTYQVPVEVRPVR-COOH	dm0-Nter(1)	191206_UE_CoB_H11M8_dmPICS_HgrFlaMP_Tryp-lib_1000ng_001_45.mgf	191206_UE_CoB_H11M8_dmPICS_HgrFlaMP_Tryp-lib_1000ng_001_45.55138.55138.2	55138	6021.88	886.004	2+	1769.98	0	8.63941	0.00765449	0.0213865	53.098	100	Confident
636	P15770	AROE_ECOLI Shikimate dehydrogenase (NADP(+)) OS=Escherichia coli (strain K12) OX=83333 GN=aroE PE=1 SV=1	LLGDNTDGVGLLSDLER	RLEDGR	LSFIRP	RLEDGRLLGDNT	LSDLERLSFIRP	dm0	96	17	dm0 nter-LLGDNTDGVGLLSDLER-COOH	dm0-Nter(1)	191206_UE_CoB_H11M8_dmPICS_HgrFlaMP_Tryp-lib_1000ng_001_45.mgf	191206_UE_CoB_H11M8_dmPICS_HgrFlaMP_Tryp-lib_1000ng_001_45.107893.107893.3	107893	11514.5	605.988	3+	1813.94	1	-2.40661	-0.00145757	0.0131305	76.3827	100	Confident
637	P0A6M8	EFG_ECOLI Elongation factor G OS=Escherichia coli (strain K12) OX=83333 GN=fusA PE=1 SV=2	HASDDEPFSALA	DTPAER	FKIATD	DTPAERHASDDE	PFSALAFKIATD	dm6	310	12	dm6 nter-HASDDEPFSALA-COOH	dm6-Nter(1)	191206_UE_CoB_H11M8_dmPICS_HgrFlaMP_Tryp-lib_1000ng_001_45.mgf	191206_UE_CoB_H11M8_dmPICS_HgrFlaMP_Tryp-lib_1000ng_001_45.64562.64562.	64562	6944.52	647.816	2+	1292.61	1	3.53926	0.00229101	0.0166649	25.0864	98.7952	Confident
638	P21888	SYC_ECOLI Cysteine--tRNA ligase OS=Escherichia coli (strain K12) OX=83333 GN=cysS PE=1 SV=2	ATHHIAEIIELTEQLIAK	PDMEPR	GHAYVA	PDMEPRATHHIA	EQLIAKGHAYVA	dm0	114	18	dm0 nter-ATHHIAEIIELTEQLIAK<dm0-k>-COOH	dm0-K(18), dm0-Nter(1)	191206_UE_CoB_H11M8_dmPICS_HgrFlaMP_Tryp-lib_1000ng_001_45.mgf	191206_UE_CoB_H11M8_dmPICS_HgrFlaMP_Tryp-lib_1000ng_001_45.111923.111923.3	111923	11976.7	696.073	3+	2085.18	0	5.95556	0.00414548	0.0155584	66.9897	100	Confident
639	P37769	KDUD_ECOLI 2-dehydro-3-deoxy-D-gluconate 5-dehydrogenase OS=Escherichia coli (strain K12) OX=83333 GN=kduD PE=1 SV=2	IINIASMLSFQGGIR	QGNGGK	VPSYTA	QGNGGKIINIAS	FQGGIRVPSYTA	dm0	140	15	dm0 nter-IINIASMLSFQGGIR-COOH	dm0-Nter(1)	191206_UE_CoB_H11M8_dmPICS_HgrFlaMP_Tryp-lib_1000ng_001_45.mgf	191206_UE_CoB_H11M8_dmPICS_HgrFlaMP_Tryp-lib_1000ng_001_45.118185.118185.	118185	12737.5	824.972	2+	1646.92	1	4.64184	0.00382704	0.0174591	39.5861	99.547	Confident
640	P00393	DHNA_ECOLI NADH dehydrogenase OS=Escherichia coli (strain K12) OX=83333 GN=ndh PE=1 SV=2	INQLVVEPTLQTTR	GLETNR	DPDIYA	GLETNRINQLVV	TLQTTRDPDIYA	dm0	293	14	dm0 nter-INQLVVEPTLQTTR-COOH	dm0-Nter(1)	191206_UE_CoB_H11M8_dmPICS_HgrFlaMP_Tryp-lib_1000ng_001_45.mgf	191206_UE_CoB_H11M8_dmPICS_HgrFlaMP_Tryp-lib_1000ng_001_45.72146.72146.2	72146	7701.04	820.476	2+	1638.93	0	4.32503	0.00354857	0.0111273	31.0237	99.776	Confident
641	P0A6F5	CH60_ECOLI 60 kDa chaperonin OS=Escherichia coli (strain K12) OX=83333 GN=groL PE=1 SV=2	ATLEDLGQAK	GMELEK	RVVINK	GMELEKATLEDL	DLGQAKRVVINK	dm6	312	10	dm6 nter-ATLEDLGQAK<dm6-k>-COOH	dm6-K(10), dm6-Nter(1)	191206_UE_CoB_H11M8_dmPICS_HgrFlaMP_Tryp-lib_1000ng_001_45.mgf	191206_UE_CoB_H11M8_dmPICS_HgrFlaMP_Tryp-lib_1000ng_001_45.42124.42124.2	42124	4749.48	557.344	2+	1112.67	0	1.79774	0.00100196	0.00679819	44.8149	100	Confident
642	P07004	PROA_ECOLI Gamma-glutamyl phosphate reductase OS=Escherichia coli (strain K12) OX=83333 GN=proA PE=1 SV=2	NIADSFLPALSK	TLLVNK	QMAESG	TLLVNKNIADSF	LPALSKQMAESG	dm6	264	12	dm6 nter-NIADSFLPALSK<dm6-k>-COOH	dm6-K(12), dm6-Nter(1)	191206_UE_CoB_H11M8_dmPICS_HgrFlaMP_Tryp-lib_1000ng_001_45.mgf	191206_UE_CoB_H11M8_dmPICS_HgrFlaMP_Tryp-lib_1000ng_001_45.96202.96202.2	96202	10217.4	672.416	2+	1342.81	0	3.29905	0.00221832	0.0123006	47.9588	100	Confident
643	P21170	SPEA_ECOLI Biosynthetic arginine decarboxylase OS=Escherichia coli (strain K12) OX=83333 GN=speA PE=1 SV=2	FCFPQILQHR	QRLPAL	LRSINA	QRLPALFCFPQI	QILQHRLRSINA	dm6	90	10	dm6 nter-FC<cmm>FPQILQHR-COOH	Carbamidomethylation of C(2), dm6-Nter(1)	191206_UE_CoB_H11M8_dmPICS_HgrFlaMP_Tryp-lib_1000ng_001_45.mgf	191206_UE_CoB_H11M8_dmPICS_HgrFlaMP_Tryp-lib_1000ng_001_45.77011.77011.3	77011	8196.04	460.582	3+	1378.74	0	-11.664	-0.00537229	0.00943808	15.376	90.7317	Doubtful
644	P60906	SYH_ECOLI Histidine--tRNA ligase OS=Escherichia coli (strain K12) OX=83333 GN=hisS PE=1 SV=2	SGEQTAVAQDSVAAHLR	VVKDLR	TLLG	VVKDLRSGEQTA	VAAHLRTLLG	dm0	404	17	dm0 nter-SGEQTAVAQDSVAAHLR-COOH	dm0-Nter(1)	191206_UE_CoB_H11M8_dmPICS_HgrFlaMP_Tryp-lib_1000ng_001_45.mgf	191206_UE_CoB_H11M8_dmPICS_HgrFlaMP_Tryp-lib_1000ng_001_45.39572.39572.2	39572	4491.37	884.461	2+	1766.89	0	9.27747	0.00820548	0.0152294	98.5387	100	Confident
645	P0AFG8	ODP1_ECOLI Pyruvate dehydrogenase E1 component OS=Escherichia coli (strain K12) OX=83333 GN=aceE PE=1 SV=2	QIGIYSPNGQQYTPQDR	MEGLFR	EQVAYY	MEGLFRQIGIYS	YTPQDREQVAYY	dm0	535	17	dm0 nter-QIGIYSPNGQQYTPQDR-COOH	dm0-Nter(1)	191206_UE_CoB_H11M8_dmPICS_HgrFlaMP_Tryp-lib_1000ng_001_45.mgf	191206_UE_CoB_H11M8_dmPICS_HgrFlaMP_Tryp-lib_1000ng_001_45.67148.67148.3	67148	7202.57	665.328	3+	1991.97	1	-5.75589	-0.00382765	0.0172715	20.7058	98.0815	Confident
646	P0A836	SUCC_ECOLI Succinate--CoA ligase [ADP-forming] subunit beta OS=Escherichia coli (strain K12) OX=83333 GN=sucC PE=1 SV=1	CDLIADGIIGAVAEVGVNVPVVVR	FGGIVR	LEGNNA	FGGIVRCDLIAD	VPVVVRLEGNNA	dm6	325	24	dm6 nter-C<cmm>DLIADGIIGAVAEVGVNVPVVVR-COOH	Carbamidomethylation of C(1), dm6-Nter(1)	191206_UE_CoB_H11M8_dmPICS_HgrFlaMP_Tryp-lib_1000ng_001_45.mgf	191206_UE_CoB_H11M8_dmPICS_HgrFlaMP_Tryp-lib_1000ng_001_45.127906.127906.4	127906	14025.9	618.109	4+	2468.39	0	7.36912	0.00455488	0.0155494	89.5861	100	Confident
647	P0A825	GLYA_ECOLI Serine hydroxymethyltransferase OS=Escherichia coli (strain K12) OX=83333 GN=glyA PE=1 SV=1	LYNIVPYGIDATGHIDYADLEK	VNFSGK	QAKEHK	VNFSGKLYNIVP	YADLEKQAKEHK	dm6	139	22	dm6 nter-LYNIVPYGIDATGHIDYADLEK<dm6-k>-COOH	dm6-K(22), dm6-Nter(1)	191206_UE_CoB_H11M8_dmPICS_HgrFlaMP_Tryp-lib_1000ng_001_45.mgf	191206_UE_CoB_H11M8_dmPICS_HgrFlaMP_Tryp-lib_1000ng_001_45.106877.106877.3	106877	11395.9	850.13	3+	2547.35	0	6.28051	0.00533921	0.0194161	100	100	Confident
648	P0A763	NDK_ECOLI Nucleoside diphosphate kinase OS=Escherichia coli (strain K12) OX=83333 GN=ndk PE=1 SV=2	ADYADSLTENGTHGSDSVESAAR	LAGTLR	EIAYFF	LAGTLRADYADS	VESAAREIAYFF	dm6	105	23	dm6 nter-ADYADSLTENGTHGSDSVESAAR-COOH	dm6-Nter(1)	191206_UE_CoB_H11M8_dmPICS_HgrFlaMP_Tryp-lib_1000ng_001_45.mgf	191206_UE_CoB_H11M8_dmPICS_HgrFlaMP_Tryp-lib_1000ng_001_45.48050.48050.3	48050	5334.89	796.369	3+	2386.07	0	4.49933	0.00358311	0.018515	100	100	Confident
649	Q46856	YQHD_ECOLI Alcohol dehydrogenase YqhD OS=Escherichia coli (strain K12) OX=83333 GN=yqhD PE=1 SV=1	QAFHSAHVQPVFAVLDPVYTYTLPPR	KTTGDK	QVANGV	KTTGDKQAFHSA	YTLPPRQVANGV	pyr	161	26	pyro-QAFHSAHVQPVFAVLDPVYTYTLPPR-COOH	Pyrolidone from Q(1)	191206_UE_CoB_H11M8_dmPICS_HgrFlaMP_Tryp-lib_1000ng_001_45.mgf	191206_UE_CoB_H11M8_dmPICS_HgrFlaMP_Tryp-lib_1000ng_001_45.117967.117967.3	117967	12711.7	979.516	3+	2935.5	0	8.03922	0.00787448	0.0272823	100	100	Confident
650	P0A9C0	GLPA_ECOLI Anaerobic glycerol-3-phosphate dehydrogenase subunit A OS=Escherichia coli (strain K12) OX=83333 GN=glpA PE=1 SV=1	GIVLLDHAER	GRNVSR	DGLDGF	GRNVSRGIVLLD	LDHAERDGLDGF	dm6	332	10	dm6 nter-GIVLLDHAER-COOH	dm6-Nter(1)	191206_UE_CoB_H11M8_dmPICS_HgrFlaMP_Tryp-lib_1000ng_001_45.mgf	191206_UE_CoB_H11M8_dmPICS_HgrFlaMP_Tryp-lib_1000ng_001_45.41889.41889.2	41889	4725.42	578.851	2+	1155.68	0	4.75989	0.00275526	0.00644795	31.9382	99.6732	Confident
651	P37647	KDGK_ECOLI 2-dehydro-3-deoxygluconokinase OS=Escherichia coli (strain K12) OX=83333 GN=kdgK PE=1 SV=1	QVDPAALTVH	SVYIAR	YVTALG	SVYIARQVDPAA	AALTVHYVTALG	pyr	40	10	pyro-QVDPAALTVH-COOH	Pyrolidone from Q(1)	191206_UE_CoB_H11M8_dmPICS_HgrFlaMP_Tryp-lib_1000ng_001_45.mgf	191206_UE_CoB_H11M8_dmPICS_HgrFlaMP_Tryp-lib_1000ng_001_45.85783.85783.1	85783	9103.98	1033.54	1+	1032.52	0	11.5341	0.0119208	0.00917545	21.1351	98.0132	Confident
652	P0ACI6	ASNC_ECOLI Regulatory protein AsnC OS=Escherichia coli (strain K12) OX=83333 GN=asnC PE=1 SV=1	SIDALQHVLINK	IKVMCR	IQTIDE	IKVMCRSIDALQ	HVLINKIQTIDE	dm6	115	12	dm6 nter-SIDALQHVLINK<dm6-k>-COOH	dm6-K(12), dm6-Nter(1)	191206_UE_CoB_H11M8_dmPICS_HgrFlaMP_Tryp-lib_1000ng_001_45.mgf	191206_UE_CoB_H11M8_dmPICS_HgrFlaMP_Tryp-lib_1000ng_001_45.71793.71793.3	71793	7664.8	473.636	3+	1417.89	0	-3.86327	-0.00182979	0.0106504	36.1979	100	Confident
653	P0A9P0	DLDH_ECOLI Dihydrolipoyl dehydrogenase OS=Escherichia coli (strain K12) OX=83333 GN=lpdA PE=1 SV=2	GVHEGHVAAEVIAGK	PMLAHK	KHYFDP	PMLAHKGVHEGH	EVIAGKKHYFDP	dm6	324	15	dm6 nter-GVHEGHVAAEVIAGK<dm6-k>-COOH	dm6-K(15), dm6-Nter(1)	191206_UE_CoB_H11M8_dmPICS_HgrFlaMP_Tryp-lib_1000ng_001_45.mgf	191206_UE_CoB_H11M8_dmPICS_HgrFlaMP_Tryp-lib_1000ng_001_45.24918.24918.3	24918	2992.28	514.642	3+	1540.9	0	3.15859	0.00162554	0.013672	20	96.1165	Confident
654	P0A8A0	YEBC_ECOLI Probable transcriptional regulatory protein YebC OS=Escherichia coli (strain K12) OX=83333 GN=yebC PE=1 SV=1	DALEAAGLK	EMGKVR	ADSAEV	EMGKVRDALEAA	EAAGLKADSAEV	dm6	184	9	dm6 nter-DALEAAGLK<dm6-k>-COOH	dm6-K(9), dm6-Nter(1)	191206_UE_CoB_H11M8_dmPICS_HgrFlaMP_Tryp-lib_1000ng_001_45.mgf	191206_UE_CoB_H11M8_dmPICS_HgrFlaMP_Tryp-lib_1000ng_001_45.50738.50738.1	50738	5594.8	955.618	1+	954.602	0	8.64974	0.00826577	0.00740309	23.8722	99.3056	Confident
655	P60723	RL4_ECOLI 50S ribosomal protein L4 OS=Escherichia coli (strain K12) OX=83333 GN=rplD PE=1 SV=1	TRAEVTGSGK	GTRAQK	KPWRQK	GTRAQKTRAEVT	VTGSGKKPWRQK	dm6	48	10	dm6 nter-TRAEVTGSGK<dm6-k>-COOH	dm6-K(10), dm6-Nter(1)	191206_UE_CoB_H11M8_dmPICS_HgrFlaMP_Tryp-lib_1000ng_001_45.mgf	191206_UE_CoB_H11M8_dmPICS_HgrFlaMP_Tryp-lib_1000ng_001_45.5739.5739.2	5739	913.291	537.334	2+	1072.65	0	2.87257	0.00154353	0.0146649	16.5758	92.1806	Confident
656	P0A8M3	SYT_ECOLI Threonine--tRNA ligase OS=Escherichia coli (strain K12) OX=83333 GN=thrS PE=1 SV=1	LKEYQYQEVK	VFVRSK	GPFMMD	VFVRSKLKEYQY	QYQEVKGPFMMD	dm6	285	10	dm6 nter-LK<dm6-k>EYQYQEVK<dm6-k>-COOH	dm6-K(2, 10), dm6-Nter(1)	191206_UE_CoB_H11M8_dmPICS_HgrFlaMP_Tryp-lib_1000ng_001_45.mgf	191206_UE_CoB_H11M8_dmPICS_HgrFlaMP_Tryp-lib_1000ng_001_45.23740.23740.2	23740	2866.05	715.446	2+	1428.87	0	4.20039	0.00300514	0.0165051	34.0894	99.8896	Confident
657	P04983	RBSA_ECOLI Ribose import ATP-binding protein RbsA OS=Escherichia coli (strain K12) OX=83333 GN=rbsA PE=1 SV=1	IIVMHEGHLSGEFTR	LGMSDR	EQATQE	LGMSDRIIVMHE	SGEFTREQATQE	dm6	465	15	dm6 nter-IIVMHEGHLSGEFTR-COOH	dm6-Nter(1)	191206_UE_CoB_H11M8_dmPICS_HgrFlaMP_Tryp-lib_1000ng_001_45.mgf	191206_UE_CoB_H11M8_dmPICS_HgrFlaMP_Tryp-lib_1000ng_001_45.45973.45973.3	45973	5131.71	587.319	3+	1758.93	0	2.81239	0.00165177	0.0180771	59.2082	100	Confident
658	P0A9P0	DLDH_ECOLI Dihydrolipoyl dehydrogenase OS=Escherichia coli (strain K12) OX=83333 GN=lpdA PE=1 SV=2	TNVPHIFAIGDIVGQPMLAHK	VDKQLR	GVHEGH	VDKQLRTNVPHI	PMLAHKGVHEGH	dm0	303	21	dm0 nter-TNVPHIFAIGDIVGQPMLAHK<dm0-k>-COOH	dm0-K(21), dm0-Nter(1)	191206_UE_CoB_H11M8_dmPICS_HgrFlaMP_Tryp-lib_1000ng_001_45.mgf	191206_UE_CoB_H11M8_dmPICS_HgrFlaMP_Tryp-lib_1000ng_001_45.98044.98044.3	98044	10419.1	772.102	3+	2313.27	0	7.87644	0.00608137	0.0181812	71.0791	100	Confident
659	P0A7T7	RS18_ECOLI 30S ribosomal protein S18 OS=Escherichia coli (strain K12) OX=83333 GN=rpsR PE=1 SV=2	YLSLLPYTDR	AIKRAR	HQ	AIKRARYLSLLP	LPYTDRHQ	dm0	64	10	dm0 nter-YLSLLPYTDR-COOH	dm0-Nter(1)	191206_UE_CoB_H11M8_dmPICS_HgrFlaMP_Tryp-lib_1000ng_001_45.mgf	191206_UE_CoB_H11M8_dmPICS_HgrFlaMP_Tryp-lib_1000ng_001_45.84611.84611.1	84611	8981.4	1268.7	1+	1267.68	0	5.83065	0.00739728	0.018162	13.9794	96.4789	Confident
660	P46853	YHHX_ECOLI Uncharacterized oxidoreductase YhhX OS=Escherichia coli (strain K12) OX=83333 GN=yhhX PE=1 SV=1	GFEQASPSTVTLAK	LEILER		LEILERGFEQAS	TVTLAK	dm6	332	14	dm6 nter-GFEQASPSTVTLAK<dm6-k>-COOH	dm6-K(14), dm6-Nter(1)	191206_UE_CoB_H11M8_dmPICS_HgrFlaMP_Tryp-lib_1000ng_001_45.mgf	191206_UE_CoB_H11M8_dmPICS_HgrFlaMP_Tryp-lib_1000ng_001_45.55650.55650.2	55650	6071.49	752.442	2+	1502.86	0	4.78329	0.00359913	0.0158942	100	100	Confident
661	P0A853	TNAA_ECOLI Tryptophanase OS=Escherichia coli (strain K12) OX=83333 GN=tnaA PE=1 SV=1	NIFGYQYTIPTHQGR	LAESVK	GAEQIY	LAESVKNIFGYQ	PTHQGRGAEQIY	dm0	89	15	dm0 nter-NIFGYQYTIPTHQGR-COOH	dm0-Nter(1)	191206_UE_CoB_H11M8_dmPICS_HgrFlaMP_Tryp-lib_1000ng_001_45.mgf	191206_UE_CoB_H11M8_dmPICS_HgrFlaMP_Tryp-lib_1000ng_001_45.69640.69640.3	69640	7447.64	608.315	3+	1821.92	0	4.41618	0.00268642	0.0148646	55.6864	100	Confident
662	P0A6F3	GLPK_ECOLI Glycerol kinase OS=Escherichia coli (strain K12) OX=83333 GN=glpK PE=1 SV=2	TGLVIDPYFSGTK	DYIRSN	VKWILD	DYIRSNTGLVID	YFSGTKVKWILD	dm6	129	13	dm6 nter-TGLVIDPYFSGTK<dm6-k>-COOH	dm6-K(13), dm6-Nter(1)	191206_UE_CoB_H11M8_dmPICS_HgrFlaMP_Tryp-lib_1000ng_001_45.mgf	191206_UE_CoB_H11M8_dmPICS_HgrFlaMP_Tryp-lib_1000ng_001_45.88367.88367.2	88367	9376.01	733.433	2+	1464.85	0	1.35318	0.000992463	0.0121509	58.8606	100	Confident
663	P0AC33, P14407	FUMA_ECOLI Fumarate hydratase class I, aerobic OS=Escherichia coli (strain K12) OX=83333 GN=fumA PE=1 SV=2; FUMB_ECOLI Fumarate hydratase class I, anaerobic OS=Escherichia coli (strain K12) OX=83333 GN=fumB PE=1 SV=2	EVNTGTNLPAQIDLYAVDGDEYK	PLDMYK; ALDMYK	FLCIAK; FLCVAK	ALDMYKEVNTGT	DGDEYKFLCIAK	dm0	157; 157	23	dm0 nter-EVNTGTNLPAQIDLYAVDGDEYK<dm0-k>-COOH	dm0-K(23), dm0-Nter(1)	191206_UE_CoB_H11M8_dmPICS_HgrFlaMP_Tryp-lib_1000ng_001_45.mgf	191206_UE_CoB_H11M8_dmPICS_HgrFlaMP_Tryp-lib_1000ng_001_45.109059.109059.3	109059	11649.9	861.428	3+	2580.26	1	-0.296652	-0.000255445	0.0227665	18.8606	95.0739	Confident
664	P21599	KPYK2_ECOLI Pyruvate kinase II OS=Escherichia coli (strain K12) OX=83333 GN=pykA PE=1 SV=3	GVTPVHFDSANDGVAAASEAVNLLR	LTALYR	DKGYLM	LTALYRGVTPVH	AVNLLRDKGYLM	dm6	422	25	dm6 nter-GVTPVHFDSANDGVAAASEAVNLLR-COOH	dm6-Nter(1)	191206_UE_CoB_H11M8_dmPICS_HgrFlaMP_Tryp-lib_1000ng_001_45.mgf	191206_UE_CoB_H11M8_dmPICS_HgrFlaMP_Tryp-lib_1000ng_001_45.104501.104501.4	104501	11125.2	637.09	4+	2543.32	1	3.97445	0.00253108	0.0129062	100	100	Confident
665	P0AGD3	SODF_ECOLI Superoxide dismutase [Fe] OS=Escherichia coli (strain K12) OX=83333 GN=sodB PE=1 SV=2	VAEAIAASFGSFADFK	GEPTGK	AQFTDA	GEPTGKVAEAIA	SFADFKAQFTDA	dm0	93	16	dm0 nter-VAEAIAASFGSFADFK<dm0-k>-COOH	dm0-K(16), dm0-Nter(1)	191206_UE_CoB_H11M8_dmPICS_HgrFlaMP_Tryp-lib_1000ng_001_45.mgf	191206_UE_CoB_H11M8_dmPICS_HgrFlaMP_Tryp-lib_1000ng_001_45.107134.107134.	107134	11424.6	844.454	2+	1685.87	1	14.1137	0.0119111	0.0183439	16.3827	91.6195	Confident
666	P13033	GLPB_ECOLI Anaerobic glycerol-3-phosphate dehydrogenase subunit B OS=Escherichia coli (strain K12) OX=83333 GN=glpB PE=1 SV=1	FAVLASGSFFSGGLVAER	IPLRPR	NGIREP	IPLRPRFAVLAS	GLVAERNGIREP	dm6	306	18	dm6 nter-FAVLASGSFFSGGLVAER-COOH	dm6-Nter(1)	191206_UE_CoB_H11M8_dmPICS_HgrFlaMP_Tryp-lib_1000ng_001_45.mgf	191206_UE_CoB_H11M8_dmPICS_HgrFlaMP_Tryp-lib_1000ng_001_45.114728.114728.2	114728	12311.9	925.015	2+	1848	0	8.62343	0.00797673	0.0173786	96.7778	100	Confident
667	P77395	CNOX_ECOLI Chaperedoxin OS=Escherichia coli (strain K12) OX=83333 GN=cnoX PE=1 SV=2	TFQEILAALGTGDALASK	DGQTRK	YRRQLY	DGQTRKTFQEIL	DALASKYRRQLY	dm6	257	18	dm6 nter-TFQEILAALGTGDALASK<dm6-k>-COOH	dm6-K(18), dm6-Nter(1)	191206_UE_CoB_H11M8_dmPICS_HgrFlaMP_Tryp-lib_1000ng_001_45.mgf	191206_UE_CoB_H11M8_dmPICS_HgrFlaMP_Tryp-lib_1000ng_001_45.115807.115807.3	115807	12445.1	625.372	3+	1873.08	0	5.11285	0.00319742	0.0129893	63.1876	100	Confident
668	P02925	RBSB_ECOLI Ribose import binding protein RbsB OS=Escherichia coli (strain K12) OX=83333 GN=rbsB PE=1 SV=1	NPFFVSLK	VVSTLN	DGAQKE	VVSTLNNPFFVS	FFVSLKDGAQKE	dm6	38	8	dm6 nter-NPFFVSLK<dm6-k>-COOH	dm6-K(8), dm6-Nter(1)	191206_UE_CoB_H11M8_dmPICS_HgrFlaMP_Tryp-lib_1000ng_001_45.mgf	191206_UE_CoB_H11M8_dmPICS_HgrFlaMP_Tryp-lib_1000ng_001_45.77697.77697.1	77697	8266.73	1019.66	1+	1018.65	0	4.74176	0.00483497	0.0083133	14.5593	98.5612	Confident
669	P06959	ODP2_ECOLI Dihydrolipoyllysine-residue acetyltransferase component of pyruvate dehydrogenase complex OS=Escherichia coli (strain K12) OX=83333 GN=aceF PE=1 SV=3	LTAGEMQGGCFTISSIGGLGTTHFAPIVNAPEVAILGVSK	KARDGK	SAMEPV	KARDGKLTAGEM	ILGVSKSAMEPV	dm0	538	40	dm0 nter-LTAGEMQGGC<cmm>FTISSIGGLGTTHFAPIVNAPEVAILGVSK<dm0-k>-COOH	Carbamidomethylation of C(10), dm0-K(40), dm0-Nter(1)	191206_UE_CoB_H11M8_dmPICS_HgrFlaMP_Tryp-lib_1000ng_001_45.mgf	191206_UE_CoB_H11M8_dmPICS_HgrFlaMP_Tryp-lib_1000ng_001_45.123584.123584.4	123584	13447.9	1015.04	4+	4056.11	0	10.3844	0.0105405	0.0294476	100	100	Confident
670	P0A7L0	RL1_ECOLI 50S ribosomal protein L1 OS=Escherichia coli (strain K12) OX=83333 GN=rplA PE=1 SV=2	ENLEALLVALK	DADKLK	KAKPTQ	DADKLKENLEAL	LLVALKKAKPTQ	dm6	187	11	dm6 nter-ENLEALLVALK<dm6-k>-COOH	dm6-K(11), dm6-Nter(1)	191206_UE_CoB_H11M8_dmPICS_HgrFlaMP_Tryp-lib_1000ng_001_45.mgf	191206_UE_CoB_H11M8_dmPICS_HgrFlaMP_Tryp-lib_1000ng_001_45.111774.111774.	111774	11959.6	640.93	2+	1279.84	0	5.29094	0.0033911	0.0218064	29.5861	99.6641	Confident
671	P0A7J3	RL10_ECOLI 50S ribosomal protein L10 OS=Escherichia coli (strain K12) OX=83333 GN=rplJ PE=1 SV=2	QAIVAEVSEVAK	LNLQDK	GALSAV	LNLQDKQAIVAE	VSEVAKGALSAV	dm0	9	12	dm0 nter-QAIVAEVSEVAK<dm0-k>-COOH	dm0-K(12), dm0-Nter(1)	191206_UE_CoB_H11M8_dmPICS_HgrFlaMP_Tryp-lib_1000ng_001_45.mgf	191206_UE_CoB_H11M8_dmPICS_HgrFlaMP_Tryp-lib_1000ng_001_45.60044.60044.2	60044	6500.34	650.383	2+	1298.74	0	4.62151	0.00300574	0.00853449	30	99.6736	Confident
672	P0CE47, P0CE48	EFTU1_ECOLI Elongation factor Tu 1 OS=Escherichia coli (strain K12) OX=83333 GN=tufA PE=1 SV=1; EFTU2_ECOLI Elongation factor Tu 2 OS=Escherichia coli (strain K12) OX=83333 GN=tufB PE=1 SV=1	TTLTAAITTVLAK	HVDHGK; HVDHGK	TYGGAA; TYGGAA	HVDHGKTTLTAA	TTVLAKTYGGAA	dm6	26; 26	13	dm6 nter-TTLTAAITTVLAK<dm6-k>-COOH	dm6-K(13), dm6-Nter(1)	191206_UE_CoB_H11M8_dmPICS_HgrFlaMP_Tryp-lib_1000ng_001_45.mgf	191206_UE_CoB_H11M8_dmPICS_HgrFlaMP_Tryp-lib_1000ng_001_45.99244.99244.2	99244	10549.8	686.46	2+	1370.9	0	2.55232	0.00175206	0.00846926	66.1979	100	Confident
673	P0A6Y8	DNAK_ECOLI Chaperone protein DnaK OS=Escherichia coli (strain K12) OX=83333 GN=dnaK PE=1 SV=2	ASSGLNEDEIQK	QKITIK	MVRDAE	QKITIKASSGLN	EDEIQKMVRDAE	dm0	503	12	dm0 nter-ASSGLNEDEIQK<dm0-k>-COOH	dm0-K(12), dm0-Nter(1)	191206_UE_CoB_H11M8_dmPICS_HgrFlaMP_Tryp-lib_1000ng_001_45.mgf	191206_UE_CoB_H11M8_dmPICS_HgrFlaMP_Tryp-lib_1000ng_001_45.28881.28881.2	28881	3406.99	673.846	2+	1345.67	0	3.66817	0.00247177	0.00613749	67.6955	100	Confident
674	P0A6F3	GLPK_ECOLI Glycerol kinase OS=Escherichia coli (strain K12) OX=83333 GN=glpK PE=1 SV=2	FLMQFQSDILGTR	GAVANN	VERPEV	GAVANNFLMQFQ	DILGTRVERPEV	dm6	418	13	dm6 nter-FLMQFQSDILGTR-COOH	dm6-Nter(1)	191206_UE_CoB_H11M8_dmPICS_HgrFlaMP_Tryp-lib_1000ng_001_45.mgf	191206_UE_CoB_H11M8_dmPICS_HgrFlaMP_Tryp-lib_1000ng_001_45.105039.105039.3	105039	11186.2	530.627	3+	1588.85	0	6.6037	0.00350408	0.0122292	27.2125	99.2647	Confident
675	P0AEZ9	MOAB_ECOLI Molybdenum cofactor biosynthesis protein B OS=Escherichia coli (strain K12) OX=83333 GN=moaB PE=1 SV=2	TAWENIIAPQLDAR	STKACR	TRPCNF	STKACRTAWENI	PQLDARTRPCNF	dm6	145	14	dm6 nter-TAWENIIAPQLDAR-COOH	dm6-Nter(1)	191206_UE_CoB_H11M8_dmPICS_HgrFlaMP_Tryp-lib_1000ng_001_45.mgf	191206_UE_CoB_H11M8_dmPICS_HgrFlaMP_Tryp-lib_1000ng_001_45.97216.97216.2	97216	10325.5	816.452	2+	1630.89	0	0.467013	0.000381294	0.00670293	69.5861	100	Confident
676	P0A7D7	PUR7_ECOLI Phosphoribosylaminoimidazole-succinocarboxamide synthase OS=Escherichia coli (strain K12) OX=83333 GN=purC PE=1 SV=1	RLGIEEGIELNPPLFDLFLK	AGSLVK	NDAMHD	AGSLVKRLGIEE	FDLFLKNDAMHD	dm0	104	20	dm0 nter-RLGIEEGIELNPPLFDLFLK<dm0-k>-COOH	dm0-K(20), dm0-Nter(1)	191206_UE_CoB_H11M8_dmPICS_HgrFlaMP_Tryp-lib_1000ng_001_45.mgf	191206_UE_CoB_H11M8_dmPICS_HgrFlaMP_Tryp-lib_1000ng_001_45.124737.124737.3	124737	13588.3	790.462	3+	2368.34	0	9.61191	0.00759778	0.0145896	100	100	Confident
677	P00350	6PGD_ECOLI 6-phosphogluconate dehydrogenase, decarboxylating OS=Escherichia coli (strain K12) OX=83333 GN=gnd PE=1 SV=2	ITDAYAENPQIANLLLAPYFK	AQFLQK	QIADDY	AQFLQKITDAYA	LAPYFKQIADDY	dm6	374	21	dm6 nter-ITDAYAENPQIANLLLAPYFK<dm6-k>-COOH	dm6-K(21), dm6-Nter(1)	191206_UE_CoB_H11M8_dmPICS_HgrFlaMP_Tryp-lib_1000ng_001_45.mgf	191206_UE_CoB_H11M8_dmPICS_HgrFlaMP_Tryp-lib_1000ng_001_45.123728.123728.2	123728	13467.9	1217.2	2+	2432.36	0	8.50776	0.0103556	0.0294402	100	100	Confident
678	P09831	GLTB_ECOLI Glutamate synthase [NADPH] large chain OS=Escherichia coli (strain K12) OX=83333 GN=gltB PE=1 SV=3	LVSEPGVGTIATGVAK	AMISVK	AYADLI	AMISVKLVSEPG	ATGVAKAYADLI	dm0	1000	16	dm0 nter-LVSEPGVGTIATGVAK<dm0-k>-COOH	dm0-K(16), dm0-Nter(1)	191206_UE_CoB_H11M8_dmPICS_HgrFlaMP_Tryp-lib_1000ng_001_45.mgf	191206_UE_CoB_H11M8_dmPICS_HgrFlaMP_Tryp-lib_1000ng_001_45.66320.66320.2	66320	7119.52	777.963	2+	1553.9	0	5.48517	0.00426724	0.0170546	70.7058	100	Confident
679	P76015	DHAK_ECOLI PEP-dependent dihydroxyacetone kinase, dihydroxyacetone-binding subunit DhaK OS=Escherichia coli (strain K12) OX=83333 GN=dhaK PE=1 SV=2	AHPSLTLHQDPVYVTR	LAGLAK	ADAPVA	LAGLAKAHPSLT	PVYVTRADAPVA	dm6	22	16	dm6 nter-AHPSLTLHQDPVYVTR-COOH	dm6-Nter(1)	191206_UE_CoB_H11M8_dmPICS_HgrFlaMP_Tryp-lib_1000ng_001_45.mgf	191206_UE_CoB_H11M8_dmPICS_HgrFlaMP_Tryp-lib_1000ng_001_45.42996.42996.2	42996	4837.34	934.522	2+	1867.02	0	6.50349	0.00607761	0.0250344	51.7393	100	Confident
680	P0ACD4	ISCU_ECOLI Iron-sulfur cluster assembly scaffold protein IscU OS=Escherichia coli (strain K12) OX=83333 GN=iscU PE=1 SV=1	NTDIAEELELPPVK	EAQAIK	IHCSIL	EAQAIKNTDIAE	ELPPVKIHCSIL	dm6	90	14	dm6 nter-NTDIAEELELPPVK<dm6-k>-COOH	dm6-K(14), dm6-Nter(1)	191206_UE_CoB_H11M8_dmPICS_HgrFlaMP_Tryp-lib_1000ng_001_45.mgf	191206_UE_CoB_H11M8_dmPICS_HgrFlaMP_Tryp-lib_1000ng_001_45.93061.93061.3	93061	9875.05	545.99	3+	1634.94	0	3.91401	0.002137	0.0128556	35.2288	100	Confident
681	P0A953	FABB_ECOLI 3-oxoacyl-[acyl-carrier-protein] synthase 1 OS=Escherichia coli (strain K12) OX=83333 GN=fabB PE=1 SV=1	SHVWGNVK	KDSGMR	LDTTGL	KDSGMRSHVWGN	VWGNVKLDTTGL	dm0	46	8	dm0 nter-SHVWGNVK<dm0-k>-COOH	dm0-K(8), dm0-Nter(1)	191206_UE_CoB_H11M8_dmPICS_HgrFlaMP_Tryp-lib_1000ng_001_45.mgf	191206_UE_CoB_H11M8_dmPICS_HgrFlaMP_Tryp-lib_1000ng_001_45.13005.13005.1	13005	1724.86	982.554	1+	981.54	0	6.86395	0.00674415	0.0133	17.9588	98.6301	Confident
682	P75913	GHRA_ECOLI Glyoxylate/hydroxypyruvate reductase A OS=Escherichia coli (strain K12) OX=83333 GN=ghrA PE=1 SV=2	VLINLLPNTPETVGIINQQLLEK	FLSQCR	LPDGAY	FLSQCRVLINLL	QQLLEKLPDGAY	dm6	193	23	dm6 nter-VLINLLPNTPETVGIINQQLLEK<dm6-k>-COOH	dm6-K(23), dm6-Nter(1)	191206_UE_CoB_H11M8_dmPICS_HgrFlaMP_Tryp-lib_1000ng_001_45.mgf	191206_UE_CoB_H11M8_dmPICS_HgrFlaMP_Tryp-lib_1000ng_001_45.123798.123798.3	123798	13477.6	876.547	3+	2626.59	0	9.02408	0.00790996	0.0240962	96.5758	100	Confident
683	P23845	CYSN_ECOLI Sulfate adenylyltransferase subunit 1 OS=Escherichia coli (strain K12) OX=83333 GN=cysN PE=1 SV=1	VLPSGVESNVAR	VGQRVK	IVTFDG	VGQRVKVLPSGV	ESNVARIVTFDG	dm0	280	12	dm0 nter-VLPSGVESNVAR-COOH	dm0-Nter(1)	191206_UE_CoB_H11M8_dmPICS_HgrFlaMP_Tryp-lib_1000ng_001_45.mgf	191206_UE_CoB_H11M8_dmPICS_HgrFlaMP_Tryp-lib_1000ng_001_45.43481.43481.	43481	4885.75	628.355	2+	1254.69	0	1.07684	0.000676634	0.0165768	44.8149	100	Confident
684	P00350	6PGD_ECOLI 6-phosphogluconate dehydrogenase, decarboxylating OS=Escherichia coli (strain K12) OX=83333 GN=gnd PE=1 SV=2	IAAVAEDGEPCVTYIGADGAGHYVK	APILTK	MVHNGI	APILTKIAAVAE	AGHYVKMVHNGI	dm0	159	25	dm0 nter-IAAVAEDGEPC<cmm>VTYIGADGAGHYVK<dm0-k>-COOH	Carbamidomethylation of C(11), dm0-K(25), dm0-Nter(1)	191206_UE_CoB_H11M8_dmPICS_HgrFlaMP_Tryp-lib_1000ng_001_45.mgf	191206_UE_CoB_H11M8_dmPICS_HgrFlaMP_Tryp-lib_1000ng_001_45.76848.76848.3	76848	8179.51	873.769	3+	2618.27	0	6.64964	0.00581022	0.0232921	100	100	Confident
685	P37666	GHRB_ECOLI Glyoxylate/hydroxypyruvate reductase B OS=Escherichia coli (strain K12) OX=83333 GN=ghrB PE=1 SV=3	AGEWTASIGPDWYGTDVHHK	VAERVK	TLGIVG	VAERVKAGEWTA	TDVHHKTLGIVG	dm6	127	20	dm6 nter-AGEWTASIGPDWYGTDVHHK<dm6-k>-COOH	dm6-K(20), dm6-Nter(1)	191206_UE_CoB_H11M8_dmPICS_HgrFlaMP_Tryp-lib_1000ng_001_45.mgf	191206_UE_CoB_H11M8_dmPICS_HgrFlaMP_Tryp-lib_1000ng_001_45.70593.70593.4	70593	7541.83	574.544	4+	2294.14	0	3.39735	0.00195192	0.0165752	73.6653	100	Confident
686	P0A8V2	RPOB_ECOLI DNA-directed RNA polymerase subunit beta OS=Escherichia coli (strain K12) OX=83333 GN=rpoB PE=1 SV=1	RGGVVQYVDASR	VTAVAK	IVIKVN	VTAVAKRGGVVQ	YVDASRIVIKVN	dm0	720	12	dm0 nter-RGGVVQYVDASR-COOH	dm0-Nter(1)	191206_UE_CoB_H11M8_dmPICS_HgrFlaMP_Tryp-lib_1000ng_001_45.mgf	191206_UE_CoB_H11M8_dmPICS_HgrFlaMP_Tryp-lib_1000ng_001_45.26297.26297.2	26297	3134.66	667.865	2+	1333.71	0	4.33558	0.00289557	0.0194628	34.0894	99.8896	Confident
687	P0A9A9	FUR_ECOLI Ferric uptake regulation protein OS=Escherichia coli (strain K12) OX=83333 GN=fur PE=1 SV=1	SVFELTQQHHHDHLICLDCGK	NFEGGK	VIEFSD	NFEGGKSVFELT	CLDCGKVIEFSD	dm6	78	21	dm6 nter-SVFELTQQHHHDHLIC<cmm>LDC<cmm>GK<dm6-k>-COOH	Carbamidomethylation of C(16, 19), dm6-K(21), dm6-Nter(1)	191206_UE_CoB_H11M8_dmPICS_HgrFlaMP_Tryp-lib_1000ng_001_45.mgf	191206_UE_CoB_H11M8_dmPICS_HgrFlaMP_Tryp-lib_1000ng_001_45.54450.54450.3	54450	5956.72	881.451	3+	2641.32	0	5.51151	0.0048581	0.0321177	58.8606	100	Confident
688	P0AG55	RL6_ECOLI 50S ribosomal protein L6 OS=Escherichia coli (strain K12) OX=83333 GN=rplF PE=1 SV=2	GADKQVIGQVAADLR	TEIVLK	AYRRPE	TEIVLKGADKQV	VAADLRAYRRPE	dm0	135	15	dm0 nter-GADK<dm0-k>QVIGQVAADLR-COOH	dm0-K(4), dm0-Nter(1)	191206_UE_CoB_H11M8_dmPICS_HgrFlaMP_Tryp-lib_1000ng_001_45.mgf	191206_UE_CoB_H11M8_dmPICS_HgrFlaMP_Tryp-lib_1000ng_001_45.56643.56643.2	56643	6169.93	798.959	2+	1595.9	0	2.76328	0.00220774	0.0126402	99.5861	100	Confident
689	P0A6Y8	DNAK_ECOLI Chaperone protein DnaK OS=Escherichia coli (strain K12) OX=83333 GN=dnaK PE=1 SV=2	HSQVFSTAEDNQSAVTIH	TTIPTK	VLQGER	TTIPTKHSQVFS	SAVTIHVLQGER	dm6	422	18	dm6 nter-HSQVFSTAEDNQSAVTIH-COOH	dm6-Nter(1)	191206_UE_CoB_H11M8_dmPICS_HgrFlaMP_Tryp-lib_1000ng_001_45.mgf	191206_UE_CoB_H11M8_dmPICS_HgrFlaMP_Tryp-lib_1000ng_001_45.46114.46114.3	46114	5145.08	669.003	3+	2003.98	0	5.36449	0.00358884	0.0146547	71.9382	100	Confident
690	P0AEY8	MDFA_ECOLI Multidrug transporter MdfA OS=Escherichia coli (strain K12) OX=83333 GN=mdfA PE=1 SV=1	MIQPGMLAVVE	TYIGND	QYQAGI	TYIGNDMIQPGM	MLAVVEQYQAGI	dm0	35	11	dm0 nter-MIQPGMLAVVE-COOH	Oxidation of M(1), dm0-Nter(1)	191206_UE_CoB_H11M8_dmPICS_HgrFlaMP_Tryp-lib_1000ng_001_45.mgf	191206_UE_CoB_H11M8_dmPICS_HgrFlaMP_Tryp-lib_1000ng_001_45.83893.83893.	83893	8905.86	616.33	2+	1230.64	0	8.42602	0.00519317	0.0192622	17.2125	93.1996	Doubtful
691	P00350	6PGD_ECOLI 6-phosphogluconate dehydrogenase, decarboxylating OS=Escherichia coli (strain K12) OX=83333 GN=gnd PE=1 SV=2	AASEEYNWDLNYGEIAK	GFSQLR	IFRAGC	GFSQLRAASEEY	YGEIAKIFRAGC	dm0	342	17	dm0 nter-AASEEYNWDLNYGEIAK<dm0-k>-COOH	dm0-K(17), dm0-Nter(1)	191206_UE_CoB_H11M8_dmPICS_HgrFlaMP_Tryp-lib_1000ng_001_45.mgf	191206_UE_CoB_H11M8_dmPICS_HgrFlaMP_Tryp-lib_1000ng_001_45.87539.87539.3	87539	9289.55	676.992	3+	2027.95	0	2.78833	0.00188767	0.0209263	50.1323	100	Confident
692	P00350	6PGD_ECOLI 6-phosphogluconate dehydrogenase, decarboxylating OS=Escherichia coli (strain K12) OX=83333 GN=gnd PE=1 SV=2	LVPYYTVK	ENPGKK	EFVESL	ENPGKKLVPYYT	PYYTVKEFVESL	dm6	51	8	dm6 nter-LVPYYTVK<dm6-k>-COOH	dm6-K(8), dm6-Nter(1)	191206_UE_CoB_H11M8_dmPICS_HgrFlaMP_Tryp-lib_1000ng_001_45.mgf	191206_UE_CoB_H11M8_dmPICS_HgrFlaMP_Tryp-lib_1000ng_001_45.53779.53779.1	53779	5891.6	1050.7	1+	1049.68	0	8.13027	0.00854236	0.0136254	26.9897	97.9021	Confident
693	P08312	SYFA_ECOLI Phenylalanine--tRNA ligase alpha subunit OS=Escherichia coli (strain K12) OX=83333 GN=pheS PE=1 SV=2	SHLAELVASAK	M	AAISQA	MSHLAEL	LVASAKAAISQA	dm6	2	11	dm6 nter-SHLAELVASAK<dm6-k>-COOH	dm6-K(11), dm6-Nter(1)	191206_UE_CoB_H11M8_dmPICS_HgrFlaMP_Tryp-lib_1000ng_001_45.mgf	191206_UE_CoB_H11M8_dmPICS_HgrFlaMP_Tryp-lib_1000ng_001_45.38373.38373.2	38373	4371.09	597.382	2+	1192.75	0	2.97766	0.00177879	0.00963758	37.9588	99.5434	Confident
694	P0AB71	ALF_ECOLI Fructose-bisphosphate aldolase class 2 OS=Escherichia coli (strain K12) OX=83333 GN=fbaA PE=1 SV=2	APVIVQFSNGGASFIAGK	TAAKVK	GVKSDV	TAAKVKAPVIVQ	SFIAGKGVKSDV	dm6	55	18	dm6 nter-APVIVQFSNGGASFIAGK<dm6-k>-COOH	dm6-K(18), dm6-Nter(1)	191206_UE_CoB_H11M8_dmPICS_HgrFlaMP_Tryp-lib_1000ng_001_45.mgf	191206_UE_CoB_H11M8_dmPICS_HgrFlaMP_Tryp-lib_1000ng_001_45.99408.99408.2	99408	10568.6	916.543	2+	1830.07	1	0.792476	0.000725941	0.0260301	28.5387	99.4266	Confident
695	P0ABH7	CISY_ECOLI Citrate synthase OS=Escherichia coli (strain K12) OX=83333 GN=gltA PE=1 SV=1	ITFIDGDEGILLHR	ASCESK	GFPIDQ	ASCESKITFIDG	GILLHRGFPIDQ	dm6	57	14	dm6 nter-ITFIDGDEGILLHR-COOH	dm6-Nter(1)	191206_UE_CoB_H11M8_dmPICS_HgrFlaMP_Tryp-lib_1000ng_001_45.mgf	191206_UE_CoB_H11M8_dmPICS_HgrFlaMP_Tryp-lib_1000ng_001_45.88924.88924.3	88924	9434.6	544.978	3+	1631.91	0	1.2731	0.000693811	0.0121985	100	100	Confident
696	P0A731	MGSA_ECOLI Methylglyoxal synthase OS=Escherichia coli (strain K12) OX=83333 GN=mgsA PE=1 SV=1	HIALVAHDHCK	TLPARK	QMLMSW	TLPARKHIALVA	AHDHCKQMLMSW	dm0	13	11	dm0 nter-HIALVAHDHC<cmm>K<dm0-k>-COOH	Carbamidomethylation of C(10), dm0-K(11), dm0-Nter(1)	191206_UE_CoB_H11M8_dmPICS_HgrFlaMP_Tryp-lib_1000ng_001_45.mgf	191206_UE_CoB_H11M8_dmPICS_HgrFlaMP_Tryp-lib_1000ng_001_45.10400.10400.2	10400	1444.67	678.867	2+	1355.71	0	4.54648	0.00308644	0.0186679	43.279	99.8912	Confident
697	P77335	HLYE_ECOLI Hemolysin E, chromosomal OS=Escherichia coli (strain K12) OX=83333 GN=hlyE PE=1 SV=4	QKDILIKVLD	EKKASA	DGITKL	EKKASAQKDILI	LIKVLDDGITKL	pyr	112	10	pyro-QK<dm6-k>DILIKVLD-COOH	Pyrolidone from Q(1), dm6-K(2)	191206_UE_CoB_H11M8_dmPICS_HgrFlaMP_Tryp-lib_1000ng_001_45.mgf	191206_UE_CoB_H11M8_dmPICS_HgrFlaMP_Tryp-lib_1000ng_001_45.86711.86711.3	86711	9201.87	401.262	3+	1200.75	0	8.6087	0.00345432	0.0139643	12.9243	84.4828	Doubtful
698	P0A6N8	EFPL_ECOLI Elongation factor P-like protein OS=Escherichia coli (strain K12) OX=83333 GN=yeiP PE=1 SV=1	FKGDDIVDTVTLTR	LKVEER	RYVDFS	LKVEERFKGDDI	TVTLTRRYVDFS	dm6	56	14	dm6 nter-FK<dm6-k>GDDIVDTVTLTR-COOH	dm6-K(2), dm6-Nter(1)	191206_UE_CoB_H11M8_dmPICS_HgrFlaMP_Tryp-lib_1000ng_001_45.mgf	191206_UE_CoB_H11M8_dmPICS_HgrFlaMP_Tryp-lib_1000ng_001_45.72992.72992.3	72992	7785.02	549.993	3+	1646.95	0	2.6831	0.00147568	0.0140898	16.5758	92.5408	Confident
699	P0AF36	ZAPB_ECOLI Cell division protein ZapB OS=Escherichia coli (strain K12) OX=83333 GN=zapB PE=1 SV=1	NNSLSQEVQNAQHQR	EELKEK	EELERE	EELKEKNNSLSQ	NAQHQREELERE	dm0	36	15	dm0 nter-NNSLSQEVQNAQHQR-COOH	dm0-Nter(1)	191206_UE_CoB_H11M8_dmPICS_HgrFlaMP_Tryp-lib_1000ng_001_45.mgf	191206_UE_CoB_H11M8_dmPICS_HgrFlaMP_Tryp-lib_1000ng_001_45.30811.30811.3	30811	3606.26	594.624	3+	1779.86	1	-7.83524	-0.00465644	0.014183	43.5655	100	Doubtful
700	P0AG67	RS1_ECOLI 30S ribosomal protein S1 OS=Escherichia coli (strain K12) OX=83333 GN=rpsA PE=1 SV=1	SESAIPAEQFK	VDAGLK	NAQGEL	VDAGLKSESAIP	PAEQFKNAQGEL	dm0	44	11	dm0 nter-SESAIPAEQFK<dm0-k>-COOH	dm0-K(11), dm0-Nter(1)	191206_UE_CoB_H11M8_dmPICS_HgrFlaMP_Tryp-lib_1000ng_001_45.mgf	191206_UE_CoB_H11M8_dmPICS_HgrFlaMP_Tryp-lib_1000ng_001_45.44060.44060.2	44060	4944.01	631.837	2+	1261.66	0	3.53345	0.00223255	0.00874584	31.7393	99.7758	Confident
701	P0A8M3	SYT_ECOLI Threonine--tRNA ligase OS=Escherichia coli (strain K12) OX=83333 GN=thrS PE=1 SV=1	LKEYQYQEVK	VFVRSK	GPFMMD	VFVRSKLKEYQY	QYQEVKGPFMMD	dm6	285	10	dm6 nter-LK<dm6-k>EYQYQEVK<dm6-k>-COOH	dm6-K(2, 10), dm6-Nter(1)	191206_UE_CoB_H11M8_dmPICS_HgrFlaMP_Tryp-lib_1000ng_001_45.mgf	191206_UE_CoB_H11M8_dmPICS_HgrFlaMP_Tryp-lib_1000ng_001_45.23718.23718.3	23718	2863.81	477.294	3+	1428.87	0	-7.00887	-0.00334532	0.0104572	20.6048	98.044	Doubtful
702	P36938	PGM_ECOLI Phosphoglucomutase OS=Escherichia coli (strain K12) OX=83333 GN=pgm PE=1 SV=1	EAVEIVSEVLK	RKQIEK	NA	RKQIEKEAVEIV	VSEVLKNA	dm6	534	11	dm6 nter-EAVEIVSEVLK<dm6-k>-COOH	dm6-K(11), dm6-Nter(1)	191206_UE_CoB_H11M8_dmPICS_HgrFlaMP_Tryp-lib_1000ng_001_45.mgf	191206_UE_CoB_H11M8_dmPICS_HgrFlaMP_Tryp-lib_1000ng_001_45.86872.86872.	86872	9218.78	642.411	2+	1282.8	0	4.12048	0.00264703	0.0101111	38.8606	99.5526	Confident
703	P0A9D2	GSTA_ECOLI Glutathione S-transferase GstA OS=Escherichia coli (strain K12) OX=83333 GN=gstA PE=1 SV=1	GVAIMQYLADSVPDR	GTLLTE	QLLAPV	GTLLTEGVAIMQ	DSVPDRQLLAPV	dm0	66	15	dm0 nter-GVAIMQYLADSVPDR-COOH	dm0-Nter(1)	191206_UE_CoB_H11M8_dmPICS_HgrFlaMP_Tryp-lib_1000ng_001_45.mgf	191206_UE_CoB_H11M8_dmPICS_HgrFlaMP_Tryp-lib_1000ng_001_45.135911.135911.2	135911	15119.5	832.431	2+	1661.84	1	-0.544273	-0.000452796	0.0231023	16.0206	90.9385	Confident
704	P0ABB4	ATPB_ECOLI ATP synthase subunit beta OS=Escherichia coli (strain K12) OX=83333 GN=atpD PE=1 SV=2	YQELKDIIAILGMDELSEEDKLVVAR	QSILQR	ARKIQR	QSILQRYQELKD	KLVVARARKIQR	dm6	368	26	dm6 nter-YQELK<dm6-k>DIIAILGMDELSEEDK<dm6-k>LVVAR-COOH	dm6-K(5, 21), dm6-Nter(1)	191206_UE_CoB_H11M8_dmPICS_HgrFlaMP_Tryp-lib_1000ng_001_45.mgf	191206_UE_CoB_H11M8_dmPICS_HgrFlaMP_Tryp-lib_1000ng_001_45.122803.122803.4	122803	13339.2	773.952	4+	3091.76	0	6.6376	0.00513715	0.0228149	100	100	Confident
705	P0AE08	AHPC_ECOLI Alkyl hydroperoxide reductase C OS=Escherichia coli (strain K12) OX=83333 GN=ahpC PE=1 SV=2	NGEFIEITEKDTEGR	KNQAFK	WSVFFF	KNQAFKNGEFIE	KDTEGRWSVFFF	dm0	18	15	dm0 nter-NGEFIEITEK<dm0-k>DTEGR-COOH	dm0-K(10), dm0-Nter(1)	191206_UE_CoB_H11M8_dmPICS_HgrFlaMP_Tryp-lib_1000ng_001_45.mgf	191206_UE_CoB_H11M8_dmPICS_HgrFlaMP_Tryp-lib_1000ng_001_45.54866.54866.2	54866	5997.4	897.452	2+	1792.88	0	2.41178	0.00216445	0.0189484	100	100	Confident
706	P61889	MDH_ECOLI Malate dehydrogenase OS=Escherichia coli (strain K12) OX=83333 GN=mdh PE=1 SV=1	TQLPSGSELSLYDIAPVTPGVAVDLSHIPTAVK	LALLLK	IKGFSG	LALLLKTQLPSG	IPTAVKIKGFSG	dm0	22	33	dm0 nter-TQLPSGSELSLYDIAPVTPGVAVDLSHIPTAVK<dm0-k>-COOH	dm0-K(33), dm0-Nter(1)	191206_UE_CoB_H11M8_dmPICS_HgrFlaMP_Tryp-lib_1000ng_001_45.mgf	191206_UE_CoB_H11M8_dmPICS_HgrFlaMP_Tryp-lib_1000ng_001_45.122431.122431.4	122431	13298.9	858.723	4+	3430.86	0	0.738816	0.000634438	0.0220363	100	100	Confident
707	P0A850	TIG_ECOLI Trigger factor OS=Escherichia coli (strain K12) OX=83333 GN=tig PE=1 SV=1	NVALEEQAVEAVLAK	LMDNMR	AKVTEK	LMDNMRNVALEE	EAVLAKAKVTEK	dm6	400	15	dm6 nter-NVALEEQAVEAVLAK<dm6-k>-COOH	dm6-K(15), dm6-Nter(1)	191206_UE_CoB_H11M8_dmPICS_HgrFlaMP_Tryp-lib_1000ng_001_45.mgf	191206_UE_CoB_H11M8_dmPICS_HgrFlaMP_Tryp-lib_1000ng_001_45.104575.104575.2	104575	11133.3	826.504	2+	1650.98	0	6.19177	0.00511749	0.0127007	85.6864	100	Confident
708	P02925	RBSB_ECOLI Ribose import binding protein RbsB OS=Escherichia coli (strain K12) OX=83333 GN=rbsB PE=1 SV=1	LAATIAQLPDQIGAK	AVNDGK	GVETAD	AVNDGKLAATIA	DQIGAKGVETAD	dm6	254	15	dm6 nter-LAATIAQLPDQIGAK<dm6-k>-COOH	dm6-K(15), dm6-Nter(1)	191206_UE_CoB_H11M8_dmPICS_HgrFlaMP_Tryp-lib_1000ng_001_45.mgf	191206_UE_CoB_H11M8_dmPICS_HgrFlaMP_Tryp-lib_1000ng_001_45.82371.82371.1	82371	8746.76	1578	1+	1576.98	0	5.05188	0.00797181	0.0200378	100	100	Confident
709	P10121	FTSY_ECOLI Signal recognition particle receptor FtsY OS=Escherichia coli (strain K12) OX=83333 GN=ftsY PE=1 SV=1	NNIPVIAQHTGADSASVIFDAIQAAK	QVWGQR	ARNIDV	QVWGQRNNIPVI	AIQAAKARNIDV	dm6	347	26	dm6 nter-NNIPVIAQHTGADSASVIFDAIQAAK<dm6-k>-COOH	dm6-K(26), dm6-Nter(1)	191206_UE_CoB_H11M8_dmPICS_HgrFlaMP_Tryp-lib_1000ng_001_45.mgf	191206_UE_CoB_H11M8_dmPICS_HgrFlaMP_Tryp-lib_1000ng_001_45.110848.110848.3	110848	11853.1	907.182	3+	2718.5	0	10.269	0.00931572	0.025779	100	100	Confident
710	P0A9Q7	ADHE_ECOLI Aldehyde-alcohol dehydrogenase OS=Escherichia coli (strain K12) OX=83333 GN=adhE PE=1 SV=2	LLAWLETLK	AAKIEK	AELGIP	AAKIEKLLAWLE	WLETLKAELGIP	dm0	798	9	dm0 nter-LLAWLETLK<dm0-k>-COOH	dm0-K(9), dm0-Nter(1)	191206_UE_CoB_H11M8_dmPICS_HgrFlaMP_Tryp-lib_1000ng_001_45.mgf	191206_UE_CoB_H11M8_dmPICS_HgrFlaMP_Tryp-lib_1000ng_001_45.102481.102481.1	102481	10900.2	1142.73	1+	1141.71	0	8.68448	0.00992392	0.0105063	32.3657	98.6111	Confident
711	P0AG67	RS1_ECOLI 30S ribosomal protein S1 OS=Escherichia coli (strain K12) OX=83333 GN=rpsA PE=1 SV=1	VVNVGDVVEVMVLDIDEER	NIHPSK	RRISLG	NIHPSKVVNVGD	DIDEERRRISLG	dm0	321	19	dm0 nter-VVNVGDVVEVMVLDIDEER-COOH	dm0-Nter(1)	191206_UE_CoB_H11M8_dmPICS_HgrFlaMP_Tryp-lib_1000ng_001_45.mgf	191206_UE_CoB_H11M8_dmPICS_HgrFlaMP_Tryp-lib_1000ng_001_45.127073.127073.3	127073	13913.1	719.713	3+	2156.1	0	6.09516	0.00438674	0.0167309	100	100	Confident
712	P62768	YAEH_ECOLI UPF0325 protein YaeH OS=Escherichia coli (strain K12) OX=83333 GN=yaeH PE=3 SV=1	SLGITNPEEIDR	MYDNLK	YSLRQE	MYDNLKSLGITN	PEEIDRYSLRQE	dm6	7	12	dm6 nter-SLGITNPEEIDR-COOH	dm6-Nter(1)	191206_UE_CoB_H11M8_dmPICS_HgrFlaMP_Tryp-lib_1000ng_001_45.mgf	191206_UE_CoB_H11M8_dmPICS_HgrFlaMP_Tryp-lib_1000ng_001_45.59878.59878.	59878	6483.78	689.881	2+	1376.74	1	6.47985	0.00446705	0.0129633	37.4473	99.5402	Confident
713	P46837	YHGF_ECOLI Protein YhgF OS=Escherichia coli (strain K12) OX=83333 GN=yhgF PE=1 SV=3	SIGVGQYQHDVSQTQLAR	VKIDPK	KLDAVV	VKIDPKSIGVGQ	QTQLARKLDAVV	dm0	464	18	dm0 nter-SIGVGQYQHDVSQTQLAR-COOH	dm0-Nter(1)	191206_UE_CoB_H11M8_dmPICS_HgrFlaMP_Tryp-lib_1000ng_001_45.mgf	191206_UE_CoB_H11M8_dmPICS_HgrFlaMP_Tryp-lib_1000ng_001_45.50896.50896.3	50896	5610.13	672.351	3+	2014.02	0	3.44212	0.00231431	0.0112483	90.8092	100	Confident
714	P09831	GLTB_ECOLI Glutamate synthase [NADPH] large chain OS=Escherichia coli (strain K12) OX=83333 GN=gltB PE=1 SV=3	ADTLDITFDVTK	KEEHYR	TTLEAT	KEEHYRADTLDI	TFDVTKTTLEAT	dm6	575	12	dm6 nter-ADTLDITFDVTK<dm6-k>-COOH	dm6-K(12), dm6-Nter(1)	191206_UE_CoB_H11M8_dmPICS_HgrFlaMP_Tryp-lib_1000ng_001_45.mgf	191206_UE_CoB_H11M8_dmPICS_HgrFlaMP_Tryp-lib_1000ng_001_45.89909.89909.	89909	9537.11	703.909	2+	1405.8	0	3.7339	0.00262832	0.0143085	48.2391	100	Confident
715	P0ACG1	STPA_ECOLI DNA-binding protein StpA OS=Escherichia coli (strain K12) OX=83333 GN=stpA PE=1 SV=1	TPKPIAQALAEGK	WTGQGR	SLDDFL	WTGQGRTPKPIA	ALAEGKSLDDFL	dm0	115	13	dm0 nter-TPK<dm0-k>PIAQALAEGK<dm0-k>-COOH	dm0-K(13, 3), dm0-Nter(1)	191206_UE_CoB_H11M8_dmPICS_HgrFlaMP_Tryp-lib_1000ng_001_45.mgf	191206_UE_CoB_H11M8_dmPICS_HgrFlaMP_Tryp-lib_1000ng_001_45.35332.35332.3	35332	4059.07	469.954	3+	1406.85	0	-7.66964	-0.0036044	0.0122569	34.8149	100	Doubtful
716	P0A817	METK_ECOLI S-adenosylmethionine synthase OS=Escherichia coli (strain K12) OX=83333 GN=metK PE=1 SV=2	IADQISDAVLDAILEQDPK	EGHPDK	ARVACE	EGHPDKIADQIS	LEQDPKARVACE	dm0	19	19	dm0 nter-IADQISDAVLDAILEQDPK<dm0-k>-COOH	dm0-K(19), dm0-Nter(1)	191206_UE_CoB_H11M8_dmPICS_HgrFlaMP_Tryp-lib_1000ng_001_45.mgf	191206_UE_CoB_H11M8_dmPICS_HgrFlaMP_Tryp-lib_1000ng_001_45.123442.123442.3	123442	13428.1	704.053	3+	2109.12	0	7.70745	0.00542641	0.0157292	68.5387	100	Confident
717	P0A6F5	CH60_ECOLI 60 kDa chaperonin OS=Escherichia coli (strain K12) OX=83333 GN=groL PE=1 SV=2	EGVITVEDGTGLQDELDVVEGMQFDRG	MDKVGK	YLSPYF	MDKVGKEGVITV	MQFDRGYLSPYF	dm6	172	27	dm6 nter-EGVITVEDGTGLQDELDVVEGMQFDRG-COOH	dm6-Nter(1)	191206_UE_CoB_H11M8_dmPICS_HgrFlaMP_Tryp-lib_1000ng_001_45.mgf	191206_UE_CoB_H11M8_dmPICS_HgrFlaMP_Tryp-lib_1000ng_001_45.104873.104873.3	104873	11167.2	981.82	3+	2941.41	1	8.78234	0.00861966	0.031382	38.2391	100	Confident
718	P15639	PUR9_ECOLI Bifunctional purine biosynthesis protein PurH OS=Escherichia coli (strain K12) OX=83333 GN=purH PE=1 SV=1	QFVEVIIAPSASEEALK	QAIISR	ITAAKQ	QAIISRQFVEVI	SEEALKITAAKQ	pyr	338	17	pyro-QFVEVIIAPSASEEALK<dm0-k>-COOH	Pyrolidone from Q(1), dm0-K(17)	191206_UE_CoB_H11M8_dmPICS_HgrFlaMP_Tryp-lib_1000ng_001_45.mgf	191206_UE_CoB_H11M8_dmPICS_HgrFlaMP_Tryp-lib_1000ng_001_45.124048.124048.2	124048	13505.2	921.504	2+	1840.98	0	6.05129	0.00557625	0.016036	55.376	100	Confident
719	P02925	RBSB_ECOLI Ribose import binding protein RbsB OS=Escherichia coli (strain K12) OX=83333 GN=rbsB PE=1 SV=1	ILLINPTDSDAVGNAVK	TVRGTK	MANQAN	TVRGTKILLINP	VGNAVKMANQAN	dm6	85	17	dm6 nter-ILLINPTDSDAVGNAVK<dm6-k>-COOH	dm6-K(17), dm6-Nter(1)	191206_UE_CoB_H11M8_dmPICS_HgrFlaMP_Tryp-lib_1000ng_001_45.mgf	191206_UE_CoB_H11M8_dmPICS_HgrFlaMP_Tryp-lib_1000ng_001_45.90112.90112.2	90112	9559.13	904.551	2+	1807.07	0	8.56198	0.00774469	0.0143558	100	100	Confident
720	P0A6P9	ENO_ECOLI Enolase OS=Escherichia coli (strain K12) OX=83333 GN=eno PE=1 SV=2	IQLVGDDLFVTNTK	KVLGDK	ILKEGI	KVLGDKIQLVGD	FVTNTKILKEGI	dm6	312	14	dm6 nter-IQLVGDDLFVTNTK<dm6-k>-COOH	dm6-K(14), dm6-Nter(1)	191206_UE_CoB_H11M8_dmPICS_HgrFlaMP_Tryp-lib_1000ng_001_45.mgf	191206_UE_CoB_H11M8_dmPICS_HgrFlaMP_Tryp-lib_1000ng_001_45.96109.96109.2	96109	10207.6	815.992	2+	1629.96	0	4.86032	0.00396596	0.0124746	83.6653	100	Confident
721	P23843	OPPA_ECOLI Periplasmic oligopeptide-binding protein OS=Escherichia coli (strain K12) OX=83333 GN=oppA PE=1 SV=2	LAIAASSLWK	SDLHKK	KNIGVN	SDLHKKLAIAAS	ASSLWKKNIGVN	dm0	400	10	dm0 nter-LAIAASSLWK<dm0-k>-COOH	dm0-K(10), dm0-Nter(1)	191206_UE_CoB_H11M8_dmPICS_HgrFlaMP_Tryp-lib_1000ng_001_45.mgf	191206_UE_CoB_H11M8_dmPICS_HgrFlaMP_Tryp-lib_1000ng_001_45.81284.81284.2	81284	8635.67	558.348	2+	1114.68	0	6.42545	0.00358762	0.00592424	16.7778	92.7673	Confident
722	P0A8T7	RPOC_ECOLI DNA-directed RNA polymerase subunit beta' OS=Escherichia coli (strain K12) OX=83333 GN=rpoC PE=1 SV=1	VLTEAAVAGK	FQETTR	RDELRG	FQETTRVLTEAA	AAVAGKRDELRG	dm6	1331	10	dm6 nter-VLTEAAVAGK<dm6-k>-COOH	dm6-K(10), dm6-Nter(1)	191206_UE_CoB_H11M8_dmPICS_HgrFlaMP_Tryp-lib_1000ng_001_45.mgf	191206_UE_CoB_H11M8_dmPICS_HgrFlaMP_Tryp-lib_1000ng_001_45.30069.30069.1	30069	3530.63	1026.69	1+	1025.68	0	8.71302	0.00894551	0.00882039	29.5861	97.1831	Confident
723	P0A8I5	TRMB_ECOLI tRNA (guanine-N(7)-)-methyltransferase OS=Escherichia coli (strain K12) OX=83333 GN=trmB PE=1 SV=1	IVQVPFAELVK	RHNKRR	SKLQLG	RHNKRRIVQVPF	FAELVKSKLQLG	dm6	156	11	dm6 nter-IVQVPFAELVK<dm6-k>-COOH	dm6-K(11), dm6-Nter(1)	191206_UE_CoB_H11M8_dmPICS_HgrFlaMP_Tryp-lib_1000ng_001_45.mgf	191206_UE_CoB_H11M8_dmPICS_HgrFlaMP_Tryp-lib_1000ng_001_45.97605.97605.	97605	10368.8	655.943	2+	1309.86	0	5.02802	0.00329807	0.0166707	20.0436	96.5336	Confident
724	P04983	RBSA_ECOLI Ribose import ATP-binding protein RbsA OS=Escherichia coli (strain K12) OX=83333 GN=rbsA PE=1 SV=1	EIYQLINQFK	DVGAKK	ADGLSI	DVGAKKEIYQLI	LINQFKADGLSI	dm6	433	10	dm6 nter-EIYQLINQFK<dm6-k>-COOH	dm6-K(10), dm6-Nter(1)	191206_UE_CoB_H11M8_dmPICS_HgrFlaMP_Tryp-lib_1000ng_001_45.mgf	191206_UE_CoB_H11M8_dmPICS_HgrFlaMP_Tryp-lib_1000ng_001_45.90327.90327.	90327	9582.31	682.42	2+	1362.82	0	5.15939	0.00352085	0.0107929	31.4874	99.7812	Confident
725	P0A6P9	ENO_ECOLI Enolase OS=Escherichia coli (strain K12) OX=83333 GN=eno PE=1 SV=2	IQLVGDDLFVTNTK	KVLGDK	ILKEGI	KVLGDKIQLVGD	FVTNTKILKEGI	dm6	312	14	dm6 nter-IQLVGDDLFVTNTK<dm6-k>-COOH	dm6-K(14), dm6-Nter(1)	191206_UE_CoB_H11M8_dmPICS_HgrFlaMP_Tryp-lib_1000ng_001_45.mgf	191206_UE_CoB_H11M8_dmPICS_HgrFlaMP_Tryp-lib_1000ng_001_45.95811.95811.3	95811	10174.6	544.329	3+	1629.96	0	3.12676	0.00170198	0.0119328	24.2022	97.733	Confident
726	P02925	RBSB_ECOLI Ribose import binding protein RbsB OS=Escherichia coli (strain K12) OX=83333 GN=rbsB PE=1 SV=1	ERGEGFQQAVAAHK	GTSAAR	FNVLAS	GTSAARERGEGF	AVAAHKFNVLAS	dm6	165	14	dm6 nter-ERGEGFQQAVAAHK<dm6-k>-COOH	dm6-K(14), dm6-Nter(1)	191206_UE_CoB_H11M8_dmPICS_HgrFlaMP_Tryp-lib_1000ng_001_45.mgf	191206_UE_CoB_H11M8_dmPICS_HgrFlaMP_Tryp-lib_1000ng_001_45.16760.16760.2	16760	2116.93	798.455	2+	1594.89	0	6.72695	0.00537113	0.0213493	93.4679	100	Confident
727	Q46938	KDUI_ECOLI 4-deoxy-L-threo-5-hexosulose-uronate ketol-isomerase OS=Escherichia coli (strain K12) OX=83333 GN=kduI PE=1 SV=1	VFVADEYTMVYSHIDR	EFLVEK	IIVGGI	EFLVEKVFVADE	YSHIDRIIVGGI	dm6	29	16	dm6 nter-VFVADEYTMVYSHIDR-COOH	dm6-Nter(1)	191206_UE_CoB_H11M8_dmPICS_HgrFlaMP_Tryp-lib_1000ng_001_45.mgf	191206_UE_CoB_H11M8_dmPICS_HgrFlaMP_Tryp-lib_1000ng_001_45.85948.85948.3	85948	9120.87	660.335	3+	1977.97	0	5.9661	0.0039396	0.021124	42.0066	100	Confident
728	P0A7R9	RS11_ECOLI 30S ribosomal protein S11 OS=Escherichia coli (strain K12) OX=83333 GN=rpsK PE=1 SV=2	QGNALGWATAGGSGFR	VTITDR	GSRKST	VTITDRQGNALG	GGSGFRGSRKST	pyr	38	16	pyro-QGNALGWATAGGSGFR-COOH	Pyrolidone from Q(1)	191206_UE_CoB_H11M8_dmPICS_HgrFlaMP_Tryp-lib_1000ng_001_45.mgf	191206_UE_CoB_H11M8_dmPICS_HgrFlaMP_Tryp-lib_1000ng_001_45.109055.109055.2	109055	11649.4	767.363	2+	1531.72	1	-5.50183	-0.00421917	0.0142902	54.437	100	Confident
729	P00350	6PGD_ECOLI 6-phosphogluconate dehydrogenase, decarboxylating OS=Escherichia coli (strain K12) OX=83333 GN=gnd PE=1 SV=2	EAYELVAPILTK	MPGGQK	IAAVAE	MPGGQKEAYELV	APILTKIAAVAE	dm0	147	12	dm0 nter-EAYELVAPILTK<dm0-k>-COOH	dm0-K(12), dm0-Nter(1)	191206_UE_CoB_H11M8_dmPICS_HgrFlaMP_Tryp-lib_1000ng_001_45.mgf	191206_UE_CoB_H11M8_dmPICS_HgrFlaMP_Tryp-lib_1000ng_001_45.93412.93412.3	93412	9912.7	468.276	3+	1401.81	0	-4.44084	-0.00207955	0.0106412	20.9691	98.063	Confident
730	P0AAI5	FABF_ECOLI 3-oxoacyl-[acyl-carrier-protein] synthase 2 OS=Escherichia coli (strain K12) OX=83333 GN=fabF PE=1 SV=2	NDNPQAASRPWDK	RALSTR	ERDGFV	RALSTRNDNPQA	SRPWDKERDGFV	dm6	213	13	dm6 nter-NDNPQAASRPWDK<dm6-k>-COOH	dm6-K(13), dm6-Nter(1)	191206_UE_CoB_H11M8_dmPICS_HgrFlaMP_Tryp-lib_1000ng_001_45.mgf	191206_UE_CoB_H11M8_dmPICS_HgrFlaMP_Tryp-lib_1000ng_001_45.24196.24196.3	24196	2913.26	523.287	3+	1565.82	1	7.89861	0.00413056	0.00725152	43.098	100	Confident
731	Q46938	KDUI_ECOLI 4-deoxy-L-threo-5-hexosulose-uronate ketol-isomerase OS=Escherichia coli (strain K12) OX=83333 GN=kduI PE=1 SV=1	QLGVSYFLER	GGEVGK	RELGVI	GGEVGKQLGVSY	SYFLERRELGVI	pyr	66	10	pyro-QLGVSYFLER-COOH	Pyrolidone from Q(1)	191206_UE_CoB_H11M8_dmPICS_HgrFlaMP_Tryp-lib_1000ng_001_45.mgf	191206_UE_CoB_H11M8_dmPICS_HgrFlaMP_Tryp-lib_1000ng_001_45.116956.116956.1	116956	12586.9	1194.63	1+	1193.61	0	9.65746	0.0115369	0.0106045	26.3827	99.2958	Confident
732	P0A8J4	YBED_ECOLI UPF0250 protein YbeD OS=Escherichia coli (strain K12) OX=83333 GN=ybeD PE=1 SV=1	LNELLEFPTPFTYK	MKTK	VMGQAL	MKTKLNELLE	TPFTYKVMGQAL	dm6	5	14	dm6 nter-LNELLEFPTPFTYK<dm6-k>-COOH	dm6-K(14), dm6-Nter(1)	191206_UE_CoB_H11M8_dmPICS_HgrFlaMP_Tryp-lib_1000ng_001_45.mgf	191206_UE_CoB_H11M8_dmPICS_HgrFlaMP_Tryp-lib_1000ng_001_45.117800.117800.	117800	12691.6	891.021	2+	1779.01	1	6.50577	0.00579348	0.0124145	68.5387	100	Confident
733	P0A799	PGK_ECOLI Phosphoglycerate kinase OS=Escherichia coli (strain K12) OX=83333 GN=pgk PE=1 SV=2	VMVTSHLGRPTEGEYNEEFSLLPVVNYLK	LKQGAK	DKLSNP	LKQGAKVMVTSH	VVNYLKDKLSNP	dm0	54	29	dm0 nter-VMVTSHLGRPTEGEYNEEFSLLPVVNYLK<dm0-k>-COOH	dm0-K(29), dm0-Nter(1)	191206_UE_CoB_H11M8_dmPICS_HgrFlaMP_Tryp-lib_1000ng_001_45.mgf	191206_UE_CoB_H11M8_dmPICS_HgrFlaMP_Tryp-lib_1000ng_001_45.108753.108753.3	108753	11615	1126.6	3+	3376.74	0	12.318	0.0138773	0.0332269	98.8606	100	Confident
734	P0A7V8	RS4_ECOLI 30S ribosomal protein S4 OS=Escherichia coli (strain K12) OX=83333 GN=rpsD PE=1 SV=2	LKGNTGENLLALLEGR	YKEAAR	LDNVVY	YKEAARLKGNTG	ALLEGRLDNVVY	dm6	82	16	dm6 nter-LK<dm6-k>GNTGENLLALLEGR-COOH	dm6-K(2), dm6-Nter(1)	191206_UE_CoB_H11M8_dmPICS_HgrFlaMP_Tryp-lib_1000ng_001_45.mgf	191206_UE_CoB_H11M8_dmPICS_HgrFlaMP_Tryp-lib_1000ng_001_45.93477.93477.4	93477	9919.76	442.27	4+	1765.07	0	-12.0483	-0.00532869	0.012095	38.2391	99.0654	Doubtful
735	P0A7V0	RS2_ECOLI 30S ribosomal protein S2 OS=Escherichia coli (strain K12) OX=83333 GN=rpsB PE=1 SV=2	DMGGLPDALFVIDADHEHIAIK	SLGGIK	EANNLG	SLGGIKDMGGLP	EHIAIKEANNLG	dm0	153	22	dm0 nter-DM<ox>GGLPDALFVIDADHEHIAIK<dm0-k>-COOH	Oxidation of M(2), dm0-K(22), dm0-Nter(1)	191206_UE_CoB_H11M8_dmPICS_HgrFlaMP_Tryp-lib_1000ng_001_45.mgf	191206_UE_CoB_H11M8_dmPICS_HgrFlaMP_Tryp-lib_1000ng_001_45.105938.105938.4	105938	11288.5	613.069	4+	2448.24	0	4.92958	0.00302216	0.0142926	100	100	Confident
736	P37617	ZNTA_ECOLI Zinc/cadmium/lead-transporting P-type ATPase OS=Escherichia coli (strain K12) OX=83333 GN=zntA PE=1 SV=1	VTAIHPATGISESELLTLAAAVEQGATHPLAQAIVR	TVGKPR	EAQVAE	TVGKPRVTAIHP	AQAIVREAQVAE	dm0	448	36	dm0 nter-VTAIHPATGISESELLTLAAAVEQGATHPLAQAIVR-COOH	dm0-Nter(1)	191206_UE_CoB_H11M8_dmPICS_HgrFlaMP_Tryp-lib_1000ng_001_45.mgf	191206_UE_CoB_H11M8_dmPICS_HgrFlaMP_Tryp-lib_1000ng_001_45.122945.122945.4	122945	13359.1	916.768	4+	3663	0	11.7416	0.0107642	0.0240565	100	100	Confident
737	P0A877	TRPA_ECOLI Tryptophan synthase alpha chain OS=Escherichia coli (strain K12) OX=83333 GN=trpA PE=1 SV=1	IIDTLIEAGADALELGIPFSDPLADGPTIQNATLR	IEQSLK	AFAAGV	IEQSLKIIDTLI	QNATLRAFAAGV	dm6	36	35	dm6 nter-IIDTLIEAGADALELGIPFSDPLADGPTIQNATLR-COOH	dm6-Nter(1)	191206_UE_CoB_H11M8_dmPICS_HgrFlaMP_Tryp-lib_1000ng_001_45.mgf	191206_UE_CoB_H11M8_dmPICS_HgrFlaMP_Tryp-lib_1000ng_001_45.130212.130212.4	130212	14334.8	914.76	4+	3653.96	1	12.1621	0.0111222	0.0281698	100	100	Confident
738	P77395	CNOX_ECOLI Chaperedoxin OS=Escherichia coli (strain K12) OX=83333 GN=cnoX PE=1 SV=2	NEEALELLFGHLR	LHQVGR	KDLTAA	LHQVGRNEEALE	LFGHLRKDLTAA	dm6	232	13	dm6 nter-NEEALELLFGHLR-COOH	dm6-Nter(1)	191206_UE_CoB_H11M8_dmPICS_HgrFlaMP_Tryp-lib_1000ng_001_45.mgf	191206_UE_CoB_H11M8_dmPICS_HgrFlaMP_Tryp-lib_1000ng_001_45.106823.106823.3	106823	11389.6	525.631	3+	1573.87	0	1.37918	0.000724938	0.0140028	28.2391	99.2443	Confident
739	P0A7G6	RECA_ECOLI Protein RecA OS=Escherichia coli (strain K12) OX=83333 GN=recA PE=1 SV=2	SGAVDVIVVDSVAALTPK	CDALAR	AEIEGE	CDALARSGAVDV	AALTPKAEIEGE	dm0	136	18	dm0 nter-SGAVDVIVVDSVAALTPK<dm0-k>-COOH	dm0-K(18), dm0-Nter(1)	191206_UE_CoB_H11M8_dmPICS_HgrFlaMP_Tryp-lib_1000ng_001_45.mgf	191206_UE_CoB_H11M8_dmPICS_HgrFlaMP_Tryp-lib_1000ng_001_45.118326.118326.	118326	12753.9	899.531	2+	1796.03	1	7.57026	0.00680583	0.0184146	56.0206	100	Confident
740	P0A853	TNAA_ECOLI Tryptophanase OS=Escherichia coli (strain K12) OX=83333 GN=tnaA PE=1 SV=1	GNFDLEGLERG	VRYDFK	IEEVGP	VRYDFKGNFDLE	EGLERGIEEVGP	dm0	169	11	dm0 nter-GNFDLEGLERG-COOH	dm0-Nter(1)	191206_UE_CoB_H11M8_dmPICS_HgrFlaMP_Tryp-lib_1000ng_001_45.mgf	191206_UE_CoB_H11M8_dmPICS_HgrFlaMP_Tryp-lib_1000ng_001_45.66850.66850.2	66850	7172	617.809	2+	1233.6	0	4.00761	0.00247593	0.0176423	30.4096	99.7758	Confident
741	P02359	RS7_ECOLI 30S ribosomal protein S7 OS=Escherichia coli (strain K12) OX=83333 GN=rpsG PE=1 SV=3	SFSHQAGASSK	RWLSLR	QPALGY	RWLSLRSFSHQA	AGASSKQPALGY	dm0	161	11	dm0 nter-SFSHQAGASSK<dm0-k>-COOH	dm0-K(11), dm0-Nter(1)	191206_UE_CoB_H11M8_dmPICS_HgrFlaMP_Tryp-lib_1000ng_001_45.mgf	191206_UE_CoB_H11M8_dmPICS_HgrFlaMP_Tryp-lib_1000ng_001_45.5931.5931.2	5931	935.384	581.799	2+	1161.58	0	4.62305	0.00268967	0.0104052	24.6852	98.6871	Confident
742	P0AD61	KPYK1_ECOLI Pyruvate kinase I OS=Escherichia coli (strain K12) OX=83333 GN=pykF PE=1 SV=1	AGQTFTFTTDK	NDVSLK	SVIGNS	NDVSLKAGQTFT	TFTTDKSVIGNS	dm0	87	11	dm0 nter-AGQTFTFTTDK<dm0-k>-COOH	dm0-K(11), dm0-Nter(1)	191206_UE_CoB_H11M8_dmPICS_HgrFlaMP_Tryp-lib_1000ng_001_45.mgf	191206_UE_CoB_H11M8_dmPICS_HgrFlaMP_Tryp-lib_1000ng_001_45.46896.46896.	46896	5222.05	636.828	2+	1271.64	0	1.61068	0.00102572	0.00807953	26.7778	99.3631	Confident
743	Q46851	GPR_ECOLI L-glyceraldehyde 3-phosphate reductase OS=Escherichia coli (strain K12) OX=83333 GN=gpr PE=1 SV=1	EDFAAYRDELIISTK	FGRLLR	AGYDMW	FGRLLREDFAAY	LIISTKAGYDMW	dm6	83	15	dm6 nter-EDFAAYRDELIISTK<dm6-k>-COOH	dm6-K(15), dm6-Nter(1)	191206_UE_CoB_H11M8_dmPICS_HgrFlaMP_Tryp-lib_1000ng_001_45.mgf	191206_UE_CoB_H11M8_dmPICS_HgrFlaMP_Tryp-lib_1000ng_001_45.80805.80805.3	80805	8586.18	613.68	3+	1838.01	0	5.0248	0.00308361	0.0181525	13.4679	85.213	Confident
744	P0A6J8	DDLA_ECOLI D-alanine--D-alanine ligase A OS=Escherichia coli (strain K12) OX=83333 GN=ddlA PE=3 SV=1	LWQASGLGYTDLITR	ISMYPK	LIELAL	ISMYPKLWQASG	TDLITRLIELAL	dm0	331	15	dm0 nter-LWQASGLGYTDLITR-COOH	dm0-Nter(1)	191206_UE_CoB_H11M8_dmPICS_HgrFlaMP_Tryp-lib_1000ng_001_45.mgf	191206_UE_CoB_H11M8_dmPICS_HgrFlaMP_Tryp-lib_1000ng_001_45.98126.98126.	98126	10427.8	861.471	2+	1720.91	0	7.12573	0.00613857	0.0200674	25.6864	99.1091	Confident
745	P0A8G6	NQOR_ECOLI NAD(P)H dehydrogenase (quinone) OS=Escherichia coli (strain K12) OX=83333 GN=wrbA PE=1 SV=2	MVIVPIGYAAQELFDVSQVR	TLAHHG	GGTPYG	TLAHHGMVIVPI	DVSQVRGGTPYG	dm6	136	20	dm6 nter-MVIVPIGYAAQELFDVSQVR-COOH	dm6-Nter(1)	191206_UE_CoB_H11M8_dmPICS_HgrFlaMP_Tryp-lib_1000ng_001_45.mgf	191206_UE_CoB_H11M8_dmPICS_HgrFlaMP_Tryp-lib_1000ng_001_45.126068.126068.2	126068	13773.2	1135.14	2+	2268.24	0	13.4109	0.0152231	0.0229998	99.5861	100	Confident
746	P0AG27	YIBN_ECOLI Uncharacterized protein YibN OS=Escherichia coli (strain K12) OX=83333 GN=yibN PE=1 SV=1	GHIAGSINLLPSEIK	RDDFRK	ANNVGE	RDDFRKGHIAGS	LPSEIKANNVGE	dm6	68	15	dm6 nter-GHIAGSINLLPSEIK<dm6-k>-COOH	dm6-K(15), dm6-Nter(1)	191206_UE_CoB_H11M8_dmPICS_HgrFlaMP_Tryp-lib_1000ng_001_45.mgf	191206_UE_CoB_H11M8_dmPICS_HgrFlaMP_Tryp-lib_1000ng_001_45.69620.69620.2	69620	7445.63	809.01	2+	1615.99	0	7.0538	0.00570655	0.0194217	97.6955	100	Confident
747	P0A6Y8	DNAK_ECOLI Chaperone protein DnaK OS=Escherichia coli (strain K12) OX=83333 GN=dnaK PE=1 SV=2	LESLVEDLVNR	KVTRAK	SIEPLK	KVTRAKLESLVE	EDLVNRSIEPLK	dm0	305	11	dm0 nter-LESLVEDLVNR-COOH	dm0-Nter(1)	191206_UE_CoB_H11M8_dmPICS_HgrFlaMP_Tryp-lib_1000ng_001_45.mgf	191206_UE_CoB_H11M8_dmPICS_HgrFlaMP_Tryp-lib_1000ng_001_45.89661.89661.2	89661	9511.05	657.869	2+	1313.72	0	3.6879	0.00242615	0.0167442	21.7393	97.1831	Confident
748	P0A6F3	GLPK_ECOLI Glycerol kinase OS=Escherichia coli (strain K12) OX=83333 GN=glpK PE=1 SV=2	SSEVYGQTNIGGK	LPEVRR	GGTRIP	LPEVRRSSEVYG	TNIGGKGGTRIP	dm6	221	13	dm6 nter-SSEVYGQTNIGGK<dm6-k>-COOH	dm6-K(13), dm6-Nter(1)	191206_UE_CoB_H11M8_dmPICS_HgrFlaMP_Tryp-lib_1000ng_001_45.mgf	191206_UE_CoB_H11M8_dmPICS_HgrFlaMP_Tryp-lib_1000ng_001_45.30692.30692.2	30692	3593.72	704.394	2+	1406.77	0	4.17814	0.00294305	0.0122196	70.3621	100	Confident
749	P0AEX9, UE0005	MALE_ECOLI Maltose/maltodextrin-binding periplasmic protein OS=Escherichia coli (strain K12) OX=83333 GN=malE PE=1 SV=1; HIS6_MBPxGFP HIS6-MBP-GFP OS=Ulrich Eckhard	VTVEHPDKLEEKFPQVAATGDGPDIIFWAHDR	KDTGIK; KDTGIK	FGGYAQ; FGGYAQ	KDTGIKVTVEHP	FWAHDRFGGYAQ	dm6	61; 45	32	dm6 nter-VTVEHPDK<dm6-k>LEEK<dm6-k>FPQVAATGDGPDIIFWAHDR-COOH	dm6-K(8, 12), dm6-Nter(1)	191206_UE_CoB_H11M8_dmPICS_HgrFlaMP_Tryp-lib_1000ng_001_45.mgf	191206_UE_CoB_H11M8_dmPICS_HgrFlaMP_Tryp-lib_1000ng_001_45.91471.91471.5	91471	9704.99	744.807	5+	3718.98	0	3.78249	0.00281721	0.0231727	37.4473	100	Confident
750	P0CE47, P0CE48	EFTU1_ECOLI Elongation factor Tu 1 OS=Escherichia coli (strain K12) OX=83333 GN=tufA PE=1 SV=1; EFTU2_ECOLI Elongation factor Tu 2 OS=Escherichia coli (strain K12) OX=83333 GN=tufB PE=1 SV=1	CDMVDDEELLELVEMEVR	IVFLNK; IVFLNK	ELLSQY; ELLSQY	IVFLNKCDMVDD	VEMEVRELLSQY	dm6	138; 138	18	dm6 nter-C<cmm>DMVDDEELLELVEMEVR-COOH	Carbamidomethylation of C(1), dm6-Nter(1)	191206_UE_CoB_H11M8_dmPICS_HgrFlaMP_Tryp-lib_1000ng_001_45.mgf	191206_UE_CoB_H11M8_dmPICS_HgrFlaMP_Tryp-lib_1000ng_001_45.127007.127007.3	127007	13904	753.362	3+	2257.04	0	11.1232	0.00837972	0.0149207	97.9588	100	Confident
751	P0A853	TNAA_ECOLI Tryptophanase OS=Escherichia coli (strain K12) OX=83333 GN=tnaA PE=1 SV=1	FIIEAFKHVKENAANIK	TQTHMD	GLTFTY	TQTHMDFIIEAF	NAANIKGLTFTY	dm6	434	17	dm6 nter-FIIEAFK<dm6-k>HVK<dm6-k>ENAANIK<dm6-k>-COOH	dm6-K(17, 10, 7), dm6-Nter(1)	191206_UE_CoB_H11M8_dmPICS_HgrFlaMP_Tryp-lib_1000ng_001_45.mgf	191206_UE_CoB_H11M8_dmPICS_HgrFlaMP_Tryp-lib_1000ng_001_45.61567.61567.3	61567	6650.6	703.46	3+	2107.35	0	5.65254	0.00397631	0.0207806	83.9794	100	Confident
752	P0A9B2	G3P1_ECOLI Glyceraldehyde-3-phosphate dehydrogenase A OS=Escherichia coli (strain K12) OX=83333 GN=gapA PE=1 SV=2	VPTPNVSVVDLTVR	TGMAFR	LEKAAT	TGMAFRVPTPNV	VDLTVRLEKAAT	dm6	233	14	dm6 nter-VPTPNVSVVDLTVR-COOH	dm6-Nter(1)	191206_UE_CoB_H11M8_dmPICS_HgrFlaMP_Tryp-lib_1000ng_001_45.mgf	191206_UE_CoB_H11M8_dmPICS_HgrFlaMP_Tryp-lib_1000ng_001_45.87725.87725.3	87725	9309.81	510.643	3+	1528.9	0	2.31812	0.00118373	0.0141856	53.7675	100	Confident
753	P36683	ACNB_ECOLI Aconitate hydratase B OS=Escherichia coli (strain K12) OX=83333 GN=acnB PE=1 SV=3	VADGATVVSTSTR	MGNQAR	NFPNRL	MGNQARVADGAT	VSTSTRNFPNRL	dm0	779	13	dm0 nter-VADGATVVSTSTR-COOH	dm0-Nter(1)	191206_UE_CoB_H11M8_dmPICS_HgrFlaMP_Tryp-lib_1000ng_001_45.mgf	191206_UE_CoB_H11M8_dmPICS_HgrFlaMP_Tryp-lib_1000ng_001_45.27708.27708.2	27708	3281.65	646.348	2+	1290.68	0	3.40193	0.00219883	0.018269	34.2022	99.888	Confident
754	P0A853	TNAA_ECOLI Tryptophanase OS=Escherichia coli (strain K12) OX=83333 GN=tnaA PE=1 SV=1	SAGGQPVSLANLK	ATITSN	AMYSIA	ATITSNSAGGQP	SLANLKAMYSIA	dm6	199	13	dm6 nter-SAGGQPVSLANLK<dm6-k>-COOH	dm6-K(13), dm6-Nter(1)	191206_UE_CoB_H11M8_dmPICS_HgrFlaMP_Tryp-lib_1000ng_001_45.mgf	191206_UE_CoB_H11M8_dmPICS_HgrFlaMP_Tryp-lib_1000ng_001_45.51772.51772.2	51772	5693.8	655.412	2+	1308.8	0	3.70711	0.00242968	0.00956234	59.5861	100	Confident
755	P0ACF4	DBHB_ECOLI DNA-binding protein HU-beta OS=Escherichia coli (strain K12) OX=83333 GN=hupB PE=1 SV=1	ALDAIIASVTESLKEGDDVALVGFGTFAVK	KAAAGR	ERAART	KAAAGRALDAII	GTFAVKERAART	dm6	24	30	dm6 nter-ALDAIIASVTESLK<dm6-k>EGDDVALVGFGTFAVK<dm6-k>-COOH	dm6-K(14, 30), dm6-Nter(1)	191206_UE_CoB_H11M8_dmPICS_HgrFlaMP_Tryp-lib_1000ng_001_45.mgf	191206_UE_CoB_H11M8_dmPICS_HgrFlaMP_Tryp-lib_1000ng_001_45.129023.129023.5	129023	14176.9	628.771	5+	3137.8	1	6.61518	0.00415808	0.0247046	41.7393	100	Confident
756	P61517	CAN_ECOLI Carbonic anhydrase 2 OS=Escherichia coli (strain K12) OX=83333 GN=can PE=1 SV=1	LTGLEPGELFVHR	RVPAER	NVANLV	RVPAERLTGLEP	ELFVHRNVANLV	dm6	52	13	dm6 nter-LTGLEPGELFVHR-COOH	dm6-Nter(1)	191206_UE_CoB_H11M8_dmPICS_HgrFlaMP_Tryp-lib_1000ng_001_45.mgf	191206_UE_CoB_H11M8_dmPICS_HgrFlaMP_Tryp-lib_1000ng_001_45.78988.78988.3	78988	8397.88	501.289	3+	1500.85	0	-4.38341	-0.00219737	0.0121706	69.2082	100	Confident
757	P0AE08	AHPC_ECOLI Alkyl hydroperoxide reductase C OS=Escherichia coli (strain K12) OX=83333 GN=ahpC PE=1 SV=2	NGEFIEITEK	KNQAFK	DTEGRW	KNQAFKNGEFIE	IEITEKDTEGRW	dm0	18	10	dm0 nter-NGEFIEITEK<dm0-k>-COOH	dm0-K(10), dm0-Nter(1)	191206_UE_CoB_H11M8_dmPICS_HgrFlaMP_Tryp-lib_1000ng_001_45.mgf	191206_UE_CoB_H11M8_dmPICS_HgrFlaMP_Tryp-lib_1000ng_001_45.73041.73041.2	73041	7789.99	618.824	2+	1234.64	1	-11.9589	-0.00739454	0.0119815	19.5861	96.1451	Doubtful
758	P0A8T7	RPOC_ECOLI DNA-directed RNA polymerase subunit beta' OS=Escherichia coli (strain K12) OX=83333 GN=rpoC PE=1 SV=1	SVITVGPYLR	VDYSGR	LHQCGL	VDYSGRSVITVG	VGPYLRLHQCGL	dm0	353	10	dm0 nter-SVITVGPYLR-COOH	dm0-Nter(1)	191206_UE_CoB_H11M8_dmPICS_HgrFlaMP_Tryp-lib_1000ng_001_45.mgf	191206_UE_CoB_H11M8_dmPICS_HgrFlaMP_Tryp-lib_1000ng_001_45.70944.70944.1	70944	7577.69	1132.68	1+	1131.67	0	8.05911	0.00912833	0.0142608	23.279	99.2806	Confident
759	P0AEI1	MIAB_ECOLI tRNA-2-methylthio-N(6)-dimethylallyladenosine synthase OS=Escherichia coli (strain K12) OX=83333 GN=miaB PE=1 SV=1	FVDVEITDVYPNSLR	PDMIGK	GKVVRT	PDMIGKFVDVEI	YPNSLRGKVVRT	dm0	422	15	dm0 nter-FVDVEITDVYPNSLR-COOH	dm0-Nter(1)	191206_UE_CoB_H11M8_dmPICS_HgrFlaMP_Tryp-lib_1000ng_001_45.mgf	191206_UE_CoB_H11M8_dmPICS_HgrFlaMP_Tryp-lib_1000ng_001_45.99768.99768.	99768	10608.8	898.475	2+	1793.92	1	6.65729	0.00597803	0.00881313	85.2288	100	Confident
760	P0CE47, P0CE48	EFTU1_ECOLI Elongation factor Tu 1 OS=Escherichia coli (strain K12) OX=83333 GN=tufA PE=1 SV=1; EFTU2_ECOLI Elongation factor Tu 2 OS=Escherichia coli (strain K12) OX=83333 GN=tufB PE=1 SV=1	QVGVPYIIVFLNK	HILLGR; HILLGR	CDMVDD; CDMVDD	HILLGRQVGVPY	IVFLNKCDMVDD	dm0	125; 125	13	dm0 nter-QVGVPYIIVFLNK<dm0-k>-COOH	dm0-K(13), dm0-Nter(1)	191206_UE_CoB_H11M8_dmPICS_HgrFlaMP_Tryp-lib_1000ng_001_45.mgf	191206_UE_CoB_H11M8_dmPICS_HgrFlaMP_Tryp-lib_1000ng_001_45.120605.120605.	120605	13049	773.983	2+	1544.93	1	9.22178	0.0071328	0.0178998	54.5593	100	Confident
761	P0C0L2	OSMC_ECOLI Peroxiredoxin OsmC OS=Escherichia coli (strain K12) OX=83333 GN=osmC PE=1 SV=2	SEVAVPGIDASTFDGIIQK	TKIALK	AKAGCP	TKIALKSEVAVP	DGIIQKAKAGCP	dm0	102	19	dm0 nter-SEVAVPGIDASTFDGIIQK<dm0-k>-COOH	dm0-K(19), dm0-Nter(1)	191206_UE_CoB_H11M8_dmPICS_HgrFlaMP_Tryp-lib_1000ng_001_45.mgf	191206_UE_CoB_H11M8_dmPICS_HgrFlaMP_Tryp-lib_1000ng_001_45.109908.109908.2	109908	11748.1	1002.05	2+	2002.06	0	12.9501	0.0129765	0.0310049	39.5861	99.547	Confident
762	P0A9M8	PTA_ECOLI Phosphate acetyltransferase OS=Escherichia coli (strain K12) OX=83333 GN=pta PE=1 SV=2	IVLPEGDEPR	RKAGKR	TVKAAA	RKAGKRIVLPEG	EGDEPRTVKAAA	dm0	407	10	dm0 nter-IVLPEGDEPR-COOH	dm0-Nter(1)	191206_UE_CoB_H11M8_dmPICS_HgrFlaMP_Tryp-lib_1000ng_001_45.mgf	191206_UE_CoB_H11M8_dmPICS_HgrFlaMP_Tryp-lib_1000ng_001_45.47999.47999.2	47999	5330.08	576.817	2+	1151.62	0	0.110934	6.39883e-05	0.0118094	16.9897	93.0683	Confident
763	P00350	6PGD_ECOLI 6-phosphogluconate dehydrogenase, decarboxylating OS=Escherichia coli (strain K12) OX=83333 GN=gnd PE=1 SV=2	WTSQSALDLGEPLSLITESVFAR	NKGTGK	YISSLK	NKGTGKWTSQSA	ESVFARYISSLK	dm6	265	23	dm6 nter-WTSQSALDLGEPLSLITESVFAR-COOH	dm6-Nter(1)	191206_UE_CoB_H11M8_dmPICS_HgrFlaMP_Tryp-lib_1000ng_001_45.mgf	191206_UE_CoB_H11M8_dmPICS_HgrFlaMP_Tryp-lib_1000ng_001_45.127838.127838.3	127838	14016.5	852.133	3+	2553.35	0	8.56438	0.00729793	0.0193356	100	100	Confident
764	P0AFG8	ODP1_ECOLI Pyruvate dehydrogenase E1 component OS=Escherichia coli (strain K12) OX=83333 GN=aceE PE=1 SV=2	TFGMEGLFR	IADEAR	QIGIYS	IADEARTFGMEG	MEGLFRQIGIYS	dm6	526	9	dm6 nter-TFGMEGLFR-COOH	dm6-Nter(1)	191206_UE_CoB_H11M8_dmPICS_HgrFlaMP_Tryp-lib_1000ng_001_45.mgf	191206_UE_CoB_H11M8_dmPICS_HgrFlaMP_Tryp-lib_1000ng_001_45.85763.85763.1	85763	9101.6	1091.59	1+	1090.57	0	9.71518	0.0106049	0.0111119	41.8709	100	Confident
765	P0A7V0	RS2_ECOLI 30S ribosomal protein S2 OS=Escherichia coli (strain K12) OX=83333 GN=rpsB PE=1 SV=2	AVTLYLGAVAATVR	NDDAIR	EGRSQD	NDDAIRAVTLYL	VAATVREGRSQD	dm6	209	14	dm6 nter-AVTLYLGAVAATVR-COOH	dm6-Nter(1)	191206_UE_CoB_H11M8_dmPICS_HgrFlaMP_Tryp-lib_1000ng_001_45.mgf	191206_UE_CoB_H11M8_dmPICS_HgrFlaMP_Tryp-lib_1000ng_001_45.94973.94973.2	94973	10083.6	719.949	2+	1437.88	0	5.27213	0.00379564	0.00921293	52.0761	100	Confident
766	P64534	RCNB_ECOLI Nickel/cobalt homeostasis protein RcnB OS=Escherichia coli (strain K12) OX=83333 GN=rcnB PE=1 SV=1	HFKPGDTVPEMYR	FIADFK	TDEYNI	FIADFKHFKPGD	VPEMYRTDEYNI	dm0	48	13	dm0 nter-HFK<dm0-k>PGDTVPEMYR-COOH	dm0-K(3), dm0-Nter(1)	191206_UE_CoB_H11M8_dmPICS_HgrFlaMP_Tryp-lib_1000ng_001_45.mgf	191206_UE_CoB_H11M8_dmPICS_HgrFlaMP_Tryp-lib_1000ng_001_45.40896.40896.3	40896	4625.48	544.947	3+	1631.81	0	2.9318	0.00159767	0.0170818	35.0864	100	Confident
767	P27248	GCST_ECOLI Aminomethyltransferase OS=Escherichia coli (strain K12) OX=83333 GN=gcvT PE=1 SV=3	FTDAQGNQHEGIITSGTFSPTLGYSIALAR	NELPVR	VPEGIG	NELPVRFTDAQG	SIALARVPEGIG	dm0	300	30	dm0 nter-FTDAQGNQHEGIITSGTFSPTLGYSIALAR-COOH	dm0-Nter(1)	191206_UE_CoB_H11M8_dmPICS_HgrFlaMP_Tryp-lib_1000ng_001_45.mgf	191206_UE_CoB_H11M8_dmPICS_HgrFlaMP_Tryp-lib_1000ng_001_45.103724.103724.3	103724	11036.8	1060.88	3+	3179.59	0	7.99797	0.0084848	0.0309583	100	100	Confident
768	P13029	KATG_ECOLI Catalase-peroxidase OS=Escherichia coli (strain K12) OX=83333 GN=katG PE=1 SV=2	FLNDPQAFNEAFAR	EKISRR	AWFKLT	EKISRRFLNDPQ	NEAFARAWFKLT	dm0	393	14	dm0 nter-FLNDPQAFNEAFAR-COOH	dm0-Nter(1)	191206_UE_CoB_H11M8_dmPICS_HgrFlaMP_Tryp-lib_1000ng_001_45.mgf	191206_UE_CoB_H11M8_dmPICS_HgrFlaMP_Tryp-lib_1000ng_001_45.87215.87215.2	87215	9255.43	834.418	2+	1666.81	0	6.62672	0.00552942	0.0139906	84.9485	100	Confident
769	P0A794	PDXJ_ECOLI Pyridoxine 5'-phosphate synthase OS=Escherichia coli (strain K12) OX=83333 GN=pdxJ PE=1 SV=2	AATFAASLGLK	LARIAK	VNAGHG	LARIAKAATFAA	ASLGLKVNAGHG	dm0	178	11	dm0 nter-AATFAASLGLK<dm0-k>-COOH	dm0-K(11), dm0-Nter(1)	191206_UE_CoB_H11M8_dmPICS_HgrFlaMP_Tryp-lib_1000ng_001_45.mgf	191206_UE_CoB_H11M8_dmPICS_HgrFlaMP_Tryp-lib_1000ng_001_45.67722.67722.	67722	7259.39	553.839	2+	1104.65	1	4.3361	0.00239931	0.0151383	27.4473	99.2513	Confident
770	P33602	NUOG_ECOLI NADH-quinone oxidoreductase subunit G OS=Escherichia coli (strain K12) OX=83333 GN=nuoG PE=1 SV=4	IDVIVQALAGAK	PELQSK	KPLIIS	PELQSKIDVIVQ	ALAGAKKPLIIS	dm0	483	12	dm0 nter-IDVIVQALAGAK<dm0-k>-COOH	dm0-K(12), dm0-Nter(1)	191206_UE_CoB_H11M8_dmPICS_HgrFlaMP_Tryp-lib_1000ng_001_45.mgf	191206_UE_CoB_H11M8_dmPICS_HgrFlaMP_Tryp-lib_1000ng_001_45.89638.89638.	89638	9508.61	627.899	2+	1252.78	1	3.17359	0.0019911	0.0175288	40.3621	99.556	Confident
771	P0A862	TPX_ECOLI Thiol peroxidase OS=Escherichia coli (strain K12) OX=83333 GN=tpx PE=1 SV=2	NAEFLQAYGVAIADGPLK	TLSTFR	GLAARA	TLSTFRNAEFLQ	ADGPLKGLAARA	dm6	111	18	dm6 nter-NAEFLQAYGVAIADGPLK<dm6-k>-COOH	dm6-K(18), dm6-Nter(1)	191206_UE_CoB_H11M8_dmPICS_HgrFlaMP_Tryp-lib_1000ng_001_45.mgf	191206_UE_CoB_H11M8_dmPICS_HgrFlaMP_Tryp-lib_1000ng_001_45.111501.111501.3	111501	11927.1	649.043	3+	1944.1	0	4.64599	0.00301543	0.0135087	82.6761	100	Confident
772	P0A8R0	RRAA_ECOLI Regulator of ribonuclease activity A OS=Escherichia coli (strain K12) OX=83333 GN=rraA PE=1 SV=1	ASFGGQIITVK	SNFGGR	CFEDNG	SNFGGRASFGGQ	QIITVKCFEDNG	dm0	30	11	dm0 nter-ASFGGQIITVK<dm0-k>-COOH	dm0-K(11), dm0-Nter(1)	191206_UE_CoB_H11M8_dmPICS_HgrFlaMP_Tryp-lib_1000ng_001_45.mgf	191206_UE_CoB_H11M8_dmPICS_HgrFlaMP_Tryp-lib_1000ng_001_45.61753.61753.1	61753	6669.38	1176.71	1+	1175.69	0	10.755	0.0126554	0.00924402	71.1919	100	Confident
773	P00350	6PGD_ECOLI 6-phosphogluconate dehydrogenase, decarboxylating OS=Escherichia coli (strain K12) OX=83333 GN=gnd PE=1 SV=2	DYFGAHTYKR	LIQAQR	IDKEGV	LIQAQRDYFGAH	AHTYKRIDKEGV	dm6	446	10	dm6 nter-DYFGAHTYK<dm6-k>R-COOH	dm6-K(9), dm6-Nter(1)	191206_UE_CoB_H11M8_dmPICS_HgrFlaMP_Tryp-lib_1000ng_001_45.mgf	191206_UE_CoB_H11M8_dmPICS_HgrFlaMP_Tryp-lib_1000ng_001_45.23878.23878.2	23878	2880.17	663.368	2+	1324.72	0	1.79688	0.00119199	0.011124	52.6761	100	Confident
774	P0CE47, P0CE48	EFTU1_ECOLI Elongation factor Tu 1 OS=Escherichia coli (strain K12) OX=83333 GN=tufA PE=1 SV=1; EFTU2_ECOLI Elongation factor Tu 2 OS=Escherichia coli (strain K12) OX=83333 GN=tufB PE=1 SV=1	MVVTLIHPIAMDDGLR	PGDNIK; PGDNIK	FAIREG; FAIREG	PGDNIKMVVTLI	MDDGLRFAIREG	dm6	359; 359	16	dm6 nter-MVVTLIHPIAM<ox>DDGLR-COOH	Oxidation of M(11), dm6-Nter(1)	191206_UE_CoB_H11M8_dmPICS_HgrFlaMP_Tryp-lib_1000ng_001_45.mgf	191206_UE_CoB_H11M8_dmPICS_HgrFlaMP_Tryp-lib_1000ng_001_45.87168.87168.3	87168	9250.25	611.01	3+	1830	0	7.06373	0.00431598	0.0186675	40	100	Confident
775	P0A784	ORN_ECOLI Oligoribonuclease OS=Escherichia coli (strain K12) OX=83333 GN=orn PE=1 SV=2	WKPEILDGFTK	KELARR	QGTHQA	KELARRWKPEIL	LDGFTKQGTHQA	dm0	144	11	dm0 nter-WK<dm0-k>PEILDGFTK<dm0-k>-COOH	dm0-K(2, 11), dm0-Nter(1)	191206_UE_CoB_H11M8_dmPICS_HgrFlaMP_Tryp-lib_1000ng_001_45.mgf	191206_UE_CoB_H11M8_dmPICS_HgrFlaMP_Tryp-lib_1000ng_001_45.78737.78737.2	78737	8372.05	709.414	2+	1416.8	0	7.78261	0.00552105	0.0187058	37.6955	99.546	Confident
776	P0A7L0	RL1_ECOLI 50S ribosomal protein L1 OS=Escherichia coli (strain K12) OX=83333 GN=rplA PE=1 SV=2	VGTVTPNVAEAVK	LMPNPK	NAKAGQ	LMPNPKVGTVTP	VAEAVKNAKAGQ	dm6	142	13	dm6 nter-VGTVTPNVAEAVK<dm6-k>-COOH	dm6-K(13), dm6-Nter(1)	191206_UE_CoB_H11M8_dmPICS_HgrFlaMP_Tryp-lib_1000ng_001_45.mgf	191206_UE_CoB_H11M8_dmPICS_HgrFlaMP_Tryp-lib_1000ng_001_45.51660.51660.2	51660	5683	676.927	2+	1351.83	0	4.06293	0.0027503	0.0081452	43.9794	100	Confident
777	P69783	PTGA_ECOLI PTS system glucose-specific EIIA component OS=Escherichia coli (strain K12) OX=83333 GN=crr PE=1 SV=2	IFETNHAFSIESDSGVELFVHFGIDTVELKGEGFKR	DGTIGK	IAEEGQ	DGTIGKIFETNH	GEGFKRIAEEGQ	dm0	71	36	dm0 nter-IFETNHAFSIESDSGVELFVHFGIDTVELK<dm0-k>GEGFK<dm0-k>R-COOH	dm0-K(30, 35), dm0-Nter(1)	191206_UE_CoB_H11M8_dmPICS_HgrFlaMP_Tryp-lib_1000ng_001_45.mgf	191206_UE_CoB_H11M8_dmPICS_HgrFlaMP_Tryp-lib_1000ng_001_45.143464.143464.6	143464	16344.9	690.866	6+	4138.11	1	9.91202	0.00684615	0.0761388	25.0864	100	Doubtful
778	P0A6M8	EFG_ECOLI Elongation factor G OS=Escherichia coli (strain K12) OX=83333 GN=fusA PE=1 SV=2	GQYGHVVIDMYPLEPGSNPKG	KQSGGR	YEFIND	KQSGGRGQYGHV	GSNPKGYEFIND	dm6	513	21	dm6 nter-GQYGHVVIDMYPLEPGSNPK<dm6-k>G-COOH	dm6-K(20), dm6-Nter(1)	191206_UE_CoB_H11M8_dmPICS_HgrFlaMP_Tryp-lib_1000ng_001_45.mgf	191206_UE_CoB_H11M8_dmPICS_HgrFlaMP_Tryp-lib_1000ng_001_45.52164.52164.2	52164	5730.33	1163.63	2+	2325.21	0	11.7149	0.0136316	0.0337417	30.4576	99.7788	Confident
779	P0A9A9	FUR_ECOLI Ferric uptake regulation protein OS=Escherichia coli (strain K12) OX=83333 GN=fur PE=1 SV=1	VIEFSDDSIEAR	CLDCGK	QREIAA	CLDCGKVIEFSD	DSIEARQREIAA	dm0	99	12	dm0 nter-VIEFSDDSIEAR-COOH	dm0-Nter(1)	191206_UE_CoB_H11M8_dmPICS_HgrFlaMP_Tryp-lib_1000ng_001_45.mgf	191206_UE_CoB_H11M8_dmPICS_HgrFlaMP_Tryp-lib_1000ng_001_45.67708.67708.	67708	7258.37	704.853	2+	1407.69	0	2.87986	0.00202987	0.0143112	21.3077	97.1123	Confident
780	P0AFG8	ODP1_ECOLI Pyruvate dehydrogenase E1 component OS=Escherichia coli (strain K12) OX=83333 GN=aceE PE=1 SV=2	IGDLCWAAGDQQAR	MFGFQR	GFLIGG	MFGFQRIGDLCW	GDQQARGFLIGG	dm6	608	14	dm6 nter-IGDLC<cmm>WAAGDQQAR-COOH	Carbamidomethylation of C(5), dm6-Nter(1)	191206_UE_CoB_H11M8_dmPICS_HgrFlaMP_Tryp-lib_1000ng_001_45.mgf	191206_UE_CoB_H11M8_dmPICS_HgrFlaMP_Tryp-lib_1000ng_001_45.65929.65929.	65929	7080.26	797.905	2+	1593.78	0	10.4672	0.00835178	0.0104767	72.5181	100	Confident
781	P0A705	IF2_ECOLI Translation initiation factor IF-2 OS=Escherichia coli (strain K12) OX=83333 GN=infB PE=1 SV=1	APVVTIMGHVDHGK	AAAEPR	TSLLDY	AAAEPRAPVVTI	HVDHGKTSLLDY	dm6	391	14	dm6 nter-APVVTIMGHVDHGK<dm6-k>-COOH	dm6-K(14), dm6-Nter(1)	191206_UE_CoB_H11M8_dmPICS_HgrFlaMP_Tryp-lib_1000ng_001_45.mgf	191206_UE_CoB_H11M8_dmPICS_HgrFlaMP_Tryp-lib_1000ng_001_45.34132.34132.2	34132	3940.71	764.953	2+	1527.89	0	2.82813	0.00216338	0.022781	48.5387	100	Confident
782	P0ABH7	CISY_ECOLI Citrate synthase OS=Escherichia coli (strain K12) OX=83333 GN=gltA PE=1 SV=1	NDLSYAGNFLN	PFVYPR	MMFSTP	PFVYPRNDLSYA	AGNFLNMMFSTP	dm6	190	11	dm6 nter-NDLSYAGNFLN-COOH	dm6-Nter(1)	191206_UE_CoB_H11M8_dmPICS_HgrFlaMP_Tryp-lib_1000ng_001_45.mgf	191206_UE_CoB_H11M8_dmPICS_HgrFlaMP_Tryp-lib_1000ng_001_45.94167.94167.1	94167	9994.99	1261.64	1+	1260.62	0	6.41346	0.00809139	0.0133148	20.0436	97.9592	Confident
783	P0ABQ2	GARR_ECOLI 2-hydroxy-3-oxopropionate reductase OS=Escherichia coli (strain K12) OX=83333 GN=garR PE=1 SV=1	AGYSLVVADRNPEAIADVIAAGAETASTAK	SKNLLK	AIAEQC	SKNLLKAGYSLV	TASTAKAIAEQC	dm6	22	30	dm6 nter-AGYSLVVADRNPEAIADVIAAGAETASTAK<dm6-k>-COOH	dm6-K(30), dm6-Nter(1)	191206_UE_CoB_H11M8_dmPICS_HgrFlaMP_Tryp-lib_1000ng_001_45.mgf	191206_UE_CoB_H11M8_dmPICS_HgrFlaMP_Tryp-lib_1000ng_001_45.112440.112440.4	112440	12037.3	750.67	4+	2998.62	0	8.27328	0.00621045	0.0221356	96.0206	100	Confident
784	P27250	AHR_ECOLI Aldehyde reductase Ahr OS=Escherichia coli (strain K12) OX=83333 GN=ahr PE=1 SV=2	VGVIGIGGLGHIAIK	ITATSR	LLHAMG	ITATSRVGVIGI	GHIAIKLLHAMG	dm0	172	15	dm0 nter-VGVIGIGGLGHIAIK<dm0-k>-COOH	dm0-K(15), dm0-Nter(1)	191206_UE_CoB_H11M8_dmPICS_HgrFlaMP_Tryp-lib_1000ng_001_45.mgf	191206_UE_CoB_H11M8_dmPICS_HgrFlaMP_Tryp-lib_1000ng_001_45.83570.83570.3	83570	8872.06	487.314	3+	1458.93	0	-5.98049	-0.00291439	0.0155185	42.5964	100	Confident
785	P0AAI3	FTSH_ECOLI ATP-dependent zinc metalloprotease FtsH OS=Escherichia coli (strain K12) OX=83333 GN=ftsH PE=1 SV=1	RVPLAPDIDAAIIAR	LKVHMR	GTPGFS	LKVHMRRVPLAP	AAIIARGTPGFS	dm6	337	15	dm6 nter-RVPLAPDIDAAIIAR-COOH	dm6-Nter(1)	191206_UE_CoB_H11M8_dmPICS_HgrFlaMP_Tryp-lib_1000ng_001_45.mgf	191206_UE_CoB_H11M8_dmPICS_HgrFlaMP_Tryp-lib_1000ng_001_45.84260.84260.2	84260	8943.96	813.006	2+	1623.99	0	5.28516	0.00429684	0.0156856	34.6852	99.8896	Confident
786	P02359	RS7_ECOLI 30S ribosomal protein S7 OS=Escherichia coli (strain K12) OX=83333 GN=rpsG PE=1 SV=3	RVGGSTYQVPVEVRPVR	VEVKSR	RNALAM	VEVKSRRVGGST	EVRPVRRNALAM	dm6	79	17	dm6 nter-RVGGSTYQVPVEVRPVR-COOH	dm6-Nter(1)	191206_UE_CoB_H11M8_dmPICS_HgrFlaMP_Tryp-lib_1000ng_001_45.mgf	191206_UE_CoB_H11M8_dmPICS_HgrFlaMP_Tryp-lib_1000ng_001_45.43324.43324.4	43324	4869.97	484.034	4+	1932.11	0	-2.95617	-0.00143089	0.0112913	45.8503	100	Confident
787	Q46863	YGIS_ECOLI Probable deoxycholate-binding periplasmic protein YgiS OS=Escherichia coli (strain K12) OX=83333 GN=ygiS PE=1 SV=1	NALYQQAEVIINQQAPLIPIYYQPLIK	TDATKR	LLKPYV	TDATKRNALYQQ	YQPLIKLLKPYV	dm6	481	27	dm6 nter-NALYQQAEVIINQQAPLIPIYYQPLIK<dm6-k>-COOH	dm6-K(27), dm6-Nter(1)	191206_UE_CoB_H11M8_dmPICS_HgrFlaMP_Tryp-lib_1000ng_001_45.mgf	191206_UE_CoB_H11M8_dmPICS_HgrFlaMP_Tryp-lib_1000ng_001_45.126060.126060.3	126060	13772.1	1070.64	3+	3208.85	0	12.5909	0.0134801	0.0323634	48.8606	100	Confident
788	P0A799	PGK_ECOLI Phosphoglycerate kinase OS=Escherichia coli (strain K12) OX=83333 GN=pgk PE=1 SV=2	VMVTSHLGRPTEGEYNEEFSLLPVVNYLK	LKQGAK	DKLSNP	LKQGAKVMVTSH	VVNYLKDKLSNP	dm6	54	29	dm6 nter-VM<ox>VTSHLGRPTEGEYNEEFSLLPVVNYLK<dm6-k>-COOH	Oxidation of M(2), dm6-K(29), dm6-Nter(1)	191206_UE_CoB_H11M8_dmPICS_HgrFlaMP_Tryp-lib_1000ng_001_45.mgf	191206_UE_CoB_H11M8_dmPICS_HgrFlaMP_Tryp-lib_1000ng_001_45.105952.105952.4	105952	11290.4	852.214	4+	3404.8	0	9.54676	0.00813581	0.0294138	66.3827	100	Confident
789	P33195	GCSP_ECOLI Glycine dehydrogenase (decarboxylating) OS=Escherichia coli (strain K12) OX=83333 GN=gcvP PE=1 SV=3	QGADIVFGSAQR	LTAPGK	FGVPMG	LTAPGKQGADIV	FGSAQRFGVPMG	dm6	261	12	dm6 nter-QGADIVFGSAQR-COOH	dm6-Nter(1)	191206_UE_CoB_H11M8_dmPICS_HgrFlaMP_Tryp-lib_1000ng_001_45.mgf	191206_UE_CoB_H11M8_dmPICS_HgrFlaMP_Tryp-lib_1000ng_001_45.48330.48330.	48330	5361.75	641.853	2+	1281.69	0	2.451	0.00157318	0.0106284	25.5284	99.1266	Confident
790	P35340	AHPF_ECOLI Alkyl hydroperoxide reductase subunit F OS=Escherichia coli (strain K12) OX=83333 GN=ahpF PE=1 SV=2	MTLTEIVAK	EFGQGR	IDTGAE	EFGQGRMTLTEI	TEIVAKIDTGAE	dm6	186	9	dm6 nter-MTLTEIVAK<dm6-k>-COOH	dm6-K(9), dm6-Nter(1)	191206_UE_CoB_H11M8_dmPICS_HgrFlaMP_Tryp-lib_1000ng_001_45.mgf	191206_UE_CoB_H11M8_dmPICS_HgrFlaMP_Tryp-lib_1000ng_001_45.70231.70231.1	70231	7506.1	1073.7	1+	1072.68	0	9.55328	0.0102573	0.0101835	17.9588	98.6301	Confident
791	P17169	GLMS_ECOLI Glutamine--fructose-6-phosphate aminotransferase [isomerizing] OS=Escherichia coli (strain K12) OX=83333 GN=glmS PE=1 SV=4	DVAEILLEGLRR	GAIAQR	LEYRGY	GAIAQRDVAEIL	LEGLRRLEYRGY	dm6	12	12	dm6 nter-DVAEILLEGLRR-COOH	dm6-Nter(1)	191206_UE_CoB_H11M8_dmPICS_HgrFlaMP_Tryp-lib_1000ng_001_45.mgf	191206_UE_CoB_H11M8_dmPICS_HgrFlaMP_Tryp-lib_1000ng_001_45.108611.108611.3	108611	11598.6	473.289	3+	1416.85	0	-5.09802	-0.00241285	0.0109722	22.84	98.2801	Confident
792	P0A6F5	CH60_ECOLI 60 kDa chaperonin OS=Escherichia coli (strain K12) OX=83333 GN=groL PE=1 SV=2	GVNVLADAVK	RVKMLR	VTLGPK	RVKMLRGVNVLA	LADAVKVTLGPK	dm0	19	10	dm0 nter-GVNVLADAVK<dm0-k>-COOH	dm0-K(10), dm0-Nter(1)	191206_UE_CoB_H11M8_dmPICS_HgrFlaMP_Tryp-lib_1000ng_001_45.mgf	191206_UE_CoB_H11M8_dmPICS_HgrFlaMP_Tryp-lib_1000ng_001_45.54726.54726.	54726	5984.26	521.32	2+	1040.62	0	2.48251	0.00129418	0.00701517	16.3827	91.6195	Confident
793	P0AD40	YPEB_ECOLI Uncharacterized protein YpeB OS=Escherichia coli (strain K12) OX=83333 GN=ypeB PE=4 SV=1	LIDLPEEYLLWFAR	KYKGRR	KDEFPA	KYKGRRLIDLPE	LLWFARKDEFPA	dm0	24	14	dm0 nter-LIDLPEEYLLWFAR-COOH	dm0-Nter(1)	191206_UE_CoB_H11M8_dmPICS_HgrFlaMP_Tryp-lib_1000ng_001_45.mgf	191206_UE_CoB_H11M8_dmPICS_HgrFlaMP_Tryp-lib_1000ng_001_45.126897.126897.3	126897	13888.6	602.672	3+	1804.98	0	10.3903	0.0062619	0.0149692	22.0066	97.8102	Confident
794	P0A6Y8	DNAK_ECOLI Chaperone protein DnaK OS=Escherichia coli (strain K12) OX=83333 GN=dnaK PE=1 SV=2	IINEPTAAALAYGLDK	GLEVKR	GTGNRT	GLEVKRIINEPT	AYGLDKGTGNRT	dm6	168	16	dm6 nter-IINEPTAAALAYGLDK<dm6-k>-COOH	dm6-K(16), dm6-Nter(1)	191206_UE_CoB_H11M8_dmPICS_HgrFlaMP_Tryp-lib_1000ng_001_45.mgf	191206_UE_CoB_H11M8_dmPICS_HgrFlaMP_Tryp-lib_1000ng_001_45.89501.89501.3	89501	9494.09	576.68	3+	1727.01	0	2.79047	0.0016092	0.0124317	53.5655	100	Confident
795	P0A7K2	RL7_ECOLI 50S ribosomal protein L7/L12 OS=Escherichia coli (strain K12) OX=83333 GN=rplL PE=1 SV=2	FGVSAAAAVAVAAGPVEAAEEKTEFDVILK	SAMEEK	AAGANK	SAMEEKFGVSAA	FDVILKAAGANK	dm0	31	30	dm0 nter-FGVSAAAAVAVAAGPVEAAEEK<dm0-k>TEFDVILK<dm0-k>-COOH	dm0-K(22, 30), dm0-Nter(1)	191206_UE_CoB_H11M8_dmPICS_HgrFlaMP_Tryp-lib_1000ng_001_45.mgf	191206_UE_CoB_H11M8_dmPICS_HgrFlaMP_Tryp-lib_1000ng_001_45.126541.126541.4	126541	13839	761.925	4+	3043.65	0	7.55779	0.00575843	0.0219891	74.6852	100	Confident
796	P09373	PFLB_ECOLI Formate acetyltransferase 1 OS=Escherichia coli (strain K12) OX=83333 GN=pflB PE=1 SV=2	DGISYTFSIVPNALGK	PFAYAK	DDEVRK	PFAYAKDGISYT	PNALGKDDEVRK	dm0	662	16	dm0 nter-DGISYTFSIVPNALGK<dm0-k>-COOH	dm0-K(16), dm0-Nter(1)	191206_UE_CoB_H11M8_dmPICS_HgrFlaMP_Tryp-lib_1000ng_001_45.mgf	191206_UE_CoB_H11M8_dmPICS_HgrFlaMP_Tryp-lib_1000ng_001_45.116976.116976.2	116976	12589.4	869.486	2+	1736.93	0	13.0506	0.0113472	0.0195685	65.8503	100	Confident
797	P37769	KDUD_ECOLI 2-dehydro-3-deoxy-D-gluconate 5-dehydrogenase OS=Escherichia coli (strain K12) OX=83333 GN=kduD PE=1 SV=2	AVAEFGHIDILVNNAGLIR	PALLDR	REDALE	PALLDRAVAEFG	NAGLIRREDALE	dm6	79	19	dm6 nter-AVAEFGHIDILVNNAGLIR-COOH	dm6-Nter(1)	191206_UE_CoB_H11M8_dmPICS_HgrFlaMP_Tryp-lib_1000ng_001_45.mgf	191206_UE_CoB_H11M8_dmPICS_HgrFlaMP_Tryp-lib_1000ng_001_45.103868.103868.3	103868	11052.1	686.066	3+	2055.17	0	3.66733	0.00251602	0.020542	45.5284	100	Confident
798	P0AE08	AHPC_ECOLI Alkyl hydroperoxide reductase C OS=Escherichia coli (strain K12) OX=83333 GN=ahpC PE=1 SV=2	EGEATLAPSLDLVGKI	CPAKWK		CPAKWKEGEATL	DLVGKI	dm6	172	16	dm6 nter-EGEATLAPSLDLVGK<dm6-k>I-COOH	dm6-K(15), dm6-Nter(1)	191206_UE_CoB_H11M8_dmPICS_HgrFlaMP_Tryp-lib_1000ng_001_45.mgf	191206_UE_CoB_H11M8_dmPICS_HgrFlaMP_Tryp-lib_1000ng_001_45.106733.106733.3	106733	11379.9	561.009	3+	1680	0	3.65094	0.0020482	0.0126009	41.3668	100	Confident
799	P0AEX9, UE0005	MALE_ECOLI Maltose/maltodextrin-binding periplasmic protein OS=Escherichia coli (strain K12) OX=83333 GN=malE PE=1 SV=1; HIS6_MBPxGFP HIS6-MBP-GFP OS=Ulrich Eckhard	SALMFNLQEPYFTWPLIAADGGYAFK	LKAKGK; LKAKGK	YENGKY; YENGKY	LKAKGKSALMFN	GGYAFKYENGKY	dm6	171; 155	26	dm6 nter-SALMFNLQEPYFTWPLIAADGGYAFK<dm6-k>-COOH	dm6-K(26), dm6-Nter(1)	191206_UE_CoB_H11M8_dmPICS_HgrFlaMP_Tryp-lib_1000ng_001_45.mgf	191206_UE_CoB_H11M8_dmPICS_HgrFlaMP_Tryp-lib_1000ng_001_45.129009.129009.4	129009	14174.9	755.407	4+	3017.57	0	10.0258	0.00757345	0.018424	100	100	Confident
800	P02925	RBSB_ECOLI Ribose import binding protein RbsB OS=Escherichia coli (strain K12) OX=83333 GN=rbsB PE=1 SV=1	VVSTLNNPFFVSLK	KDTIAL	DGAQKE	KDTIALVVSTLN	FFVSLKDGAQKE	dm0	32	14	dm0 nter-VVSTLNNPFFVSLK<dm0-k>-COOH	dm0-K(14), dm0-Nter(1)	191206_UE_CoB_H11M8_dmPICS_HgrFlaMP_Tryp-lib_1000ng_001_45.mgf	191206_UE_CoB_H11M8_dmPICS_HgrFlaMP_Tryp-lib_1000ng_001_45.103778.103778.2	103778	11042.6	810.976	2+	1619.93	0	5.92461	0.00480469	0.0213414	28.2391	99.3304	Confident
801	P69797	PTNAB_ECOLI PTS system mannose-specific EIIAB component OS=Escherichia coli (strain K12) OX=83333 GN=manX PE=1 SV=2	IIVVSDEVAADTVR	ETNVSR	KTLLTQ	ETNVSRIIVVSD	AADTVRKTLLTQ	dm6	191	14	dm6 nter-IIVVSDEVAADTVR-COOH	dm6-Nter(1)	191206_UE_CoB_H11M8_dmPICS_HgrFlaMP_Tryp-lib_1000ng_001_45.mgf	191206_UE_CoB_H11M8_dmPICS_HgrFlaMP_Tryp-lib_1000ng_001_45.71409.71409.2	71409	7625.23	760.945	2+	1519.87	0	5.00551	0.0038089	0.0173566	50.7058	100	Confident
802	P77433	YKGG_ECOLI Uncharacterized protein YkgG OS=Escherichia coli (strain K12) OX=83333 GN=ykgG PE=3 SV=2	LEPQAEDAPLNNYANER	LGRPLR	LTQLNQ	LGRPLRLEPQAE	NYANERLTQLNQ	dm6	21	17	dm6 nter-LEPQAEDAPLNNYANER-COOH	dm6-Nter(1)	191206_UE_CoB_H11M8_dmPICS_HgrFlaMP_Tryp-lib_1000ng_001_45.mgf	191206_UE_CoB_H11M8_dmPICS_HgrFlaMP_Tryp-lib_1000ng_001_45.59453.59453.2	59453	6442.11	989.499	2+	1976.97	0	8.88645	0.00879306	0.0275822	100	100	Confident
803	P36767	RDGC_ECOLI Recombination-associated protein RdgC OS=Escherichia coli (strain K12) OX=83333 GN=rdgC PE=1 SV=1	DSLKDEVLHSLLPR	LKKTEK	AFSRFS	LKKTEKDSLKDE	HSLLPRAFSRFS	dm0	105	14	dm0 nter-DSLK<dm0-k>DEVLHSLLPR-COOH	dm0-K(4), dm0-Nter(1)	191206_UE_CoB_H11M8_dmPICS_HgrFlaMP_Tryp-lib_1000ng_001_45.mgf	191206_UE_CoB_H11M8_dmPICS_HgrFlaMP_Tryp-lib_1000ng_001_45.92160.92160.3	92160	9777.97	559.992	3+	1676.95	0	4.69969	0.00263178	0.0105814	16.5758	92.5408	Confident
804	P0CE47, P0CE48	EFTU1_ECOLI Elongation factor Tu 1 OS=Escherichia coli (strain K12) OX=83333 GN=tufA PE=1 SV=1; EFTU2_ECOLI Elongation factor Tu 2 OS=Escherichia coli (strain K12) OX=83333 GN=tufB PE=1 SV=1	QVGVPYIIVF	HILLGR; HILLGR	LNKCDM; LNKCDM	HILLGRQVGVPY	PYIIVFLNKCDM	dm6	125; 125	10	dm6 nter-QVGVPYIIVF-COOH	dm6-Nter(1)	191206_UE_CoB_H11M8_dmPICS_HgrFlaMP_Tryp-lib_1000ng_001_45.mgf	191206_UE_CoB_H11M8_dmPICS_HgrFlaMP_Tryp-lib_1000ng_001_45.125690.125690.2	125690	13720.3	584.866	2+	1167.71	0	4.83087	0.0028254	0.0130869	17.4473	93.3263	Confident
805	P0A8T7	RPOC_ECOLI DNA-directed RNA polymerase subunit beta' OS=Escherichia coli (strain K12) OX=83333 GN=rpoC PE=1 SV=1	VIDIWAAANDR	GERYNK	VSKAMM	GERYNKVIDIWA	AAANDRVSKAMM	dm0	682	11	dm0 nter-VIDIWAAANDR-COOH	dm0-Nter(1)	191206_UE_CoB_H11M8_dmPICS_HgrFlaMP_Tryp-lib_1000ng_001_45.mgf	191206_UE_CoB_H11M8_dmPICS_HgrFlaMP_Tryp-lib_1000ng_001_45.78876.78876.2	78876	8386.52	636.344	2+	1270.67	0	4.47025	0.0028446	0.00838696	35.6864	99.6579	Confident
806	P0ABT2	DPS_ECOLI DNA protection during starvation protein OS=Escherichia coli (strain K12) OX=83333 GN=dps PE=1 SV=2	GANFIAVHEMLDGFR	AHWNMR	TALIDH	AHWNMRGANFIA	MLDGFRTALIDH	dm6	56	15	dm6 nter-GANFIAVHEMLDGFR-COOH	dm6-Nter(1)	191206_UE_CoB_H11M8_dmPICS_HgrFlaMP_Tryp-lib_1000ng_001_45.mgf	191206_UE_CoB_H11M8_dmPICS_HgrFlaMP_Tryp-lib_1000ng_001_45.91106.91106.2	91106	9666.79	855.952	2+	1709.88	0	7.28287	0.00623374	0.0126048	70.8619	100	Confident
807	P21889	SYD_ECOLI Aspartate--tRNA ligase OS=Escherichia coli (strain K12) OX=83333 GN=aspS PE=1 SV=1	YGTPPHAGLAFGLDR	LLDALK	LTMLLT	LLDALKYGTPPH	AFGLDRLTMLLT	dm0	523	15	dm0 nter-YGTPPHAGLAFGLDR-COOH	dm0-Nter(1)	191206_UE_CoB_H11M8_dmPICS_HgrFlaMP_Tryp-lib_1000ng_001_45.mgf	191206_UE_CoB_H11M8_dmPICS_HgrFlaMP_Tryp-lib_1000ng_001_45.62701.62701.3	62701	6762.19	533.949	3+	1598.82	0	2.7217	0.00145324	0.0132988	53.098	100	Confident
808	P37769	KDUD_ECOLI 2-dehydro-3-deoxy-D-gluconate 5-dehydrogenase OS=Escherichia coli (strain K12) OX=83333 GN=kduD PE=1 SV=2	AVAEFGHIDILVNNAGLIR	PALLDR	REDALE	PALLDRAVAEFG	NAGLIRREDALE	dm6	79	19	dm6 nter-AVAEFGHIDILVNNAGLIR-COOH	dm6-Nter(1)	191206_UE_CoB_H11M8_dmPICS_HgrFlaMP_Tryp-lib_1000ng_001_45.mgf	191206_UE_CoB_H11M8_dmPICS_HgrFlaMP_Tryp-lib_1000ng_001_45.105580.105580.3	105580	11248.4	686.395	3+	2055.17	1	-3.96669	-0.0027214	0.0223694	34.437	100	Confident
809	P23003	TRMA_ECOLI tRNA/tmRNA (uracil-C(5))-methyltransferase OS=Escherichia coli (strain K12) OX=83333 GN=trmA PE=1 SV=1	VLATEIAKPSVAAAQYNIAANHIDNVQIIR	ARNFDR	MAAEEF	ARNFDRVLATEI	NVQIIRMAAEEF	dm0	235	30	dm0 nter-VLATEIAK<dm0-k>PSVAAAQYNIAANHIDNVQIIR-COOH	dm0-K(8), dm0-Nter(1)	191206_UE_CoB_H11M8_dmPICS_HgrFlaMP_Tryp-lib_1000ng_001_45.mgf	191206_UE_CoB_H11M8_dmPICS_HgrFlaMP_Tryp-lib_1000ng_001_45.91217.91217.4	91217	9678.45	815.714	4+	3258.81	0	6.04143	0.00492806	0.0255917	36.7778	99.0654	Confident
810	P0A7K2	RL7_ECOLI 50S ribosomal protein L7/L12 OS=Escherichia coli (strain K12) OX=83333 GN=rplL PE=1 SV=2	KDQIIEAVAAMSVMDVVELISAMEEK	MSIT	FGVSAA	MSITKDQIIE	SAMEEKFGVSAA	dm0	5	26	dm0 nter-KDQIIEAVAAMSVMDVVELISAMEEK<dm0-k>-COOH	dm0-K(26), dm0-Nter(1)	191206_UE_CoB_H11M8_dmPICS_HgrFlaMP_Tryp-lib_1000ng_001_45.mgf	191206_UE_CoB_H11M8_dmPICS_HgrFlaMP_Tryp-lib_1000ng_001_45.128158.128158.4	128158	14061.1	727.126	4+	2904.49	0	-4.76374	-0.00346386	0.0205674	34.2022	99.1228	Confident
811	P62707	GPMA_ECOLI 2,3-bisphosphoglycerate-dependent phosphoglycerate mutase OS=Escherichia coli (strain K12) OX=83333 GN=gpmA PE=1 SV=2	LSEKELPLTESLALTIDR	DPRYAK	VIPYWN	DPRYAKLSEKEL	ALTIDRVIPYWN	dm0	143	18	dm0 nter-LSEK<dm0-k>ELPLTESLALTIDR-COOH	dm0-K(4), dm0-Nter(1)	191206_UE_CoB_H11M8_dmPICS_HgrFlaMP_Tryp-lib_1000ng_001_45.mgf	191206_UE_CoB_H11M8_dmPICS_HgrFlaMP_Tryp-lib_1000ng_001_45.98209.98209.3	98209	10436.8	695.404	3+	2083.18	0	5.50681	0.00382943	0.0159668	68.8606	100	Confident
812	P0A7L0	RL1_ECOLI 50S ribosomal protein L1 OS=Escherichia coli (strain K12) OX=83333 GN=rplA PE=1 SV=2	LKENLEALLVALKK	DFDADK	AKPTQA	DFDADKLKENLE	LVALKKAKPTQA	dm0	185	14	dm0 nter-LK<dm0-k>ENLEALLVALK<dm0-k>K<dm0-k>-COOH	dm0-K(2, 13, 14), dm0-Nter(1)	191206_UE_CoB_H11M8_dmPICS_HgrFlaMP_Tryp-lib_1000ng_001_45.mgf	191206_UE_CoB_H11M8_dmPICS_HgrFlaMP_Tryp-lib_1000ng_001_45.85875.85875.4	85875	9113.47	424.278	4+	1693.11	0	-17.6954	-0.0075079	0.0120684	54.6852	100	Doubtful
813	P0A853	TNAA_ECOLI Tryptophanase OS=Escherichia coli (strain K12) OX=83333 GN=tnaA PE=1 SV=1	ATYTQTHMDFIIEAFK	RLTIPR	HVKENA	RLTIPRATYTQT	IIEAFKHVKENA	dm6	425	16	dm6 nter-ATYTQTHMDFIIEAFK<dm6-k>-COOH	dm6-K(16), dm6-Nter(1)	191206_UE_CoB_H11M8_dmPICS_HgrFlaMP_Tryp-lib_1000ng_001_45.mgf	191206_UE_CoB_H11M8_dmPICS_HgrFlaMP_Tryp-lib_1000ng_001_45.95440.95440.2	95440	10134.3	992.538	2+	1983.04	0	8.66236	0.00859765	0.0173831	100	100	Confident
814	P13033	GLPB_ECOLI Anaerobic glycerol-3-phosphate dehydrogenase subunit B OS=Escherichia coli (strain K12) OX=83333 GN=glpB PE=1 SV=1	NGIREPILGLDVLQTATR	GLVAER	GEWYKG	GLVAERNGIREP	LQTATRGEWYKG	dm6	324	18	dm6 nter-NGIREPILGLDVLQTATR-COOH	dm6-Nter(1)	191206_UE_CoB_H11M8_dmPICS_HgrFlaMP_Tryp-lib_1000ng_001_45.mgf	191206_UE_CoB_H11M8_dmPICS_HgrFlaMP_Tryp-lib_1000ng_001_45.111575.111575.2	111575	11936	1001.09	2+	1999.16	1	-1.2373	-0.00123803	0.0314669	22.1467	97.4614	Confident
815	P37902	GLTI_ECOLI Glutamate/aspartate import solute-binding protein OS=Escherichia coli (strain K12) OX=83333 GN=gltI PE=1 SV=2	ESSVPFSYYDNQQK	IVVGHR	VVGYSQ	IVVGHRESSVPF	YDNQQKVVGYSQ	dm6	48	14	dm6 nter-ESSVPFSYYDNQQK<dm6-k>-COOH	dm6-K(14), dm6-Nter(1)	191206_UE_CoB_H11M8_dmPICS_HgrFlaMP_Tryp-lib_1000ng_001_45.mgf	191206_UE_CoB_H11M8_dmPICS_HgrFlaMP_Tryp-lib_1000ng_001_45.60368.60368.2	60368	6532.29	880.45	2+	1758.87	0	6.39117	0.00562707	0.0176463	54.2022	100	Confident
816	P68919	RL25_ECOLI 50S ribosomal protein L25 OS=Escherichia coli (strain K12) OX=83333 GN=rplY PE=1 SV=1	AANKFPAIIYGGK	ASRRLR	EAPLAI	ASRRLRAANKFP	IIYGGKEAPLAI	dm0	22	13	dm0 nter-AANK<dm0-k>FPAIIYGGK<dm0-k>-COOH	dm0-K(4, 13), dm0-Nter(1)	191206_UE_CoB_H11M8_dmPICS_HgrFlaMP_Tryp-lib_1000ng_001_45.mgf	191206_UE_CoB_H11M8_dmPICS_HgrFlaMP_Tryp-lib_1000ng_001_45.61058.61058.2	61058	6599.31	717.923	2+	1432.84	1	-11.7615	-0.00843802	0.0213866	33.098	99.8885	Doubtful
817	P0CE47, P0CE48	EFTU1_ECOLI Elongation factor Tu 1 OS=Escherichia coli (strain K12) OX=83333 GN=tufA PE=1 SV=1; EFTU2_ECOLI Elongation factor Tu 2 OS=Escherichia coli (strain K12) OX=83333 GN=tufB PE=1 SV=1	GITINTSHVEYDTPTR	PEEKAR; PEEKAR	HYAHVD; HYAHVD	PEEKARGITINT	YDTPTRHYAHVD	dm0	60; 60	16	dm0 nter-GITINTSHVEYDTPTR-COOH	dm0-Nter(1)	191206_UE_CoB_H11M8_dmPICS_HgrFlaMP_Tryp-lib_1000ng_001_45.mgf	191206_UE_CoB_H11M8_dmPICS_HgrFlaMP_Tryp-lib_1000ng_001_45.50573.50573.2	50573	5579.06	916.469	2+	1830.91	0	6.99979	0.00641505	0.0104398	100	100	Confident
818	P0A6P9	ENO_ECOLI Enolase OS=Escherichia coli (strain K12) OX=83333 GN=eno PE=1 SV=2	IMIDLDGTENK	QAGIDK	SKFGAN	QAGIDKIMIDLD	DGTENKSKFGAN	dm0	93	11	dm0 nter-IMIDLDGTENK<dm0-k>-COOH	dm0-K(11), dm0-Nter(1)	191206_UE_CoB_H11M8_dmPICS_HgrFlaMP_Tryp-lib_1000ng_001_45.mgf	191206_UE_CoB_H11M8_dmPICS_HgrFlaMP_Tryp-lib_1000ng_001_45.67783.67783.	67783	7265.24	653.345	2+	1303.67	1	1.58516	0.00103486	0.0155672	37.9588	99.5434	Confident
819	P0A850	TIG_ECOLI Trigger factor OS=Escherichia coli (strain K12) OX=83333 GN=tig PE=1 SV=1	RVVVGLLLGEVIR	EEQAKR	TNELKA	EEQAKRRVVVGL	LGEVIRTNELKA	dm0	344	13	dm0 nter-RVVVGLLLGEVIR-COOH	dm0-Nter(1)	191206_UE_CoB_H11M8_dmPICS_HgrFlaMP_Tryp-lib_1000ng_001_45.mgf	191206_UE_CoB_H11M8_dmPICS_HgrFlaMP_Tryp-lib_1000ng_001_45.92835.92835.3	92835	9851.13	484.318	3+	1449.94	0	-4.48809	-0.00217367	0.011248	14.9485	89.1089	Confident
820	P0A955	ALKH_ECOLI KHG/KDPG aldolase OS=Escherichia coli (strain K12) OX=83333 GN=eda PE=1 SV=1	FCPTGGISPANYR	PFSQVR	DYLALK	PFSQVRFCPTGG	SPANYRDYLALK	dm0	158	13	dm0 nter-FC<cmm>PTGGISPANYR-COOH	Carbamidomethylation of C(2), dm0-Nter(1)	191206_UE_CoB_H11M8_dmPICS_HgrFlaMP_Tryp-lib_1000ng_001_45.mgf	191206_UE_CoB_H11M8_dmPICS_HgrFlaMP_Tryp-lib_1000ng_001_45.57676.57676.2	57676	6270.15	734.36	2+	1466.7	0	4.93505	0.00362408	0.0140025	49.5861	100	Confident
821	P00957	SYA_ECOLI Alanine--tRNA ligase OS=Escherichia coli (strain K12) OX=83333 GN=alaS PE=1 SV=2	GLALLDEELAK	ARTLER	LSGDTL	ARTLERGLALLD	DEELAKLSGDTL	dm6	374	11	dm6 nter-GLALLDEELAK<dm6-k>-COOH	dm6-K(11), dm6-Nter(1)	191206_UE_CoB_H11M8_dmPICS_HgrFlaMP_Tryp-lib_1000ng_001_45.mgf	191206_UE_CoB_H11M8_dmPICS_HgrFlaMP_Tryp-lib_1000ng_001_45.86637.86637.2	86637	9193.39	620.398	2+	1238.78	0	4.59917	0.0028533	0.00911414	16.3827	91.6195	Confident
822	P0A8L1	SYS_ECOLI Serine--tRNA ligase OS=Escherichia coli (strain K12) OX=83333 GN=serS PE=1 SV=1	TYDLEVWIPAQNTYR	GFGACK	EISSCS	GFGACKTYDLEV	AQNTYREISSCS	dm0	340	15	dm0 nter-TYDLEVWIPAQNTYR-COOH	dm0-Nter(1)	191206_UE_CoB_H11M8_dmPICS_HgrFlaMP_Tryp-lib_1000ng_001_45.mgf	191206_UE_CoB_H11M8_dmPICS_HgrFlaMP_Tryp-lib_1000ng_001_45.104737.104737.2	104737	11151.4	948.985	2+	1895.94	0	6.96614	0.00661072	0.0124101	58.8606	100	Confident
823	P00722	BGAL_ECOLI Beta-galactosidase OS=Escherichia coli (strain K12) OX=83333 GN=lacZ PE=1 SV=2	LSGQTIEVTSEYLFR	QFFQFR	HSDNEL	QFFQFRLSGQTI	SEYLFRHSDNEL	dm0	632	15	dm0 nter-LSGQTIEVTSEYLFR-COOH	dm0-Nter(1)	191206_UE_CoB_H11M8_dmPICS_HgrFlaMP_Tryp-lib_1000ng_001_45.mgf	191206_UE_CoB_H11M8_dmPICS_HgrFlaMP_Tryp-lib_1000ng_001_45.98592.98592.2	98592	10479.6	885.973	2+	1769.92	0	6.85485	0.00607317	0.0152705	58.8606	100	Confident
824	P31142	THTM_ECOLI 3-mercaptopyruvate sulfurtransferase OS=Escherichia coli (strain K12) OX=83333 GN=sseA PE=1 SV=3	TTDELDAIFFGR	REGELK	GVSYDK	REGELKTTDELD	AIFFGRGVSYDK	dm6	215	12	dm6 nter-TTDELDAIFFGR-COOH	dm6-Nter(1)	191206_UE_CoB_H11M8_dmPICS_HgrFlaMP_Tryp-lib_1000ng_001_45.mgf	191206_UE_CoB_H11M8_dmPICS_HgrFlaMP_Tryp-lib_1000ng_001_45.106943.106943.2	106943	11403.6	709.876	2+	1417.73	0	4.50885	0.00320071	0.0109709	40.9151	99.5526	Confident
825	P06959	ODP2_ECOLI Dihydrolipoyllysine-residue acetyltransferase component of pyruvate dehydrogenase complex OS=Escherichia coli (strain K12) OX=83333 GN=aceF PE=1 SV=3	NWVMIPHVTHFDK	GANLSR	TDITEL	GANLSRNWVMIP	VTHFDKTDITEL	dm0	419	13	dm0 nter-NWVMIPHVTHFDK<dm0-k>-COOH	dm0-K(13), dm0-Nter(1)	191206_UE_CoB_H11M8_dmPICS_HgrFlaMP_Tryp-lib_1000ng_001_45.mgf	191206_UE_CoB_H11M8_dmPICS_HgrFlaMP_Tryp-lib_1000ng_001_45.69130.69130.4	69130	7397.23	420.715	4+	1678.87	0	-19.333	-0.00813386	0.0102451	27.2125	98.1132	Doubtful
826	P36683	ACNB_ECOLI Aconitate hydratase B OS=Escherichia coli (strain K12) OX=83333 GN=acnB PE=1 SV=3	IDEVFIGSCMTNIGHFR	AVQGEK	AAGKLL	AVQGEKIDEVFI	NIGHFRAAGKLL	dm0	702	17	dm0 nter-IDEVFIGSC<cmm>MTNIGHFR-COOH	Carbamidomethylation of C(9), dm0-Nter(1)	191206_UE_CoB_H11M8_dmPICS_HgrFlaMP_Tryp-lib_1000ng_001_45.mgf	191206_UE_CoB_H11M8_dmPICS_HgrFlaMP_Tryp-lib_1000ng_001_45.91636.91636.2	91636	9721.96	1012.5	2+	2022.97	0	7.25068	0.00734124	0.0252476	100	100	Confident
827	P00452	RIR1_ECOLI Ribonucleoside-diphosphate reductase 1 subunit alpha OS=Escherichia coli (strain K12) OX=83333 GN=nrdA PE=1 SV=2	VLDWAAEGLHNVSISQVELR	LDKIHR	SHIQFY	LDKIHRVLDWAA	SQVELRSHIQFY	dm0	25	20	dm0 nter-VLDWAAEGLHNVSISQVELR-COOH	dm0-Nter(1)	191206_UE_CoB_H11M8_dmPICS_HgrFlaMP_Tryp-lib_1000ng_001_45.mgf	191206_UE_CoB_H11M8_dmPICS_HgrFlaMP_Tryp-lib_1000ng_001_45.99132.99132.3	99132	10537.7	755.409	3+	2263.2	0	4.20589	0.00317716	0.0200023	99.2082	100	Confident
828	P00761	TRYP_PIG Trypsin OS=Sus scrofa PE=1 SV=1	LGEHNIDVLEGNEQFINAAK	SRIQVR	IITHPN	SRIQVRLGEHNI	FINAAKIITHPN	dm0	58	20	dm0 nter-LGEHNIDVLEGNEQFINAAK<dm0-k>-COOH	dm0-K(20), dm0-Nter(1)	191206_UE_CoB_H11M8_dmPICS_HgrFlaMP_Tryp-lib_1000ng_001_45.mgf	191206_UE_CoB_H11M8_dmPICS_HgrFlaMP_Tryp-lib_1000ng_001_45.83245.83245.3	83245	8837.66	756.396	3+	2266.16	0	3.3822	0.00255827	0.0202723	76.7778	100	Confident
829	P36683	ACNB_ECOLI Aconitate hydratase B OS=Escherichia coli (strain K12) OX=83333 GN=acnB PE=1 SV=3	TDVLIDEVR	ATFELK	AGGRIP	ATFELKTDVLID	LIDEVRAGGRIP	dm0	332	9	dm0 nter-TDVLIDEVR-COOH	dm0-Nter(1)	191206_UE_CoB_H11M8_dmPICS_HgrFlaMP_Tryp-lib_1000ng_001_45.mgf	191206_UE_CoB_H11M8_dmPICS_HgrFlaMP_Tryp-lib_1000ng_001_45.60920.60920.	60920	6585.28	544.305	2+	1086.59	0	2.84681	0.00154953	0.00788948	22.0066	97.1429	Confident
830	P37747	GLF_ECOLI UDP-galactopyranose mutase OS=Escherichia coli (strain K12) OX=83333 GN=glf PE=1 SV=1	VPENLEEQAISLVGEDLYQALIK	KKYGDK	GYTEKQ	KKYGDKVPENLE	YQALIKGYTEKQ	dm6	127	23	dm6 nter-VPENLEEQAISLVGEDLYQALIK<dm6-k>-COOH	dm6-K(23), dm6-Nter(1)	191206_UE_CoB_H11M8_dmPICS_HgrFlaMP_Tryp-lib_1000ng_001_45.mgf	191206_UE_CoB_H11M8_dmPICS_HgrFlaMP_Tryp-lib_1000ng_001_45.129097.129097.3	129097	14187.2	880.842	3+	2638.47	1	9.85181	0.00867451	0.0214674	100	100	Confident
831	P0A7D4	PURA_ECOLI Adenylosuccinate synthetase OS=Escherichia coli (strain K12) OX=83333 GN=purA PE=1 SV=2	IEELTGVPIDIISTGPDR	LNYIKR	TETMIL	LNYIKRIEELTG	STGPDRTETMIL	dm0	403	18	dm0 nter-IEELTGVPIDIISTGPDR-COOH	dm0-Nter(1)	191206_UE_CoB_H11M8_dmPICS_HgrFlaMP_Tryp-lib_1000ng_001_45.mgf	191206_UE_CoB_H11M8_dmPICS_HgrFlaMP_Tryp-lib_1000ng_001_45.109838.109838.3	109838	11740.1	651.693	3+	1952.05	0	5.01022	0.00326511	0.0153489	64.6852	100	Confident
832	P0A862	TPX_ECOLI Thiol peroxidase OS=Escherichia coli (strain K12) OX=83333 GN=tpx PE=1 SV=2	DLSDVTLGQFAGK	FTLVAK	RKVLNI	FTLVAKDLSDVT	GQFAGKRKVLNI	dm6	34	13	dm6 nter-DLSDVTLGQFAGK<dm6-k>-COOH	dm6-K(13), dm6-Nter(1)	191206_UE_CoB_H11M8_dmPICS_HgrFlaMP_Tryp-lib_1000ng_001_45.mgf	191206_UE_CoB_H11M8_dmPICS_HgrFlaMP_Tryp-lib_1000ng_001_45.94492.94492.2	94492	10031.4	709.915	2+	1417.81	0	5.25992	0.00373408	0.00986941	49.2082	100	Confident
833	P17952	MURC_ECOLI UDP-N-acetylmuramate--L-alanine ligase OS=Escherichia coli (strain K12) OX=83333 GN=murC PE=1 SV=2	RFDFLGEFPLEPVNGK	FQGTGR	SGTAML	FQGTGRRFDFLG	EPVNGKSGTAML	dm0	327	16	dm0 nter-RFDFLGEFPLEPVNGK<dm0-k>-COOH	dm0-K(16), dm0-Nter(1)	191206_UE_CoB_H11M8_dmPICS_HgrFlaMP_Tryp-lib_1000ng_001_45.mgf	191206_UE_CoB_H11M8_dmPICS_HgrFlaMP_Tryp-lib_1000ng_001_45.113168.113168.3	113168	12126.1	641.346	3+	1920.01	1	-0.767641	-0.000492067	0.0166602	19.2082	95.25	Confident
834	P0A9S1	FUCO_ECOLI Lactaldehyde reductase OS=Escherichia coli (strain K12) OX=83333 GN=fucO PE=1 SV=2	NAAVEAVFALNR	SLEEAR	DVGIPP	SLEEARNAAVEA	VFALNRDVGIPP	dm6	320	12	dm6 nter-NAAVEAVFALNR-COOH	dm6-Nter(1)	191206_UE_CoB_H11M8_dmPICS_HgrFlaMP_Tryp-lib_1000ng_001_45.mgf	191206_UE_CoB_H11M8_dmPICS_HgrFlaMP_Tryp-lib_1000ng_001_45.80781.80781.3	80781	8583.91	436.916	3+	1307.74	0	-10.4378	-0.00456048	0.00920108	29.2082	99.7573	Doubtful
835	P0A7K2	RL7_ECOLI 50S ribosomal protein L7/L12 OS=Escherichia coli (strain K12) OX=83333 GN=rplL PE=1 SV=2	FGVSAAAAVAVAAGPVEAAEEKTEFDVILK	SAMEEK	AAGANK	SAMEEKFGVSAA	FDVILKAAGANK	dm6	31	30	dm6 nter-FGVSAAAAVAVAAGPVEAAEEK<dm6-k>TEFDVILK<dm6-k>-COOH	dm6-K(22, 30), dm6-Nter(1)	191206_UE_CoB_H11M8_dmPICS_HgrFlaMP_Tryp-lib_1000ng_001_45.mgf	191206_UE_CoB_H11M8_dmPICS_HgrFlaMP_Tryp-lib_1000ng_001_45.136410.136410.4	136410	15191.2	766.45	4+	3061.74	0	8.43715	0.00646659	0.0225184	100	100	Confident
836	P0A7X3	RS9_ECOLI 30S ribosomal protein S9 OS=Escherichia coli (strain K12) OX=83333 GN=rpsI PE=1 SV=2	AENQYYGTGR	M	RKSSAA	MAENQYY	YYGTGRRKSSAA	dm0	2	10	dm0 nter-AENQYYGTGR-COOH	dm0-Nter(1)	191206_UE_CoB_H11M8_dmPICS_HgrFlaMP_Tryp-lib_1000ng_001_45.mgf	191206_UE_CoB_H11M8_dmPICS_HgrFlaMP_Tryp-lib_1000ng_001_45.14158.14158.1	14158	1845.8	1186.56	1+	1185.54	0	9.34642	0.01109	0.0131161	15.6864	97.8102	Confident
837	P0A805	RRF_ECOLI Ribosome-recycling factor OS=Escherichia coli (strain K12) OX=83333 GN=frr PE=1 SV=1	ASPSLLDGIVVEYYGTPTPLR	KIRTGR	QLASVT	KIRTGRASPSLL	TPTPLRQLASVT	dm0	32	21	dm0 nter-ASPSLLDGIVVEYYGTPTPLR-COOH	dm0-Nter(1)	191206_UE_CoB_H11M8_dmPICS_HgrFlaMP_Tryp-lib_1000ng_001_45.mgf	191206_UE_CoB_H11M8_dmPICS_HgrFlaMP_Tryp-lib_1000ng_001_45.115184.115184.2	115184	12368.5	1138.63	2+	2275.21	0	11.6408	0.0132544	0.028184	100	100	Confident
838	P00452	RIR1_ECOLI Ribonucleoside-diphosphate reductase 1 subunit alpha OS=Escherichia coli (strain K12) OX=83333 GN=nrdA PE=1 SV=2	HFQTAVK	CIPFYK	SCSQGG	CIPFYKHFQTAV	FQTAVKSCSQGG	dm0	284	7	dm0 nter-HFQTAVK<dm0-k>-COOH	dm0-K(7), dm0-Nter(1)	191206_UE_CoB_H11M8_dmPICS_HgrFlaMP_Tryp-lib_1000ng_001_45.mgf	191206_UE_CoB_H11M8_dmPICS_HgrFlaMP_Tryp-lib_1000ng_001_45.10560.10560.1	10560	1461.74	886.518	1+	885.507	0	4.25099	0.00376857	0.0128806	17.6955	98.6577	Confident
839	P0ABD5	ACCA_ECOLI Acetyl-coenzyme A carboxylase carboxyl transferase subunit alpha OS=Escherichia coli (strain K12) OX=83333 GN=accA PE=1 SV=2	IFADLGAWQIAQLAR	VELTRK	HPQRPY	VELTRKIFADLG	IAQLARHPQRPY	dm0	54	15	dm0 nter-IFADLGAWQIAQLAR-COOH	dm0-Nter(1)	191206_UE_CoB_H11M8_dmPICS_HgrFlaMP_Tryp-lib_1000ng_001_45.mgf	191206_UE_CoB_H11M8_dmPICS_HgrFlaMP_Tryp-lib_1000ng_001_45.117615.117615.2	117615	12668.6	850.985	2+	1699.94	0	8.31916	0.00707942	0.0163325	48.8606	100	Confident
840	P09394	GLPQ_ECOLI Glycerophosphodiester phosphodiesterase, periplasmic OS=Escherichia coli (strain K12) OX=83333 GN=glpQ PE=1 SV=2	VYLQCFDADELKR	TGKDDK	IKNELE	TGKDDKVYLQCF	ADELKRIKNELE	dm0	205	13	dm0 nter-VYLQC<cmm>FDADELK<dm0-k>R-COOH	Carbamidomethylation of C(5), dm0-K(12), dm0-Nter(1)	191206_UE_CoB_H11M8_dmPICS_HgrFlaMP_Tryp-lib_1000ng_001_45.mgf	191206_UE_CoB_H11M8_dmPICS_HgrFlaMP_Tryp-lib_1000ng_001_45.68672.68672.3	68672	7353.2	571.63	3+	1711.86	0	3.78418	0.00216314	0.011853	52.0761	100	Confident
841	P04951	KDSB_ECOLI 3-deoxy-manno-octulosonate cytidylyltransferase OS=Escherichia coli (strain K12) OX=83333 GN=kdsB PE=1 SV=2	IHVAVAQEVPGTGVDTPEDLER	LWYGEK	VRAEMR	LWYGEKIHVAVA	PEDLERVRAEMR	dm0	221	22	dm0 nter-IHVAVAQEVPGTGVDTPEDLER-COOH	dm0-Nter(1)	191206_UE_CoB_H11M8_dmPICS_HgrFlaMP_Tryp-lib_1000ng_001_45.mgf	191206_UE_CoB_H11M8_dmPICS_HgrFlaMP_Tryp-lib_1000ng_001_45.75122.75122.3	75122	8000.9	787.415	3+	2359.2	0	9.22274	0.00726206	0.018814	100	100	Confident
842	P39177	USPG_ECOLI Universal stress protein UP12 OS=Escherichia coli (strain K12) OX=83333 GN=uspG PE=1 SV=2	HAEFLAQDDGVIHLLHVLPGSASL	SDKAVR	SLHRFA	SDKAVRHAEFLA	PGSASLSLHRFA	dm0	23	24	dm0 nter-HAEFLAQDDGVIHLLHVLPGSASL-COOH	dm0-Nter(1)	191206_UE_CoB_H11M8_dmPICS_HgrFlaMP_Tryp-lib_1000ng_001_45.mgf	191206_UE_CoB_H11M8_dmPICS_HgrFlaMP_Tryp-lib_1000ng_001_45.116690.116690.4	116690	12552.6	642.601	4+	2566.35	0	7.53514	0.00484205	0.0181438	83.8722	100	Confident
843	P0A870	TALB_ECOLI Transaldolase B OS=Escherichia coli (strain K12) OX=83333 GN=talB PE=1 SV=2	AQQIVDATDK	QQSNDR	LAVNIG	QQSNDRAQQIVD	VDATDKLAVNIG	dm6	67	10	dm6 nter-AQQIVDATDK<dm6-k>-COOH	dm6-K(10), dm6-Nter(1)	191206_UE_CoB_H11M8_dmPICS_HgrFlaMP_Tryp-lib_1000ng_001_45.mgf	191206_UE_CoB_H11M8_dmPICS_HgrFlaMP_Tryp-lib_1000ng_001_45.21617.21617.2	21617	2642.21	578.848	2+	1155.68	0	4.04122	0.00233925	0.0154606	18.5387	94.869	Confident
844	P04335	FRSA_ECOLI Esterase FrsA OS=Escherichia coli (strain K12) OX=83333 GN=frsA PE=3 SV=2	HWLHAATLYNIAAYPHLK	PQLSGR	GDDLAE	PQLSGRHWLHAA	AYPHLKGDDLAE	dm0	124	18	dm0 nter-HWLHAATLYNIAAYPHLK<dm0-k>-COOH	dm0-K(18), dm0-Nter(1)	191206_UE_CoB_H11M8_dmPICS_HgrFlaMP_Tryp-lib_1000ng_001_45.mgf	191206_UE_CoB_H11M8_dmPICS_HgrFlaMP_Tryp-lib_1000ng_001_45.75029.75029.4	75029	7990.86	544.554	4+	2174.18	0	3.96443	0.00215884	0.0126814	24.2022	96.3964	Confident
845	P37903	USPF_ECOLI Universal stress protein F OS=Escherichia coli (strain K12) OX=83333 GN=uspF PE=1 SV=2	TILVPIDISDSELTQR	MNR	VISHVE	MNRTILVPI	SELTQRVISHVE	dm6	4	16	dm6 nter-TILVPIDISDSELTQR-COOH	dm6-Nter(1)	191206_UE_CoB_H11M8_dmPICS_HgrFlaMP_Tryp-lib_1000ng_001_45.mgf	191206_UE_CoB_H11M8_dmPICS_HgrFlaMP_Tryp-lib_1000ng_001_45.108839.108839.	108839	11624.5	918.033	2+	1833.03	1	9.79926	0.00899105	0.0241405	62.2915	100	Confident
846	P0A853	TNAA_ECOLI Tryptophanase OS=Escherichia coli (strain K12) OX=83333 GN=tnaA PE=1 SV=1	YIVATITSNSAGGQPVSLANLK	GPNNVP	AMYSIA	GPNNVPYIVATI	SLANLKAMYSIA	dm6	190	22	dm6 nter-YIVATITSNSAGGQPVSLANLK<dm6-k>-COOH	dm6-K(22), dm6-Nter(1)	191206_UE_CoB_H11M8_dmPICS_HgrFlaMP_Tryp-lib_1000ng_001_45.mgf	191206_UE_CoB_H11M8_dmPICS_HgrFlaMP_Tryp-lib_1000ng_001_45.93828.93828.2	93828	9958.04	1136.68	2+	2271.31	0	14.192	0.0161316	0.0238498	100	100	Confident
847	P0A6T1	G6PI_ECOLI Glucose-6-phosphate isomerase OS=Escherichia coli (strain K12) OX=83333 GN=pgi PE=1 SV=1	SLGALIALYEHK	REITPF	IFTQGV	REITPFSLGALI	ALYEHKIFTQGV	dm0	481	12	dm0 nter-SLGALIALYEHK<dm0-k>-COOH	dm0-K(12), dm0-Nter(1)	191206_UE_CoB_H11M8_dmPICS_HgrFlaMP_Tryp-lib_1000ng_001_45.mgf	191206_UE_CoB_H11M8_dmPICS_HgrFlaMP_Tryp-lib_1000ng_001_45.88281.88281.	88281	9366.92	685.909	2+	1369.8	0	5.00754	0.0034347	0.0103378	31.6749	99.7901	Confident
[truncated: 19,715 more rows]

## Sheet: Supplementary Table 1B
Supplementary Table 1B.									Dataset:						191206_UE_CoB_H11M8_dmPICS_HgrFlaMP_Tryp-lib_1000ng_001_45.mgf											Index
[truncated: 441 more rows]
[truncated: 8 more columns]

[truncated: 2 more sheets: Supplementary Table 1C, Supplementary Table 1D]
