# Supplementary material for: Identification and characterization of the proteolytic flagellin from the common freshwater bacterium Hylemonella gracilis
Source: Sci Rep. 2020 Nov 4;10:19052. doi: 10.1038/s41598-020-76010-8 (PMC7643111; doi:10.1038/s41598-020-76010-8)
Supplement: Supplementary file 3 — Supplementary Table 2. [file 41598_2020_76010_MOESM3_ESM.xlsx]

## Sheet: Supplementary Table 2
	Supplementary Tables											Eckhard et. al 2020
		Supplementary Table 2
		Cleavage peptides were identified by LC-MS/MS spectrum-to-sequence assignment using X! Tandem (Craig and Beavis 2004) within SearchGUI (Barsnes and Vaudel 2018) and evaluated by PeptideShaker (Vaudel et al. 2015) at a false-discovery rate of 1%. Data were further processed and rendered non-redundant for cleavage specificity profiles following the established WebPICS protocol (Schilling et al. 201…
		Supplementary Table 2A
			Peptide-spectrum matches identified by LC-MS/MS after the digest of six proteinicous substrates by the proteolytic flagellin HgrFlaMP from Hylemonella gracilis.
		Supplementary Table 2B
			Non-redundant HgrFlaMP cleavage sites identified in a set of six proteinicious substrates by a one-step cleavage assay. A total of 168 unique cleavage sites were identified.
		Supplementary Table 2C
			Peptide-spectrum matches identified by LC-MS/MS after the sequential digest of six proteinicous substrates by HgrFlaMP and trypsin.
		Supplementary Table 2D
			Non-redundant HgrFlaMP cleavage sites identified in a set of six proteinicious substrates after additional trypsin digest to render physicochemically unfavored peptides suitable for LC-MS/MS analysis. A total of 99 unique cleavage sites were identified.

## Sheet: Supplementary Table 2A
Supplementary Table 2A.										Dataset:						190402_UE-CoB_H11M9_PepM500_FlaMP_x6_SubMix_noTryps_P2_016_21.mgf										Index
	N-terminal modifications:
	dm0 nter	66	1.64179	Lysine labeling:							144
	dm6 nter	3447	85.7463	free K:	31	Cysteine blocking:								#PSMs	Scan No.	RT (min)	m/z	intact mass	isotope	Δ[ppm]	Δ[Da]	ACC Score	Score	Confi-%
	pyro-	111	2.76119	<dm6-k>	2691	#Cys:	77	Identification Charge (%):					min:	1	7078	17.8376	404	711.405	0	-17.5965	-0.0154926	0.00263426	11.8046	90.0662
	ace-	0	0	<dm0-k>	88	C<cmm>	75	1+	2+	3+	4+	>4+	max:	86	112855	274.911	1915.14	4692.57	1	19.9325	0.01865	0.0584814	100	100	Confident	91.9154
4020	mod-Nter:	3624	90.1493	%dmK:	98.8968	%cmCys:	97.4026	5.24876	36.8657	38.01	15.0498	4.82587	average:	17.1408	65980.6	156.626	799.184	2152.02	0.229353	1.61919	0.00134838	0.0186184	50.1761	98.9704	Doubtful	8.08458
Index	Protein(s)	Description	Sequence	AAs Before	AAs After	Sequence Cle Site #1	Sequence Cle Site #2	Label @Nter	Position	#PSMs	Mod-Seq	Variable Modifications	Spectrum File	Spectrum Title	Scan Number	RT	m/z	Identification Charge	Theoretical Mass	Isotope Number	Precursor Δm/z [ppm]	Precursor Δm/z [Da]	Fragment m/z ACC score	Score	Confidence [%]	Validation
1	P02666	CASB_BOVIN Beta-casein OS=Bos taurus OX=9913 GN=CSN2 PE=1 SV=2	SKVLPVPQKAVPYPQRDMPIQA	VLSLSQ	FLLYQE	VLSLSQSKVLPV	DMPIQAFLLYQE	NH2	183	26	NH2-SK<dm6-k>VLPVPQK<dm6-k>AVPYPQRDMPIQA-COOH	dm6-K(9, 2)	190402_UE-CoB_H11M9_PepM500_FlaMP_x6_SubMix_noTryps_P2_016_21.mgf	190402_UE-CoB_H11M9_PepM500_FlaMP_x6_SubMix_noTryps_P2_016_21.56228.56228.3	56228	8029.26	844.504	3+	2529.48	1	3.24422	0.00273866	0.0283789	31.0791	98.6577	Confident
2	P02666	CASB_BOVIN Beta-casein OS=Bos taurus OX=9913 GN=CSN2 PE=1 SV=2	VVVPPFLQPEVMG	PLTQTP	VSKVKE	PLTQTPVVVPPF	QPEVMGVSKVKE	dm6	97	30	dm6 nter-VVVPPFLQPEVM<ox>G-COOH	Oxidation of M(12), dm6-Nter(1)	190402_UE-CoB_H11M9_PepM500_FlaMP_x6_SubMix_noTryps_P2_016_21.mgf	190402_UE-CoB_H11M9_PepM500_FlaMP_x6_SubMix_noTryps_P2_016_21.98001.98001.2	98001	13780.9	731.417	2+	1460.82	0	2.88672	0.00211139	0.0187102	23.9794	96.087	Confident
3	UE0022	PtuFlaMP_FL1d PtuFlaMP-FL1d-HAxxH OS=Ulrich Eckhard	LRINSAKDDAAGLQISNRLTSQING	EKLSSG	MSVATR	EKLSSGLRINSA	TSQINGMSVATR	dm6	34	27	dm6 nter-LRINSAK<dm6-k>DDAAGLQISNRLTSQING-COOH	dm6-K(7), dm6-Nter(1)	190402_UE-CoB_H11M9_PepM500_FlaMP_x6_SubMix_noTryps_P2_016_21.mgf	190402_UE-CoB_H11M9_PepM500_FlaMP_x6_SubMix_noTryps_P2_016_21.57149.57149.3	57149	8151.71	908.52	3+	2722.54	0	1.13759	0.00103352	0.0232732	75.0864	100	Confident
4	UE0021	PtuFliC PtuFliC-FL21 OS=Ulrich Eckhard	MTGLIAANSSTTLVGMGN	VVTSTA	FITTGS	VVTSTAMTGLIA	LVGMGNFITTGS	dm6	199	85	dm6 nter-MTGLIAANSSTTLVGM<ox>GN-COOH	Oxidation of M(16), dm6-Nter(1)	190402_UE-CoB_H11M9_PepM500_FlaMP_x6_SubMix_noTryps_P2_016_21.mgf	190402_UE-CoB_H11M9_PepM500_FlaMP_x6_SubMix_noTryps_P2_016_21.77818.77818.2	77818	10981.3	894.458	2+	1786.9	0	-0.229169	-0.000204982	0.0171611	40.0436	100	Confident
5	UE0022	PtuFlaMP_FL1d PtuFlaMP-FL1d-HAxxH OS=Ulrich Eckhard	LLAQANQLPQIALA	QQAATT	LLQ	QQAATTLLAQAN	PQIALALLQ	dm6	589	2	dm6 nter-LLAQANQLPQIALA-COOH	dm6-Nter(1)	190402_UE-CoB_H11M9_PepM500_FlaMP_x6_SubMix_noTryps_P2_016_21.mgf	190402_UE-CoB_H11M9_PepM500_FlaMP_x6_SubMix_noTryps_P2_016_21.86798.86798.	86798	12215.6	749.465	2+	1496.91	0	1.08109	0.000810238	0.0178274	21.7393	95.6897	Confident
6	P02662	CASA1_BOVIN Alpha-S1-casein OS=Bos taurus OX=9913 GN=CSN1S1 PE=1 SV=2	YVPLGTQYTDAPSFSDIPNPIGSENSEK	PSGAWY	TTMPLW	PSGAWYYVPLGT	SENSEKTTMPLW	dm6	181	2	dm6 nter-YVPLGTQYTDAPSFSDIPNPIGSENSEK<dm6-k>-COOH	dm6-K(28), dm6-Nter(1)	190402_UE-CoB_H11M9_PepM500_FlaMP_x6_SubMix_noTryps_P2_016_21.mgf	190402_UE-CoB_H11M9_PepM500_FlaMP_x6_SubMix_noTryps_P2_016_21.86639.86639.3	86639	12193.7	1032.52	3+	3093.55	1	-0.00497563	-5.13579e-06	0.0253466	100	100	Confident
7	UE0021	PtuFliC PtuFliC-FL21 OS=Ulrich Eckhard	MTGLIAANS	VVTSTA	STTLVG	VVTSTAMTGLIA	LIAANSSTTLVG	dm6	199	11	dm6 nter-MTGLIAANS-COOH	dm6-Nter(1)	190402_UE-CoB_H11M9_PepM500_FlaMP_x6_SubMix_noTryps_P2_016_21.mgf	190402_UE-CoB_H11M9_PepM500_FlaMP_x6_SubMix_noTryps_P2_016_21.49249.49249.1	49249	7090.85	911.511	1+	910.501	0	3.92747	0.00357992	0.00984456	39.5861	100	Confident
8	P02662	CASA1_BOVIN Alpha-S1-casein OS=Bos taurus OX=9913 GN=CSN1S1 PE=1 SV=2	RPKHPIKHQGLPQEVLNE	VAVALA	NLLRFF	VAVALARPKHPI	QEVLNENLLRFF	dm6	16	42	dm6 nter-RPK<dm6-k>HPIK<dm6-k>HQGLPQEVLNE-COOH	dm6-K(3, 7), dm6-Nter(1)	190402_UE-CoB_H11M9_PepM500_FlaMP_x6_SubMix_noTryps_P2_016_21.mgf	190402_UE-CoB_H11M9_PepM500_FlaMP_x6_SubMix_noTryps_P2_016_21.22562.22562.3	22562	3561.42	741.46	3+	2221.35	0	2.03531	0.0015091	0.0179545	62.2915	100	Confident
9	P02668	CASK_BOVIN Kappa-casein OS=Bos taurus OX=9913 GN=CSN3 PE=1 SV=1	FLPYPYYAKPAA	ALINNQ	VRSPAQ	ALINNQFLPYPY	YAKPAAVRSPAQ	dm6	76	3	dm6 nter-FLPYPYYAK<dm6-k>PAA-COOH	dm6-K(9), dm6-Nter(1)	190402_UE-CoB_H11M9_PepM500_FlaMP_x6_SubMix_noTryps_P2_016_21.mgf	190402_UE-CoB_H11M9_PepM500_FlaMP_x6_SubMix_noTryps_P2_016_21.61923.61923.	61923	8808.54	735.429	2+	1467.84	1	-2.78899	-0.00204971	0.0112429	63.9794	100	Confident
10	UE0012	HgrFlaMP_HVR7 HgrFlaMP-HVR7-HExxH OS=Ulrich Eckhard	VLSGFNEVWKE	STISTN	WEESSG	STISTNVLSGFN	NEVWKEWEESSG	dm6	253	4	dm6 nter-VLSGFNEVWK<dm6-k>E-COOH	dm6-K(10), dm6-Nter(1)	190402_UE-CoB_H11M9_PepM500_FlaMP_x6_SubMix_noTryps_P2_016_21.mgf	190402_UE-CoB_H11M9_PepM500_FlaMP_x6_SubMix_noTryps_P2_016_21.62629.62629.	62629	8902.82	688.902	2+	1374.78	1	3.03872	0.00209185	0.00949471	36.9897	99.5633	Confident
11	P02666	CASB_BOVIN Beta-casein OS=Bos taurus OX=9913 GN=CSN2 PE=1 SV=2	LTDVENLHLPLPLLQS	ESQSLT	WMHQPH	ESQSLTLTDVEN	LPLLQSWMHQPH	dm6	142	4	dm6 nter-LTDVENLHLPLPLLQS-COOH	dm6-Nter(1)	190402_UE-CoB_H11M9_PepM500_FlaMP_x6_SubMix_noTryps_P2_016_21.mgf	190402_UE-CoB_H11M9_PepM500_FlaMP_x6_SubMix_noTryps_P2_016_21.98066.98066.2	98066	13790	918.542	2+	1835.06	0	4.16467	0.0038254	0.0198392	92.2915	100	Confident
12	P02662	CASA1_BOVIN Alpha-S1-casein OS=Bos taurus OX=9913 GN=CSN1S1 PE=1 SV=2	RPKHPIKHQGLPQEVLNENLLR	VAVALA	FFVAPF	VAVALARPKHPI	NENLLRFFVAPF	NH2	16	86	NH2-RPK<dm6-k>HPIK<dm6-k>HQGLPQEVLNENLLR-COOH	dm6-K(3, 7)	190402_UE-CoB_H11M9_PepM500_FlaMP_x6_SubMix_noTryps_P2_016_21.mgf	190402_UE-CoB_H11M9_PepM500_FlaMP_x6_SubMix_noTryps_P2_016_21.36301.36301.3	36301	5418.42	895.877	3+	2683.6	1	1.37153	0.00122827	0.0257101	100	100	Confident
13	P02666	CASB_BOVIN Beta-casein OS=Bos taurus OX=9913 GN=CSN2 PE=1 SV=2	WMHQPHQPLPPTVMFPPQSVLS	LPLLQS	LSQSKV	LPLLQSWMHQPH	PQSVLSLSQSKV	dm6	158	17	dm6 nter-WM<ox>HQPHQPLPPTVMFPPQSVLS-COOH	Oxidation of M(2), dm6-Nter(1)	190402_UE-CoB_H11M9_PepM500_FlaMP_x6_SubMix_noTryps_P2_016_21.mgf	190402_UE-CoB_H11M9_PepM500_FlaMP_x6_SubMix_noTryps_P2_016_21.76111.76111.3	76111	10743.9	868.783	3+	2603.32	0	0.739601	0.000642552	0.0268189	46.3827	100	Confident
14	P02662	CASA1_BOVIN Alpha-S1-casein OS=Bos taurus OX=9913 GN=CSN1S1 PE=1 SV=2	RPKHPIKHQGLPQEVLNENLLR	VAVALA	FFVAPF	VAVALARPKHPI	NENLLRFFVAPF	NH2	16	86	NH2-RPK<dm6-k>HPIK<dm6-k>HQGLPQEVLNENLLR-COOH	dm6-K(3, 7)	190402_UE-CoB_H11M9_PepM500_FlaMP_x6_SubMix_noTryps_P2_016_21.mgf	190402_UE-CoB_H11M9_PepM500_FlaMP_x6_SubMix_noTryps_P2_016_21.38394.38394.3	38394	5685.35	895.543	3+	2683.6	0	1.45772	0.00130545	0.0336458	99.2082	100	Confident
15	UE0022	PtuFlaMP_FL1d PtuFlaMP-FL1d-HAxxH OS=Ulrich Eckhard	LRINSAKDDAAGLQISNRLTSQING	EKLSSG	MSVATR	EKLSSGLRINSA	TSQINGMSVATR	dm6	34	27	dm6 nter-LRINSAK<dm6-k>DDAAGLQISNRLTSQING-COOH	dm6-K(7), dm6-Nter(1)	190402_UE-CoB_H11M9_PepM500_FlaMP_x6_SubMix_noTryps_P2_016_21.mgf	190402_UE-CoB_H11M9_PepM500_FlaMP_x6_SubMix_noTryps_P2_016_21.56849.56849.3	56849	8112.26	908.855	3+	2722.54	1	1.76693	0.00160529	0.0228311	84.5593	100	Confident
16	UE0021	PtuFliC PtuFliC-FL21 OS=Ulrich Eckhard	MTGLIAANSSTTLVGMG	VVTSTA	NFITTG	VVTSTAMTGLIA	TLVGMGNFITTG	dm6	199	56	dm6 nter-MTGLIAANSSTTLVGM<ox>G-COOH	Oxidation of M(16), dm6-Nter(1)	190402_UE-CoB_H11M9_PepM500_FlaMP_x6_SubMix_noTryps_P2_016_21.mgf	190402_UE-CoB_H11M9_PepM500_FlaMP_x6_SubMix_noTryps_P2_016_21.71979.71979.3	71979	10183.3	558.628	3+	1672.86	0	2.80413	0.00156646	0.0150989	57.4473	100	Confident
17	UE0021	PtuFliC PtuFliC-FL21 OS=Ulrich Eckhard	NFITTGSLGASQSTY	TLVGMG	SANRNK	TLVGMGNFITTG	ASQSTYSANRNK	dm6	216	1	dm6 nter-NFITTGSLGASQSTY-COOH	dm6-Nter(1)	190402_UE-CoB_H11M9_PepM500_FlaMP_x6_SubMix_noTryps_P2_016_21.mgf	190402_UE-CoB_H11M9_PepM500_FlaMP_x6_SubMix_noTryps_P2_016_21.67633.67633.2	67633	9592.04	791.405	2+	1579.79	1	-1.69312	-0.00133909	0.00998619	34.6852	99.5614	Confident
18	P02662	CASA1_BOVIN Alpha-S1-casein OS=Bos taurus OX=9913 GN=CSN1S1 PE=1 SV=2	RPKHPIKHQGLPQEVLNE	VAVALA	NLLRFF	VAVALARPKHPI	QEVLNENLLRFF	dm6	16	42	dm6 nter-RPK<dm6-k>HPIK<dm6-k>HQGLPQEVLNE-COOH	dm6-K(3, 7), dm6-Nter(1)	190402_UE-CoB_H11M9_PepM500_FlaMP_x6_SubMix_noTryps_P2_016_21.mgf	190402_UE-CoB_H11M9_PepM500_FlaMP_x6_SubMix_noTryps_P2_016_21.22470.22470.4	22470	3547.81	556.346	4+	2221.35	0	1.09207	0.00060757	0.0193026	66.1979	100	Confident
19	P02663	CASA2_BOVIN Alpha-S2-casein OS=Bos taurus OX=9913 GN=CSN1S2 PE=1 SV=2	IVLNPWDQVKRNA	YLYQGP	VPITPT	YLYQGPIVLNPW	QVKRNAVPITPT	dm6	119	7	dm6 nter-IVLNPWDQVK<dm6-k>RNA-COOH	dm6-K(10), dm6-Nter(1)	190402_UE-CoB_H11M9_PepM500_FlaMP_x6_SubMix_noTryps_P2_016_21.mgf	190402_UE-CoB_H11M9_PepM500_FlaMP_x6_SubMix_noTryps_P2_016_21.54286.54286.3	54286	7772.7	541.001	3+	1619.98	0	1.23122	0.000666092	0.0131702	67.6955	100	Confident
20	P02662	CASA1_BOVIN Alpha-S1-casein OS=Bos taurus OX=9913 GN=CSN1S1 PE=1 SV=2	FFVAPFPEVFGKEK	NENLLR	VNELSK	NENLLRFFVAPF	VFGKEKVNELSK	dm6	38	4	dm6 nter-FFVAPFPEVFGK<dm6-k>EK<dm6-k>-COOH	dm6-K(12, 14), dm6-Nter(1)	190402_UE-CoB_H11M9_PepM500_FlaMP_x6_SubMix_noTryps_P2_016_21.mgf	190402_UE-CoB_H11M9_PepM500_FlaMP_x6_SubMix_noTryps_P2_016_21.77375.77375.3	77375	10920	582.025	3+	1743.05	0	2.22406	0.00129445	0.00638423	100	100	Confident
21	UE0021	PtuFliC PtuFliC-FL21 OS=Ulrich Eckhard	MTGLIAANS	VVTSTA	STTLVG	VVTSTAMTGLIA	LIAANSSTTLVG	dm6	199	7	dm6 nter-M<ox>TGLIAANS-COOH	Oxidation of M(1), dm6-Nter(1)	190402_UE-CoB_H11M9_PepM500_FlaMP_x6_SubMix_noTryps_P2_016_21.mgf	190402_UE-CoB_H11M9_PepM500_FlaMP_x6_SubMix_noTryps_P2_016_21.37381.37381.1	37381	5553.75	927.503	1+	926.496	0	0.699139	0.000648453	0.00936995	12.3657	93.75	Doubtful
22	UE0021	PtuFliC PtuFliC-FL21 OS=Ulrich Eckhard	NFITTGSLGASQSTYSANR	TLVGMG	NKLSTI	TLVGMGNFITTG	TYSANRNKLSTI	dm6	216	4	dm6 nter-NFITTGSLGASQSTYSANR-COOH	dm6-Nter(1)	190402_UE-CoB_H11M9_PepM500_FlaMP_x6_SubMix_noTryps_P2_016_21.mgf	190402_UE-CoB_H11M9_PepM500_FlaMP_x6_SubMix_noTryps_P2_016_21.51801.51801.2	51801	7443.21	1005.01	2+	2008.01	0	1.06647	0.00107182	0.0110965	100	100	Confident
23	P02662	CASA1_BOVIN Alpha-S1-casein OS=Bos taurus OX=9913 GN=CSN1S1 PE=1 SV=2	QKEDVPSERYLG	VEQKHI	YLEQLL	VEQKHIQKEDVP	SERYLGYLEQLL	pyr	97	1	pyro-QK<dm6-k>EDVPSERYLG-COOH	Pyrolidone from Q(1), dm6-K(2)	190402_UE-CoB_H11M9_PepM500_FlaMP_x6_SubMix_noTryps_P2_016_21.mgf	190402_UE-CoB_H11M9_PepM500_FlaMP_x6_SubMix_noTryps_P2_016_21.25954.25954.2	25954	4044.47	719.374	2+	1436.74	0	-1.26459	-0.000909716	0.0175544	23.7675	96.1864	Confident
24	P02666	CASB_BOVIN Beta-casein OS=Bos taurus OX=9913 GN=CSN2 PE=1 SV=2	SLTLTDVENLHLPLP	PFTESQ	LLQSWM	PFTESQSLTLTD	LHLPLPLLQSWM	dm6	139	22	dm6 nter-SLTLTDVENLHLPLP-COOH	dm6-Nter(1)	190402_UE-CoB_H11M9_PepM500_FlaMP_x6_SubMix_noTryps_P2_016_21.mgf	190402_UE-CoB_H11M9_PepM500_FlaMP_x6_SubMix_noTryps_P2_016_21.97674.97674.2	97674	13735	848.496	2+	1694.97	0	6.50301	0.00551774	0.0164759	74.6852	100	Confident
25	UE0022	PtuFlaMP_FL1d PtuFlaMP-FL1d-HAxxH OS=Ulrich Eckhard	FAIQTAELTKMQITQQA	RIRDTD	ATTLLA	RIRDTDFAIQTA	QITQQAATTLLA	dm6	569	5	dm6 nter-FAIQTAELTK<dm6-k>MQITQQA-COOH	dm6-K(10), dm6-Nter(1)	190402_UE-CoB_H11M9_PepM500_FlaMP_x6_SubMix_noTryps_P2_016_21.mgf	190402_UE-CoB_H11M9_PepM500_FlaMP_x6_SubMix_noTryps_P2_016_21.73505.73505.3	73505	10391.1	664.051	3+	1989.12	0	3.80577	0.00252722	0.0168049	33.0103	99.3056	Confident
26	P02666	CASB_BOVIN Beta-casein OS=Bos taurus OX=9913 GN=CSN2 PE=1 SV=2	LLQSWMHQPHQPLPPTVMFPPQSVLSLSQ	LHLPLP	SKVLPV	LHLPLPLLQSWM	VLSLSQSKVLPV	dm6	154	12	dm6 nter-LLQSWMHQPHQPLPPTVM<ox>FPPQSVLSLSQ-COOH	Oxidation of M(18), dm6-Nter(1)	190402_UE-CoB_H11M9_PepM500_FlaMP_x6_SubMix_noTryps_P2_016_21.mgf	190402_UE-CoB_H11M9_PepM500_FlaMP_x6_SubMix_noTryps_P2_016_21.88046.88046.3	88046	12391.2	1125.26	3+	3372.76	0	1.72588	0.00194207	0.0353766	73.098	100	Confident
27	P02666	CASB_BOVIN Beta-casein OS=Bos taurus OX=9913 GN=CSN2 PE=1 SV=2	QSWMHQPHQPLPPTVMFPPQSVLSLSQSK	LPLPLL	VLPVPQ	LPLPLLQSWMHQ	SLSQSKVLPVPQ	dm6	156	23	dm6 nter-QSWMHQPHQPLPPTVMFPPQSVLSLSQSK<dm6-k>-COOH	dm6-K(29), dm6-Nter(1)	190402_UE-CoB_H11M9_PepM500_FlaMP_x6_SubMix_noTryps_P2_016_21.mgf	190402_UE-CoB_H11M9_PepM500_FlaMP_x6_SubMix_noTryps_P2_016_21.76891.76891.3	76891	10852.2	1127.6	3+	3379.78	0	1.68657	0.00190177	0.0318565	100	100	Confident
28	P02663	CASA2_BOVIN Alpha-S2-casein OS=Bos taurus OX=9913 GN=CSN1S2 PE=1 SV=2	FYQKFPQYLQ	LNEINQ	YLYQGP	LNEINQFYQKFP	FPQYLQYLYQGP	dm6	103	9	dm6 nter-FYQK<dm6-k>FPQYLQ-COOH	dm6-K(4), dm6-Nter(1)	190402_UE-CoB_H11M9_PepM500_FlaMP_x6_SubMix_noTryps_P2_016_21.mgf	190402_UE-CoB_H11M9_PepM500_FlaMP_x6_SubMix_noTryps_P2_016_21.55485.55485.2	55485	7929.39	715.413	2+	1428.81	0	2.02064	0.00144559	0.00829931	46.3827	100	Confident
29	P02666	CASB_BOVIN Beta-casein OS=Bos taurus OX=9913 GN=CSN2 PE=1 SV=2	WMHQPHQPLPPTVMFPPQSVLSLSQ	LPLLQS	SKVLPV	LPLLQSWMHQPH	VLSLSQSKVLPV	dm6	158	21	dm6 nter-WMHQPHQPLPPTVM<ox>FPPQSVLSLSQ-COOH	Oxidation of M(14), dm6-Nter(1)	190402_UE-CoB_H11M9_PepM500_FlaMP_x6_SubMix_noTryps_P2_016_21.mgf	190402_UE-CoB_H11M9_PepM500_FlaMP_x6_SubMix_noTryps_P2_016_21.79938.79938.3	79938	11271.2	978.175	3+	2931.5	0	1.73901	0.00170105	0.0254323	44.9485	100	Confident
30	UE0012	HgrFlaMP_HVR7 HgrFlaMP-HVR7-HExxH OS=Ulrich Eckhard	FHIGANAKQTI	TGNILR		TGNILRFHIGAN	NAKQTI	dm6	278	82	dm6 nter-FHIGANAK<dm6-k>QTI-COOH	dm6-K(8), dm6-Nter(1)	190402_UE-CoB_H11M9_PepM500_FlaMP_x6_SubMix_noTryps_P2_016_21.mgf	190402_UE-CoB_H11M9_PepM500_FlaMP_x6_SubMix_noTryps_P2_016_21.31132.31132.2	31132	4748.45	634.394	2+	1266.77	0	0.397859	0.000252399	0.0121893	33.0103	99.5816	Confident
31	P02666	CASB_BOVIN Beta-casein OS=Bos taurus OX=9913 GN=CSN2 PE=1 SV=2	SLTLTDVENLHLPLP	PFTESQ	LLQSWM	PFTESQSLTLTD	LHLPLPLLQSWM	dm6	139	22	dm6 nter-SLTLTDVENLHLPLP-COOH	dm6-Nter(1)	190402_UE-CoB_H11M9_PepM500_FlaMP_x6_SubMix_noTryps_P2_016_21.mgf	190402_UE-CoB_H11M9_PepM500_FlaMP_x6_SubMix_noTryps_P2_016_21.98781.98781.3	98781	13888	565.998	3+	1694.97	0	4.00629	0.00226754	0.0124469	60.8092	100	Confident
32	P02666	CASB_BOVIN Beta-casein OS=Bos taurus OX=9913 GN=CSN2 PE=1 SV=2	WMHQPHQPLPPTVMFPPQSVLSLSQSK	LPLLQS	VLPVPQ	LPLLQSWMHQPH	SLSQSKVLPVPQ	dm6	158	20	dm6 nter-WMHQPHQPLPPTVMFPPQSVLSLSQSK<dm6-k>-COOH	dm6-K(27), dm6-Nter(1)	190402_UE-CoB_H11M9_PepM500_FlaMP_x6_SubMix_noTryps_P2_016_21.mgf	190402_UE-CoB_H11M9_PepM500_FlaMP_x6_SubMix_noTryps_P2_016_21.75004.75004.5	75004	10591.1	634.147	5+	3164.69	1	-0.218182	-0.000138316	0.017653	100	100	Confident
33	UE0021	PtuFliC PtuFliC-FL21 OS=Ulrich Eckhard	MTGLIAANSSTTLVGMG	VVTSTA	NFITTG	VVTSTAMTGLIA	TLVGMGNFITTG	dm6	199	56	dm6 nter-MTGLIAANSSTTLVGM<ox>G-COOH	Oxidation of M(16), dm6-Nter(1)	190402_UE-CoB_H11M9_PepM500_FlaMP_x6_SubMix_noTryps_P2_016_21.mgf	190402_UE-CoB_H11M9_PepM500_FlaMP_x6_SubMix_noTryps_P2_016_21.82418.82418.2	82418	11615.9	837.437	2+	1672.86	0	-0.206591	-0.000173007	0.0154451	63.4679	100	Confident
34	UE0021	PtuFliC PtuFliC-FL21 OS=Ulrich Eckhard	MTGLIAANSSTTLVGMG	VVTSTA	NFITTG	VVTSTAMTGLIA	TLVGMGNFITTG	dm6	199	48	dm6 nter-MTGLIAANSSTTLVGMG-COOH	dm6-Nter(1)	190402_UE-CoB_H11M9_PepM500_FlaMP_x6_SubMix_noTryps_P2_016_21.mgf	190402_UE-CoB_H11M9_PepM500_FlaMP_x6_SubMix_noTryps_P2_016_21.84789.84789.2	84789	11938.3	829.44	2+	1656.86	0	0.564667	0.000468357	0.0131713	46.3827	100	Confident
35	UE0021	PtuFliC PtuFliC-FL21 OS=Ulrich Eckhard	ILQQAGTSILAQANQLPQSAL	QMTKNQ	SLLGG	QMTKNQILQQAG	LPQSALSLLGG	dm6	563	2	dm6 nter-ILQQAGTSILAQANQLPQSAL-COOH	dm6-Nter(1)	190402_UE-CoB_H11M9_PepM500_FlaMP_x6_SubMix_noTryps_P2_016_21.mgf	190402_UE-CoB_H11M9_PepM500_FlaMP_x6_SubMix_noTryps_P2_016_21.88761.88761.3	88761	12491.5	733.758	3+	2198.25	0	1.40414	0.0010303	0.0192115	97.9588	100	Confident
36	P02666	CASB_BOVIN Beta-casein OS=Bos taurus OX=9913 GN=CSN2 PE=1 SV=2	SKVLPVPQKAVPYPQRDMP	VLSLSQ	IQAFLL	VLSLSQSKVLPV	PQRDMPIQAFLL	dm6	183	2	dm6 nter-SK<dm6-k>VLPVPQK<dm6-k>AVPYPQRDM<ox>P-COOH	Oxidation of M(18), dm6-K(9, 2), dm6-Nter(1)	190402_UE-CoB_H11M9_PepM500_FlaMP_x6_SubMix_noTryps_P2_016_21.mgf	190402_UE-CoB_H11M9_PepM500_FlaMP_x6_SubMix_noTryps_P2_016_21.39685.39685.3	39685	5850.26	757.128	3+	2267.36	1	0.562788	0.000425914	0.0195444	51.7393	100	Confident
37	UE0001, UE0002, UE0011, UE0022	PtuFlaMP_FL2 PtuFlaMP-FL2-HExxH OS=Ulrich Eckhard; PtuFlaMP_FL2d PtuFlaMP-FL2d-HAxxH OS=Ulrich Eckhard; PtuFlaMP_HVR5 PtuFlaMP-HVR5-HExxH OS=Ulrich Eckhard; PtuFlaMP_FL1d PtuFlaMP-FL1d-HAxxH OS=Ulrich Eckhard	YVKPAYSGGQAVQM	DGGTAA; DGGTAA; DGGTAA; DGGTAA	VMVIDK; VMVIDK; VMVIDK; VMVIDK	DGGTAAYVKPAY	GQAVQMVMVIDK	dm6	155; 155; 94; 195	6	dm6 nter-YVK<dm6-k>PAYSGGQAVQM-COOH	dm6-K(3), dm6-Nter(1)	190402_UE-CoB_H11M9_PepM500_FlaMP_x6_SubMix_noTryps_P2_016_21.mgf	190402_UE-CoB_H11M9_PepM500_FlaMP_x6_SubMix_noTryps_P2_016_21.37657.37657.3	37657	5589.56	522.961	3+	1565.85	0	3.1486	0.00164659	0.0156001	63.0103	100	Confident
38	UE0021	PtuFliC PtuFliC-FL21 OS=Ulrich Eckhard	MTKNQILQQAGTSILAQANQLPQSALSLLGG	ALETAQ		ALETAQMTKNQI	LSLLGG	dm6	558	1	dm6 nter-MTK<dm6-k>NQILQQAGTSILAQANQLPQSALSLLGG-COOH	dm6-K(3), dm6-Nter(1)	190402_UE-CoB_H11M9_PepM500_FlaMP_x6_SubMix_noTryps_P2_016_21.mgf	190402_UE-CoB_H11M9_PepM500_FlaMP_x6_SubMix_noTryps_P2_016_21.103918.103918.3	103918	14598.2	1088.63	3+	3261.84	1	5.62841	0.00612533	0.0306533	100	100	Confident
39	UE0021	PtuFliC PtuFliC-FL21 OS=Ulrich Eckhard	DGSFGTEQFQVGSKS	GGRKLM	FETISV	GGRKLMDGSFGT	QVGSKSFETISV	NH2	140	1	NH2-DGSFGTEQFQVGSK<dm6-k>S-COOH	dm6-K(14)	190402_UE-CoB_H11M9_PepM500_FlaMP_x6_SubMix_noTryps_P2_016_21.mgf	190402_UE-CoB_H11M9_PepM500_FlaMP_x6_SubMix_noTryps_P2_016_21.49891.49891.2	49891	7180.91	804.391	2+	1606.77	0	-1.00451	-0.000808018	0.0138447	55.6864	100	Confident
40	UE0021	PtuFliC PtuFliC-FL21 OS=Ulrich Eckhard	SRIRDTDFALETAQMTKNQ	NASASR	ILQQAG	NASASRSRIRDT	QMTKNQILQQAG	dm6	544	2	dm6 nter-SRIRDTDFALETAQMTK<dm6-k>NQ-COOH	dm6-K(17), dm6-Nter(1)	190402_UE-CoB_H11M9_PepM500_FlaMP_x6_SubMix_noTryps_P2_016_21.mgf	190402_UE-CoB_H11M9_PepM500_FlaMP_x6_SubMix_noTryps_P2_016_21.42861.42861.3	42861	6256.89	765.08	3+	2292.22	0	0.741701	0.00056746	0.0226571	40	99.3289	Confident
41	UE0012	HgrFlaMP_HVR7 HgrFlaMP-HVR7-HExxH OS=Ulrich Eckhard	FHIGANAKQTI	TGNILR		TGNILRFHIGAN	NAKQTI	dm6	278	82	dm6 nter-FHIGANAK<dm6-k>QTI-COOH	dm6-K(8), dm6-Nter(1)	190402_UE-CoB_H11M9_PepM500_FlaMP_x6_SubMix_noTryps_P2_016_21.mgf	190402_UE-CoB_H11M9_PepM500_FlaMP_x6_SubMix_noTryps_P2_016_21.30878.30878.3	30878	4715.24	423.265	3+	1266.77	0	1.83293	0.000775813	0.00707355	46.1979	100	Confident
42	P02666	CASB_BOVIN Beta-casein OS=Bos taurus OX=9913 GN=CSN2 PE=1 SV=2	WMHQPHQPLPPTVMFPPQSVLSLSQ	LPLLQS	SKVLPV	LPLLQSWMHQPH	VLSLSQSKVLPV	dm6	158	18	dm6 nter-WMHQPHQPLPPTVMFPPQSVLSLSQ-COOH	dm6-Nter(1)	190402_UE-CoB_H11M9_PepM500_FlaMP_x6_SubMix_noTryps_P2_016_21.mgf	190402_UE-CoB_H11M9_PepM500_FlaMP_x6_SubMix_noTryps_P2_016_21.85812.85812.3	85812	12080.8	972.842	3+	2915.5	0	0.230898	0.000224628	0.0259799	23.9794	98.6486	Confident
43	UE0012	HgrFlaMP_HVR7 HgrFlaMP-HVR7-HExxH OS=Ulrich Eckhard	FHIGANAKQTI	TGNILR		TGNILRFHIGAN	NAKQTI	dm6	278	82	dm6 nter-FHIGANAK<dm6-k>QTI-COOH	dm6-K(8), dm6-Nter(1)	190402_UE-CoB_H11M9_PepM500_FlaMP_x6_SubMix_noTryps_P2_016_21.mgf	190402_UE-CoB_H11M9_PepM500_FlaMP_x6_SubMix_noTryps_P2_016_21.51682.51682.3	51682	7427.33	423.265	3+	1266.77	0	1.5086	0.000638536	0.0130444	26.7778	99.3243	Confident
44	P02666	CASB_BOVIN Beta-casein OS=Bos taurus OX=9913 GN=CSN2 PE=1 SV=2	VLPVPQKAVPYPQRD	SLSQSK	MPIQAF	SLSQSKVLPVPQ	PYPQRDMPIQAF	dm6	185	2	dm6 nter-VLPVPQK<dm6-k>AVPYPQRD-COOH	dm6-K(7), dm6-Nter(1)	190402_UE-CoB_H11M9_PepM500_FlaMP_x6_SubMix_noTryps_P2_016_21.mgf	190402_UE-CoB_H11M9_PepM500_FlaMP_x6_SubMix_noTryps_P2_016_21.46448.46448.	46448	6715.48	888.551	2+	1774.08	1	3.17373	0.00281841	0.020602	41.6749	100	Confident
45	UE0012	HgrFlaMP_HVR7 HgrFlaMP-HVR7-HExxH OS=Ulrich Eckhard	WEESSGGGTGNILR	NEVWKE	FHIGAN	NEVWKEWEESSG	TGNILRFHIGAN	dm6	264	9	dm6 nter-WEESSGGGTGNILR-COOH	dm6-Nter(1)	190402_UE-CoB_H11M9_PepM500_FlaMP_x6_SubMix_noTryps_P2_016_21.mgf	190402_UE-CoB_H11M9_PepM500_FlaMP_x6_SubMix_noTryps_P2_016_21.41430.41430.2	41430	6072.38	748.883	2+	1495.75	0	2.08485	0.00156131	0.00646527	57.9588	100	Confident
46	P02668	CASK_BOVIN Kappa-casein OS=Bos taurus OX=9913 GN=CSN3 PE=1 SV=1	NTVPAKSCQAQPTTMARHPHPHLS	QWQVLS	FMAIPP	QWQVLSNTVPAK	PHPHLSFMAIPP	dm6	102	12	dm6 nter-NTVPAK<dm6-k>SC<cmm>QAQPTTMARHPHPHLS-COOH	Carbamidomethylation of C(8), dm6-K(6), dm6-Nter(1)	190402_UE-CoB_H11M9_PepM500_FlaMP_x6_SubMix_noTryps_P2_016_21.mgf	190402_UE-CoB_H11M9_PepM500_FlaMP_x6_SubMix_noTryps_P2_016_21.18816.18816.6	18816	3005.31	456.578	6+	2733.42	0	1.08528	0.000495514	0.0156123	17.9588	90.0662	Doubtful
47	P02666	CASB_BOVIN Beta-casein OS=Bos taurus OX=9913 GN=CSN2 PE=1 SV=2	EMPFPKYPVEPFTESQSLTLTDVENLHLPLPLLQS	MAPKHK	WMHQPH	MAPKHKEMPFPK	LPLLQSWMHQPH	dm6	123	1	dm6 nter-EM<ox>PFPK<dm6-k>YPVEPFTESQSLTLTDVENLHLPLPLLQS-COOH	Oxidation of M(2), dm6-K(6), dm6-Nter(1)	190402_UE-CoB_H11M9_PepM500_FlaMP_x6_SubMix_noTryps_P2_016_21.mgf	190402_UE-CoB_H11M9_PepM500_FlaMP_x6_SubMix_noTryps_P2_016_21.106026.106026.4	106026	14899.6	1024.55	4+	4093.16	1	0.644368	0.000660025	0.0239355	56.9897	100	Confident
48	P02662	CASA1_BOVIN Alpha-S1-casein OS=Bos taurus OX=9913 GN=CSN1S1 PE=1 SV=2	RPKHPIKHQGLPQEVLNENLLR	VAVALA	FFVAPF	VAVALARPKHPI	NENLLRFFVAPF	NH2	16	86	NH2-RPK<dm6-k>HPIK<dm6-k>HQGLPQEVLNENLLR-COOH	dm6-K(3, 7)	190402_UE-CoB_H11M9_PepM500_FlaMP_x6_SubMix_noTryps_P2_016_21.mgf	190402_UE-CoB_H11M9_PepM500_FlaMP_x6_SubMix_noTryps_P2_016_21.34959.34959.4	34959	5247.85	671.91	4+	2683.6	0	3.17923	0.00213615	0.0155548	88.2391	100	Confident
49	UE0022	PtuFlaMP_FL1d PtuFlaMP-FL1d-HAxxH OS=Ulrich Eckhard	TTALYGQRSLSKATAGLNSAMEKLSSGLR	MKIATN	INSAKD	MKIATNTTALYG	LSSGLRINSAKD	dm6	7	2	dm6 nter-TTALYGQRSLSK<dm6-k>ATAGLNSAMEK<dm6-k>LSSGLR-COOH	dm6-K(12, 23), dm6-Nter(1)	190402_UE-CoB_H11M9_PepM500_FlaMP_x6_SubMix_noTryps_P2_016_21.mgf	190402_UE-CoB_H11M9_PepM500_FlaMP_x6_SubMix_noTryps_P2_016_21.66507.66507.4	66507	9435.69	779.453	4+	3112.78	1	0.488904	0.000380954	0.0237416	80	100	Confident
50	UE0021	PtuFliC PtuFliC-FL21 OS=Ulrich Eckhard	FITTGSLGASQSTYSANR	LVGMGN	NKLSTI	LVGMGNFITTGS	TYSANRNKLSTI	dm6	217	4	dm6 nter-FITTGSLGASQSTYSANR-COOH	dm6-Nter(1)	190402_UE-CoB_H11M9_PepM500_FlaMP_x6_SubMix_noTryps_P2_016_21.mgf	190402_UE-CoB_H11M9_PepM500_FlaMP_x6_SubMix_noTryps_P2_016_21.46645.46645.2	46645	6741.17	947.991	2+	1893.96	0	1.74055	0.00165002	0.0204087	100	100	Confident
51	P02666	CASB_BOVIN Beta-casein OS=Bos taurus OX=9913 GN=CSN2 PE=1 SV=2	VVVPPFLQPEVMGVSKV	PLTQTP	KEAMAP	PLTQTPVVVPPF	MGVSKVKEAMAP	dm6	97	3	dm6 nter-VVVPPFLQPEVMGVSK<dm6-k>V-COOH	dm6-K(16), dm6-Nter(1)	190402_UE-CoB_H11M9_PepM500_FlaMP_x6_SubMix_noTryps_P2_016_21.mgf	190402_UE-CoB_H11M9_PepM500_FlaMP_x6_SubMix_noTryps_P2_016_21.92513.92513.3	92513	13020.8	631.725	3+	1892.15	0	2.47736	0.00156501	0.0180266	80.5552	100	Confident
52	P02666	CASB_BOVIN Beta-casein OS=Bos taurus OX=9913 GN=CSN2 PE=1 SV=2	AVPYPQRDMPIQA	LPVPQK	FLLYQE	LPVPQKAVPYPQ	DMPIQAFLLYQE	dm6	192	6	dm6 nter-AVPYPQRDMPIQA-COOH	dm6-Nter(1)	190402_UE-CoB_H11M9_PepM500_FlaMP_x6_SubMix_noTryps_P2_016_21.mgf	190402_UE-CoB_H11M9_PepM500_FlaMP_x6_SubMix_noTryps_P2_016_21.52703.52703.2	52703	7563.88	760.411	2+	1518.81	0	0.00476273	3.62164e-06	0.0181301	60.6048	100	Confident
53	UE0001, UE0002, UE0011, UE0022	PtuFlaMP_FL2 PtuFlaMP-FL2-HExxH OS=Ulrich Eckhard; PtuFlaMP_FL2d PtuFlaMP-FL2d-HAxxH OS=Ulrich Eckhard; PtuFlaMP_HVR5 PtuFlaMP-HVR5-HExxH OS=Ulrich Eckhard; PtuFlaMP_FL1d PtuFlaMP-FL1d-HAxxH OS=Ulrich Eckhard	FTLGSFSTENLGLEYTELVDQ	SQQVIG; SQQVIG; SQQVIG; SQQVIG	PQFAIF; PQFAIF; ; PQFAIF	SQQVIGFTLGSF	TELVDQPQFAIF	dm6	454; 454; 393; 494	2	dm6 nter-FTLGSFSTENLGLEYTELVDQ-COOH	dm6-Nter(1)	190402_UE-CoB_H11M9_PepM500_FlaMP_x6_SubMix_noTryps_P2_016_21.mgf	190402_UE-CoB_H11M9_PepM500_FlaMP_x6_SubMix_noTryps_P2_016_21.107816.107816.2	107816	15148.3	1199.1	2+	2396.18	0	0.370211	0.00044392	0.0200905	84.6852	100	Confident
54	P02662	CASA1_BOVIN Alpha-S1-casein OS=Bos taurus OX=9913 GN=CSN1S1 PE=1 SV=2	MKEGIHAQQKEPMIGVNQELA	EERLHS	YFYPEL	EERLHSMKEGIH	VNQELAYFYPEL	dm6	138	10	dm6 nter-MK<dm6-k>EGIHAQQK<dm6-k>EPM<ox>IGVNQELA-COOH	Oxidation of M(13), dm6-K(2, 10), dm6-Nter(1)	190402_UE-CoB_H11M9_PepM500_FlaMP_x6_SubMix_noTryps_P2_016_21.mgf	190402_UE-CoB_H11M9_PepM500_FlaMP_x6_SubMix_noTryps_P2_016_21.36968.36968.3	36968	5500.51	823.794	3+	2468.36	0	-0.497111	-0.000409518	0.0176941	25.6864	99.3289	Confident
55	UE0021	PtuFliC PtuFliC-FL21 OS=Ulrich Eckhard	STTLVGMG	LIAANS	NFITTG	LIAANSSTTLVG	TLVGMGNFITTG	dm6	208	11	dm6 nter-STTLVGM<ox>G-COOH	Oxidation of M(7), dm6-Nter(1)	190402_UE-CoB_H11M9_PepM500_FlaMP_x6_SubMix_noTryps_P2_016_21.mgf	190402_UE-CoB_H11M9_PepM500_FlaMP_x6_SubMix_noTryps_P2_016_21.26875.26875.1	26875	4175.76	815.442	1+	814.432	0	3.33691	0.00272104	0.00897158	20.9691	100	Confident
56	P02662	CASA1_BOVIN Alpha-S1-casein OS=Bos taurus OX=9913 GN=CSN1S1 PE=1 SV=2	YLEQLLR	SERYLG	LKKYKV	SERYLGYLEQLL	LEQLLRLKKYKV	dm6	109	2	dm6 nter-YLEQLLR-COOH	dm6-Nter(1)	190402_UE-CoB_H11M9_PepM500_FlaMP_x6_SubMix_noTryps_P2_016_21.mgf	190402_UE-CoB_H11M9_PepM500_FlaMP_x6_SubMix_noTryps_P2_016_21.47334.47334.1	47334	6833.89	968.602	1+	967.591	0	3.05956	0.00296348	0.0041254	12.9243	93.5484	Doubtful
57	P02668	CASK_BOVIN Kappa-casein OS=Bos taurus OX=9913 GN=CSN3 PE=1 SV=1	QEQNQEQPIRCEKDER	LPFLGA	FFSDKI	LPFLGAQEQNQE	CEKDERFFSDKI	pyr	22	2	pyro-QEQNQEQPIRC<cmm>EK<dm6-k>DER-COOH	Carbamidomethylation of C(11), Pyrolidone from Q(1), dm6-K(13)	190402_UE-CoB_H11M9_PepM500_FlaMP_x6_SubMix_noTryps_P2_016_21.mgf	190402_UE-CoB_H11M9_PepM500_FlaMP_x6_SubMix_noTryps_P2_016_21.17617.17617.3	17617	2837.88	702.004	3+	2102.99	0	1.84179	0.00129294	0.0167588	28.2391	98.6395	Confident
58	UE0012	HgrFlaMP_HVR7 HgrFlaMP-HVR7-HExxH OS=Ulrich Eckhard	FHIGANAKQTI	TGNILR		TGNILRFHIGAN	NAKQTI	dm6	278	82	dm6 nter-FHIGANAK<dm6-k>QTI-COOH	dm6-K(8), dm6-Nter(1)	190402_UE-CoB_H11M9_PepM500_FlaMP_x6_SubMix_noTryps_P2_016_21.mgf	190402_UE-CoB_H11M9_PepM500_FlaMP_x6_SubMix_noTryps_P2_016_21.32598.32598.	32598	4937.75	634.393	2+	1266.77	0	0.271653	0.000172335	0.0144723	28.8606	99.1379	Confident
59	UE0001, UE0002, UE0022	PtuFlaMP_FL2 PtuFlaMP-FL2-HExxH OS=Ulrich Eckhard; PtuFlaMP_FL2d PtuFlaMP-FL2d-HAxxH OS=Ulrich Eckhard; PtuFlaMP_FL1d PtuFlaMP-FL1d-HAxxH OS=Ulrich Eckhard	NLGLEYTELVDQPQFA	GSFSTE; GSFSTE; GSFSTE	IFAIDD; IFAIDD; IFAIDD	GSFSTENLGLEY	DQPQFAIFAIDD	dm6	463; 463; 503	2	dm6 nter-NLGLEYTELVDQPQFA-COOH	dm6-Nter(1)	190402_UE-CoB_H11M9_PepM500_FlaMP_x6_SubMix_noTryps_P2_016_21.mgf	190402_UE-CoB_H11M9_PepM500_FlaMP_x6_SubMix_noTryps_P2_016_21.96677.96677.	96677	13593.9	935.984	2+	1869.96	0	-2.15854	-0.00202037	0.0139045	57.6955	100	Confident
60	UE0021	PtuFliC PtuFliC-FL21 OS=Ulrich Eckhard	LRINSAKDDAAGMQISNKLTSQINGLN	QRLSSG	VATRNA	QRLSSGLRINSA	QINGLNVATRNA	dm6	37	3	dm6 nter-LRINSAK<dm6-k>DDAAGMQISNK<dm6-k>LTSQINGLN-COOH	dm6-K(18, 7), dm6-Nter(1)	190402_UE-CoB_H11M9_PepM500_FlaMP_x6_SubMix_noTryps_P2_016_21.mgf	190402_UE-CoB_H11M9_PepM500_FlaMP_x6_SubMix_noTryps_P2_016_21.60714.60714.3	60714	8648.46	992.236	3+	2973.68	0	3.42739	0.00340077	0.025298	32.0761	98.6301	Confident
61	UE0021	PtuFliC PtuFliC-FL21 OS=Ulrich Eckhard	MTGLIAANSSTTLVGMGN	VVTSTA	FITTGS	VVTSTAMTGLIA	LVGMGNFITTGS	dm6	199	55	dm6 nter-MTGLIAANSSTTLVGMGN-COOH	dm6-Nter(1)	190402_UE-CoB_H11M9_PepM500_FlaMP_x6_SubMix_noTryps_P2_016_21.mgf	190402_UE-CoB_H11M9_PepM500_FlaMP_x6_SubMix_noTryps_P2_016_21.83174.83174.2	83174	11721	886.961	2+	1770.91	1	-0.99108	-0.000878553	0.0122039	63.9794	100	Confident
62	P02666	CASB_BOVIN Beta-casein OS=Bos taurus OX=9913 GN=CSN2 PE=1 SV=2	SLTLTDVENLHLPLPL	PFTESQ	LQSWMH	PFTESQSLTLTD	HLPLPLLQSWMH	dm6	139	1	dm6 nter-SLTLTDVENLHLPLPL-COOH	dm6-Nter(1)	190402_UE-CoB_H11M9_PepM500_FlaMP_x6_SubMix_noTryps_P2_016_21.mgf	190402_UE-CoB_H11M9_PepM500_FlaMP_x6_SubMix_noTryps_P2_016_21.103561.103561.	103561	14547.7	905.539	2+	1808.05	1	4.81591	0.00435856	0.0188541	30	99.1453	Confident
63	P02666	CASB_BOVIN Beta-casein OS=Bos taurus OX=9913 GN=CSN2 PE=1 SV=2	HKEMPFPKYPVEPFTESQS	EAMAPK	LTLTDV	EAMAPKHKEMPF	FTESQSLTLTDV	dm6	121	2	dm6 nter-HK<dm6-k>EMPFPK<dm6-k>YPVEPFTESQS-COOH	dm6-K(8, 2), dm6-Nter(1)	190402_UE-CoB_H11M9_PepM500_FlaMP_x6_SubMix_noTryps_P2_016_21.mgf	190402_UE-CoB_H11M9_PepM500_FlaMP_x6_SubMix_noTryps_P2_016_21.55096.55096.4	55096	7878.82	595.824	4+	2379.27	0	0.434727	0.000259021	0.0181033	20.0877	92.5	Confident
64	P02666	CASB_BOVIN Beta-casein OS=Bos taurus OX=9913 GN=CSN2 PE=1 SV=2	LLQSWMHQPHQPLPPTVMFPPQSVLS	LHLPLP	LSQSKV	LHLPLPLLQSWM	PQSVLSLSQSKV	dm6	154	12	dm6 nter-LLQSWMHQPHQPLPPTVM<ox>FPPQSVLS-COOH	Oxidation of M(18), dm6-Nter(1)	190402_UE-CoB_H11M9_PepM500_FlaMP_x6_SubMix_noTryps_P2_016_21.mgf	190402_UE-CoB_H11M9_PepM500_FlaMP_x6_SubMix_noTryps_P2_016_21.82215.82215.3	82215	11587.6	1015.87	3+	3044.58	0	1.92722	0.00195781	0.0289594	53.279	100	Confident
65	P15288	PEPD_ECOLI Cytosol non-specific dipeptidase OS=Escherichia coli (strain K12) OX=83333 GN=pepD PE=1 SV=3	ETYQRLFNKTPNIQIIHAGLECGLFK	VMHLVR	KPYPEM	VMHLVRETYQRL	ECGLFKKPYPEM	pyr	413	1	pyro-ETYQRLFNKTPNIQIIHAGLEC<cmm>GLFK-COOH	Carbamidomethylation of C(22), Pyrolidone from E(1)	190402_UE-CoB_H11M9_PepM500_FlaMP_x6_SubMix_noTryps_P2_016_21.mgf	190402_UE-CoB_H11M9_PepM500_FlaMP_x6_SubMix_noTryps_P2_016_21.60020.60020.3	60020	8550.89	1025.22	3+	3071.6	1	12.8738	0.013194	0.0257736	17.6955	90.7285	Doubtful
66	P02666	CASB_BOVIN Beta-casein OS=Bos taurus OX=9913 GN=CSN2 PE=1 SV=2	QSWMHQPHQPLPPTVMFPPQSVLSLSQ	LPLPLL	SKVLPV	LPLPLLQSWMHQ	VLSLSQSKVLPV	pyr	156	5	pyro-QSWMHQPHQPLPPTVM<ox>FPPQSVLSLSQ-COOH	Oxidation of M(16), Pyrolidone from Q(1)	190402_UE-CoB_H11M9_PepM500_FlaMP_x6_SubMix_noTryps_P2_016_21.mgf	190402_UE-CoB_H11M9_PepM500_FlaMP_x6_SubMix_noTryps_P2_016_21.98363.98363.3	98363	13832.1	1033.19	3+	3095.5	1	10.8868	0.0112443	0.0318451	34.2022	98.6014	Doubtful
67	P02662	CASA1_BOVIN Alpha-S1-casein OS=Bos taurus OX=9913 GN=CSN1S1 PE=1 SV=2	RPKHPIKHQGLPQEVLNENL	VAVALA	LRFFVA	VAVALARPKHPI	VLNENLLRFFVA	NH2	16	12	NH2-RPK<dm6-k>HPIK<dm6-k>HQGLPQEVLNENL-COOH	dm6-K(3, 7)	190402_UE-CoB_H11M9_PepM500_FlaMP_x6_SubMix_noTryps_P2_016_21.mgf	190402_UE-CoB_H11M9_PepM500_FlaMP_x6_SubMix_noTryps_P2_016_21.33622.33622.3	33622	5073.78	805.812	3+	2414.42	0	-1.30671	-0.00105297	0.0184825	38.2391	98.6395	Confident
68	P02662	CASA1_BOVIN Alpha-S1-casein OS=Bos taurus OX=9913 GN=CSN1S1 PE=1 SV=2	RPKHPIKHQGLPQEVLNENLLR	VAVALA	FFVAPF	VAVALARPKHPI	NENLLRFFVAPF	dm6	16	76	dm6 nter-RPK<dm6-k>HPIK<dm6-k>HQGLPQEVLNENLLR-COOH	dm6-K(3, 7), dm6-Nter(1)	190402_UE-CoB_H11M9_PepM500_FlaMP_x6_SubMix_noTryps_P2_016_21.mgf	190402_UE-CoB_H11M9_PepM500_FlaMP_x6_SubMix_noTryps_P2_016_21.35148.35148.5	35148	5272.68	544.54	5+	2717.67	0	-0.54414	-0.000296307	0.011931	87.2125	100	Confident
69	P02666	CASB_BOVIN Beta-casein OS=Bos taurus OX=9913 GN=CSN2 PE=1 SV=2	WMHQPHQPLPPTVMFPPQSVLSLSQSK	LPLLQS	VLPVPQ	LPLLQSWMHQPH	SLSQSKVLPVPQ	dm6	158	19	dm6 nter-WM<ox>HQPHQPLPPTVMFPPQSVLSLSQSK<dm6-k>-COOH	Oxidation of M(2), dm6-K(27), dm6-Nter(1)	190402_UE-CoB_H11M9_PepM500_FlaMP_x6_SubMix_noTryps_P2_016_21.mgf	190402_UE-CoB_H11M9_PepM500_FlaMP_x6_SubMix_noTryps_P2_016_21.73432.73432.3	73432	10380.8	1061.57	3+	3180.69	1	0.966669	0.00102586	0.0295779	87.6955	100	Confident
70	UE0001, UE0002, UE0011, UE0022	PtuFlaMP_FL2 PtuFlaMP-FL2-HExxH OS=Ulrich Eckhard; PtuFlaMP_FL2d PtuFlaMP-FL2d-HAxxH OS=Ulrich Eckhard; PtuFlaMP_HVR5 PtuFlaMP-HVR5-HExxH OS=Ulrich Eckhard; PtuFlaMP_FL1d PtuFlaMP-FL1d-HAxxH OS=Ulrich Eckhard	SGSLVDTVERD	KLFQKA; KLFQKA; KLFQKA; KLFQKA	MVKALQ; MVKALQ; MVKALQ; MVKALQ	KLFQKASGSLVD	DTVERDMVKALQ	dm6	100; 100; 39; 140	4	dm6 nter-SGSLVDTVERD-COOH	dm6-Nter(1)	190402_UE-CoB_H11M9_PepM500_FlaMP_x6_SubMix_noTryps_P2_016_21.mgf	190402_UE-CoB_H11M9_PepM500_FlaMP_x6_SubMix_noTryps_P2_016_21.35274.35274.	35274	5289.1	606.321	2+	1210.63	0	2.49783	0.00151449	0.00841079	50.5552	100	Confident
71	P02666	CASB_BOVIN Beta-casein OS=Bos taurus OX=9913 GN=CSN2 PE=1 SV=2	LLQSWMHQPHQPLPPTVMFPPQSVLS	LHLPLP	LSQSKV	LHLPLPLLQSWM	PQSVLSLSQSKV	dm6	154	12	dm6 nter-LLQSWMHQPHQPLPPTVM<ox>FPPQSVLS-COOH	Oxidation of M(18), dm6-Nter(1)	190402_UE-CoB_H11M9_PepM500_FlaMP_x6_SubMix_noTryps_P2_016_21.mgf	190402_UE-CoB_H11M9_PepM500_FlaMP_x6_SubMix_noTryps_P2_016_21.81610.81610.4	81610	11503.2	762.154	4+	3044.58	0	1.25756	0.000958455	0.0214245	24.2022	98.6014	Confident
72	P02663	CASA2_BOVIN Alpha-S2-casein OS=Bos taurus OX=9913 GN=CSN1S2 PE=1 SV=2	YLYQGPIVLNPWDQVKRN	FPQYLQ	AVPITP	FPQYLQYLYQGP	DQVKRNAVPITP	dm6	113	11	dm6 nter-YLYQGPIVLNPWDQVK<dm6-k>RN-COOH	dm6-K(16), dm6-Nter(1)	190402_UE-CoB_H11M9_PepM500_FlaMP_x6_SubMix_noTryps_P2_016_21.mgf	190402_UE-CoB_H11M9_PepM500_FlaMP_x6_SubMix_noTryps_P2_016_21.76157.76157.3	76157	10750.4	757.77	3+	2270.28	0	1.24331	0.000942145	0.017071	97.6955	100	Confident
73	UE0001, UE0002, UE0011, UE0022	PtuFlaMP_FL2 PtuFlaMP-FL2-HExxH OS=Ulrich Eckhard; PtuFlaMP_FL2d PtuFlaMP-FL2d-HAxxH OS=Ulrich Eckhard; PtuFlaMP_HVR5 PtuFlaMP-HVR5-HExxH OS=Ulrich Eckhard; PtuFlaMP_FL1d PtuFlaMP-FL1d-HAxxH OS=Ulrich Eckhard	YVDGDGGTAA	LKIDLE; LKIDLE; LKIDLE; LKIDLE	YVKPAY; YVKPAY; YVKPAY; YVKPAY	LKIDLEYVDGDG	DGGTAAYVKPAY	dm6	145; 145; 84; 185	11	dm6 nter-YVDGDGGTAA-COOH	dm6-Nter(1)	190402_UE-CoB_H11M9_PepM500_FlaMP_x6_SubMix_noTryps_P2_016_21.mgf	190402_UE-CoB_H11M9_PepM500_FlaMP_x6_SubMix_noTryps_P2_016_21.18170.18170.2	18170	2917.64	480.232	2+	958.446	0	4.1355	0.00198599	0.00577331	33.5655	99.5652	Confident
74	P02668	CASK_BOVIN Kappa-casein OS=Bos taurus OX=9913 GN=CSN3 PE=1 SV=1	QFLPYPYYAKPAAVRSP	VALINN	AQILQW	VALINNQFLPYP	AAVRSPAQILQW	dm6	75	2	dm6 nter-QFLPYPYYAK<dm6-k>PAAVRSP-COOH	dm6-K(10), dm6-Nter(1)	190402_UE-CoB_H11M9_PepM500_FlaMP_x6_SubMix_noTryps_P2_016_21.mgf	190402_UE-CoB_H11M9_PepM500_FlaMP_x6_SubMix_noTryps_P2_016_21.58766.58766.3	58766	8375.08	679.393	3+	2035.16	0	-0.0346025	-2.35087e-05	0.0157408	100	100	Confident
75	P02663	CASA2_BOVIN Alpha-S2-casein OS=Bos taurus OX=9913 GN=CSN1S2 PE=1 SV=2	FYQKFPQYLQ	LNEINQ	YLYQGP	LNEINQFYQKFP	FPQYLQYLYQGP	dm6	103	9	dm6 nter-FYQK<dm6-k>FPQYLQ-COOH	dm6-K(4), dm6-Nter(1)	190402_UE-CoB_H11M9_PepM500_FlaMP_x6_SubMix_noTryps_P2_016_21.mgf	190402_UE-CoB_H11M9_PepM500_FlaMP_x6_SubMix_noTryps_P2_016_21.55947.55947.2	55947	7990.86	715.413	2+	1428.81	0	1.98646	0.00142114	0.00890423	47.4473	100	Confident
76	P02666	CASB_BOVIN Beta-casein OS=Bos taurus OX=9913 GN=CSN2 PE=1 SV=2	WMHQPHQPLPPTVMFPPQSVLS	LPLLQS	LSQSKV	LPLLQSWMHQPH	PQSVLSLSQSKV	dm6	158	19	dm6 nter-WMHQPHQPLPPTVMFPPQSVLS-COOH	dm6-Nter(1)	190402_UE-CoB_H11M9_PepM500_FlaMP_x6_SubMix_noTryps_P2_016_21.mgf	190402_UE-CoB_H11M9_PepM500_FlaMP_x6_SubMix_noTryps_P2_016_21.77078.77078.4	77078	10878.2	647.84	4+	2587.33	0	1.03865	0.000672879	0.017559	41.0237	99.3421	Confident
77	P02666	CASB_BOVIN Beta-casein OS=Bos taurus OX=9913 GN=CSN2 PE=1 SV=2	VENLHLPLPLLQS	SLTLTD	WMHQPH	SLTLTDVENLHL	LPLLQSWMHQPH	dm6	145	8	dm6 nter-VENLHLPLPLLQS-COOH	dm6-Nter(1)	190402_UE-CoB_H11M9_PepM500_FlaMP_x6_SubMix_noTryps_P2_016_21.mgf	190402_UE-CoB_H11M9_PepM500_FlaMP_x6_SubMix_noTryps_P2_016_21.89356.89356.2	89356	12575	753.957	2+	1505.9	0	-1.96543	-0.00148185	0.0174687	22.5964	95.279	Confident
78	UE0021	PtuFliC PtuFliC-FL21 OS=Ulrich Eckhard	SMGMYINTN		VASING	SMGMYI	MYINTNVASING	dm6	1	37	dm6 nter-SMGM<ox>YINTN-COOH	Oxidation of M(4), dm6-Nter(1)	190402_UE-CoB_H11M9_PepM500_FlaMP_x6_SubMix_noTryps_P2_016_21.mgf	190402_UE-CoB_H11M9_PepM500_FlaMP_x6_SubMix_noTryps_P2_016_21.49546.49546.1	49546	7132.34	1080.49	1+	1079.48	0	2.99718	0.00323843	0.0117089	19.2082	100	Confident
79	P02666	CASB_BOVIN Beta-casein OS=Bos taurus OX=9913 GN=CSN2 PE=1 SV=2	PFPKYPVEPFTESQSLTLTDVENLHLPLPLLQS	PKHKEM	WMHQPH	PKHKEMPFPKYP	LPLLQSWMHQPH	NH2	125	1	NH2-PFPK<dm6-k>YPVEPFTESQSLTLTDVENLHLPLPLLQS-COOH	dm6-K(4)	190402_UE-CoB_H11M9_PepM500_FlaMP_x6_SubMix_noTryps_P2_016_21.mgf	190402_UE-CoB_H11M9_PepM500_FlaMP_x6_SubMix_noTryps_P2_016_21.105087.105087.3	105087	14765.2	1262.35	3+	3783.02	1	2.45701	0.00310078	0.0285169	100	100	Confident
80	P02662	CASA1_BOVIN Alpha-S1-casein OS=Bos taurus OX=9913 GN=CSN1S1 PE=1 SV=2	RPKHPIKHQGLPQEVLNE	VAVALA	NLLRFF	VAVALARPKHPI	QEVLNENLLRFF	dm6	16	42	dm6 nter-RPK<dm6-k>HPIK<dm6-k>HQGLPQEVLNE-COOH	dm6-K(3, 7), dm6-Nter(1)	190402_UE-CoB_H11M9_PepM500_FlaMP_x6_SubMix_noTryps_P2_016_21.mgf	190402_UE-CoB_H11M9_PepM500_FlaMP_x6_SubMix_noTryps_P2_016_21.24337.24337.3	24337	3809.4	741.793	3+	2221.35	1	-0.883519	-0.000655093	0.017919	47.9588	100	Confident
81	UE0001, UE0002, UE0011, UE0022	PtuFlaMP_FL2 PtuFlaMP-FL2-HExxH OS=Ulrich Eckhard; PtuFlaMP_FL2d PtuFlaMP-FL2d-HAxxH OS=Ulrich Eckhard; PtuFlaMP_HVR5 PtuFlaMP-HVR5-HExxH OS=Ulrich Eckhard; PtuFlaMP_FL1d PtuFlaMP-FL1d-HAxxH OS=Ulrich Eckhard	YVKPAYSGGQAVQ	DGGTAA; DGGTAA; DGGTAA; DGGTAA	MVMVID; MVMVID; MVMVID; MVMVID	DGGTAAYVKPAY	GGQAVQMVMVID	dm6	155; 155; 94; 195	7	dm6 nter-YVK<dm6-k>PAYSGGQAVQ-COOH	dm6-K(3), dm6-Nter(1)	190402_UE-CoB_H11M9_PepM500_FlaMP_x6_SubMix_noTryps_P2_016_21.mgf	190402_UE-CoB_H11M9_PepM500_FlaMP_x6_SubMix_noTryps_P2_016_21.24615.24615.2	24615	3847.99	718.416	2+	1434.81	0	2.35279	0.00169028	0.0109289	26.0206	97.4576	Confident
82	UE0021	PtuFliC PtuFliC-FL21 OS=Ulrich Eckhard	FITTGSLG	LVGMGN	ASQSTY	LVGMGNFITTGS	TTGSLGASQSTY	dm6	217	1	dm6 nter-FITTGSLG-COOH	dm6-Nter(1)	190402_UE-CoB_H11M9_PepM500_FlaMP_x6_SubMix_noTryps_P2_016_21.mgf	190402_UE-CoB_H11M9_PepM500_FlaMP_x6_SubMix_noTryps_P2_016_21.51264.51264.1	51264	7369.75	829.489	1+	828.481	0	1.00264	0.000831679	0.00628737	13.0103	93.5484	Doubtful
83	P02663	CASA2_BOVIN Alpha-S2-casein OS=Bos taurus OX=9913 GN=CSN1S2 PE=1 SV=2	FLKKISQR	EKNRLN	YQKFAL	EKNRLNFLKKIS	KKISQRYQKFAL	dm6	178	6	dm6 nter-FLK<dm6-k>K<dm6-k>ISQR-COOH	dm6-K(4, 3), dm6-Nter(1)	190402_UE-CoB_H11M9_PepM500_FlaMP_x6_SubMix_noTryps_P2_016_21.mgf	190402_UE-CoB_H11M9_PepM500_FlaMP_x6_SubMix_noTryps_P2_016_21.11732.11732.2	11732	1902.7	561.413	2+	1120.82	0	-5.07141	-0.00284717	0.0123236	22.5964	95.279	Confident
84	P02662	CASA1_BOVIN Alpha-S1-casein OS=Bos taurus OX=9913 GN=CSN1S1 PE=1 SV=2	EGIHAQQKEPMIGVNQELA	RLHSMK	YFYPEL	RLHSMKEGIHAQ	VNQELAYFYPEL	pyr	140	5	pyro-EGIHAQQK<dm6-k>EPM<ox>IGVNQELA-COOH	Oxidation of M(11), Pyrolidone from E(1), dm6-K(8)	190402_UE-CoB_H11M9_PepM500_FlaMP_x6_SubMix_noTryps_P2_016_21.mgf	190402_UE-CoB_H11M9_PepM500_FlaMP_x6_SubMix_noTryps_P2_016_21.50895.50895.	50895	7319.27	1063.06	2+	2123.09	1	1.68319	0.00178848	0.0291768	65.6864	100	Confident
85	P02666	CASB_BOVIN Beta-casein OS=Bos taurus OX=9913 GN=CSN2 PE=1 SV=2	QSWMHQPHQPLPPTVMFPPQSVLSLSQ	LPLPLL	SKVLPV	LPLPLLQSWMHQ	VLSLSQSKVLPV	dm6	156	13	dm6 nter-QSWM<ox>HQPHQPLPPTVMFPPQSVLSLSQ-COOH	Oxidation of M(4), dm6-Nter(1)	190402_UE-CoB_H11M9_PepM500_FlaMP_x6_SubMix_noTryps_P2_016_21.mgf	190402_UE-CoB_H11M9_PepM500_FlaMP_x6_SubMix_noTryps_P2_016_21.84030.84030.3	84030	11835.1	1049.87	3+	3146.59	0	-2.92371	-0.00306951	0.0298527	36.5758	98.6207	Confident
86	UE0012	HgrFlaMP_HVR7 HgrFlaMP-HVR7-HExxH OS=Ulrich Eckhard	FHIGANAKQTI	TGNILR		TGNILRFHIGAN	NAKQTI	dm6	278	82	dm6 nter-FHIGANAK<dm6-k>QTI-COOH	dm6-K(8), dm6-Nter(1)	190402_UE-CoB_H11M9_PepM500_FlaMP_x6_SubMix_noTryps_P2_016_21.mgf	190402_UE-CoB_H11M9_PepM500_FlaMP_x6_SubMix_noTryps_P2_016_21.45632.45632.3	45632	6608.13	423.265	3+	1266.77	0	1.27828	0.000541052	0.0137277	21.3077	95.6522	Confident
87	UE0001, UE0002, UE0022	PtuFlaMP_FL2 PtuFlaMP-FL2-HExxH OS=Ulrich Eckhard; PtuFlaMP_FL2d PtuFlaMP-FL2d-HAxxH OS=Ulrich Eckhard; PtuFlaMP_FL1d PtuFlaMP-FL1d-HAxxH OS=Ulrich Eckhard	DAAGLQISNRLTSQING	S; S; INSAKD	MSVATR; MSVATR; MSVATR	INSAKDDAAGLQ	TSQINGMSVATR	NH2	2; 2; 42	3	NH2-DAAGLQISNRLTSQING-COOH		190402_UE-CoB_H11M9_PepM500_FlaMP_x6_SubMix_noTryps_P2_016_21.mgf	190402_UE-CoB_H11M9_PepM500_FlaMP_x6_SubMix_noTryps_P2_016_21.62885.62885.	62885	8937.78	879.461	2+	1756.91	0	0.449927	0.000395694	0.0151502	99.2082	100	Confident
88	UE0021	PtuFliC PtuFliC-FL21 OS=Ulrich Eckhard	MTGLIAANSSTTLVGMGN	VVTSTA	FITTGS	VVTSTAMTGLIA	LVGMGNFITTGS	dm6	199	55	dm6 nter-MTGLIAANSSTTLVGMGN-COOH	dm6-Nter(1)	190402_UE-CoB_H11M9_PepM500_FlaMP_x6_SubMix_noTryps_P2_016_21.mgf	190402_UE-CoB_H11M9_PepM500_FlaMP_x6_SubMix_noTryps_P2_016_21.84187.84187.2	84187	11855.6	886.462	2+	1770.91	0	1.34663	0.00119373	0.0133574	68.5387	100	Confident
89	P02662	CASA1_BOVIN Alpha-S1-casein OS=Bos taurus OX=9913 GN=CSN1S1 PE=1 SV=2	RPKHPIKHQGLPQEVLNE	VAVALA	NLLRFF	VAVALARPKHPI	QEVLNENLLRFF	dm6	16	42	dm6 nter-RPK<dm6-k>HPIK<dm6-k>HQGLPQEVLNE-COOH	dm6-K(3, 7), dm6-Nter(1)	190402_UE-CoB_H11M9_PepM500_FlaMP_x6_SubMix_noTryps_P2_016_21.mgf	190402_UE-CoB_H11M9_PepM500_FlaMP_x6_SubMix_noTryps_P2_016_21.21873.21873.4	21873	3456.37	556.346	4+	2221.35	0	0.0101054	5.62207e-06	0.0146908	47.9588	100	Confident
90	P02666	CASB_BOVIN Beta-casein OS=Bos taurus OX=9913 GN=CSN2 PE=1 SV=2	SKVLPVPQKAVPYPQRDMPIQA	VLSLSQ	FLLYQE	VLSLSQSKVLPV	DMPIQAFLLYQE	dm6	183	47	dm6 nter-SK<dm6-k>VLPVPQK<dm6-k>AVPYPQRDM<ox>PIQA-COOH	Oxidation of M(18), dm6-K(9, 2), dm6-Nter(1)	190402_UE-CoB_H11M9_PepM500_FlaMP_x6_SubMix_noTryps_P2_016_21.mgf	190402_UE-CoB_H11M9_PepM500_FlaMP_x6_SubMix_noTryps_P2_016_21.47752.47752.3	47752	6888.92	860.853	3+	2579.54	0	1.03162	0.000888069	0.0246509	34.0894	99.2958	Confident
91	P02666	CASB_BOVIN Beta-casein OS=Bos taurus OX=9913 GN=CSN2 PE=1 SV=2	WMHQPHQPLPPTVMFPPQSVLSLSQSK	LPLLQS	VLPVPQ	LPLLQSWMHQPH	SLSQSKVLPVPQ	dm6	158	10	dm6 nter-WMHQPHQPLPPTVM<ox>FPPQSVLSLSQSK<dm6-k>-COOH	Oxidation of M(14), dm6-K(27), dm6-Nter(1)	190402_UE-CoB_H11M9_PepM500_FlaMP_x6_SubMix_noTryps_P2_016_21.mgf	190402_UE-CoB_H11M9_PepM500_FlaMP_x6_SubMix_noTryps_P2_016_21.75023.75023.4	75023	10593.6	796.428	4+	3180.69	1	-2.81332	-0.0022399	0.0195524	96.5758	100	Confident
92	P02666	CASB_BOVIN Beta-casein OS=Bos taurus OX=9913 GN=CSN2 PE=1 SV=2	LYQEPVLGPVRGPFP	PIQAFL	IIV	PIQAFLLYQEPV	VRGPFPIIV	dm6	207	5	dm6 nter-LYQEPVLGPVRGPFP-COOH	dm6-Nter(1)	190402_UE-CoB_H11M9_PepM500_FlaMP_x6_SubMix_noTryps_P2_016_21.mgf	190402_UE-CoB_H11M9_PepM500_FlaMP_x6_SubMix_noTryps_P2_016_21.74643.74643.	74643	10544.9	851.991	2+	1701.97	0	0.503868	0.00042929	0.013137	70.9151	100	Confident
93	UE0021	PtuFliC PtuFliC-FL21 OS=Ulrich Eckhard	LRINSAKDDAAGMQISNKLTSQING	QRLSSG	LNVATR	QRLSSGLRINSA	TSQINGLNVATR	dm6	37	6	dm6 nter-LRINSAK<dm6-k>DDAAGMQISNK<dm6-k>LTSQING-COOH	dm6-K(18, 7), dm6-Nter(1)	190402_UE-CoB_H11M9_PepM500_FlaMP_x6_SubMix_noTryps_P2_016_21.mgf	190402_UE-CoB_H11M9_PepM500_FlaMP_x6_SubMix_noTryps_P2_016_21.53133.53133.4	53133	7620.45	687.896	4+	2746.55	1	-0.015345	-1.05519e-05	0.0159007	47.4473	100	Confident
94	P02666	CASB_BOVIN Beta-casein OS=Bos taurus OX=9913 GN=CSN2 PE=1 SV=2	LYQEPVLGPVRGPFPIIV	PIQAFL		PIQAFLLYQEPV	PFPIIV	dm6	207	10	dm6 nter-LYQEPVLGPVRGPFPIIV-COOH	dm6-Nter(1)	190402_UE-CoB_H11M9_PepM500_FlaMP_x6_SubMix_noTryps_P2_016_21.mgf	190402_UE-CoB_H11M9_PepM500_FlaMP_x6_SubMix_noTryps_P2_016_21.97005.97005.2	97005	13640	1015.11	2+	2027.2	1	3.29655	0.00334471	0.0189482	85.376	100	Confident
95	P02666	CASB_BOVIN Beta-casein OS=Bos taurus OX=9913 GN=CSN2 PE=1 SV=2	SLVYPFPGPIPNSLP	PFAQTQ	QNIPPL	PFAQTQSLVYPF	IPNSLPQNIPPL	dm6	72	4	dm6 nter-SLVYPFPGPIPNSLP-COOH	dm6-Nter(1)	190402_UE-CoB_H11M9_PepM500_FlaMP_x6_SubMix_noTryps_P2_016_21.mgf	190402_UE-CoB_H11M9_PepM500_FlaMP_x6_SubMix_noTryps_P2_016_21.102557.102557.2	102557	14404.3	816.468	2+	1630.92	0	2.34298	0.00191296	0.0137265	22.84	95.2586	Confident
96	P02662	CASA1_BOVIN Alpha-S1-casein OS=Bos taurus OX=9913 GN=CSN1S1 PE=1 SV=2	YVPLGTQYTDAPSFSDIPNPIGSENSEKTTMPLW	PSGAWY		PSGAWYYVPLGT	TTMPLW	dm6	181	16	dm6 nter-YVPLGTQYTDAPSFSDIPNPIGSENSEK<dm6-k>TTM<ox>PLW-COOH	Oxidation of M(31), dm6-K(28), dm6-Nter(1)	190402_UE-CoB_H11M9_PepM500_FlaMP_x6_SubMix_noTryps_P2_016_21.mgf	190402_UE-CoB_H11M9_PepM500_FlaMP_x6_SubMix_noTryps_P2_016_21.98528.98528.3	98528	13853.9	1280.64	3+	3838.89	0	2.55617	0.00327353	0.0276253	100	100	Confident
97	P02666	CASB_BOVIN Beta-casein OS=Bos taurus OX=9913 GN=CSN2 PE=1 SV=2	VLPVPQKAVPYP	SLSQSK	QRDMPI	SLSQSKVLPVPQ	KAVPYPQRDMPI	dm6	185	2	dm6 nter-VLPVPQK<dm6-k>AVPYP-COOH	dm6-K(7), dm6-Nter(1)	190402_UE-CoB_H11M9_PepM500_FlaMP_x6_SubMix_noTryps_P2_016_21.mgf	190402_UE-CoB_H11M9_PepM500_FlaMP_x6_SubMix_noTryps_P2_016_21.59107.59107.	59107	8423.08	688.455	2+	1374.89	0	3.68323	0.00253573	0.0158495	21.8046	95.6897	Confident
98	UE0022	PtuFlaMP_FL1d PtuFlaMP-FL1d-HAxxH OS=Ulrich Eckhard	FAIQTAELTKMQ	RIRDTD	ITQQAA	RIRDTDFAIQTA	ELTKMQITQQAA	dm6	569	3	dm6 nter-FAIQTAELTK<dm6-k>MQ-COOH	dm6-K(10), dm6-Nter(1)	190402_UE-CoB_H11M9_PepM500_FlaMP_x6_SubMix_noTryps_P2_016_21.mgf	190402_UE-CoB_H11M9_PepM500_FlaMP_x6_SubMix_noTryps_P2_016_21.62297.62297.2	62297	8858.57	724.926	2+	1447.84	0	-0.744552	-0.000539745	0.00603331	56.9897	100	Confident
99	UE0021	PtuFliC PtuFliC-FL21 OS=Ulrich Eckhard	MTGLIAANSSTTLVGMGN	VVTSTA	FITTGS	VVTSTAMTGLIA	LVGMGNFITTGS	dm6	199	85	dm6 nter-MTGLIAANSSTTLVGM<ox>GN-COOH	Oxidation of M(16), dm6-Nter(1)	190402_UE-CoB_H11M9_PepM500_FlaMP_x6_SubMix_noTryps_P2_016_21.mgf	190402_UE-CoB_H11M9_PepM500_FlaMP_x6_SubMix_noTryps_P2_016_21.74286.74286.	74286	10497.2	894.962	2+	1786.9	1	2.06521	0.00184724	0.017324	29.5861	99.1453	Confident
100	P02662	CASA1_BOVIN Alpha-S1-casein OS=Bos taurus OX=9913 GN=CSN1S1 PE=1 SV=2	FFVAPFPEVFGK	NENLLR	EKVNEL	NENLLRFFVAPF	PEVFGKEKVNEL	dm6	38	6	dm6 nter-FFVAPFPEVFGK<dm6-k>-COOH	dm6-K(12), dm6-Nter(1)	190402_UE-CoB_H11M9_PepM500_FlaMP_x6_SubMix_noTryps_P2_016_21.mgf	190402_UE-CoB_H11M9_PepM500_FlaMP_x6_SubMix_noTryps_P2_016_21.93248.93248.2	93248	13120.8	726.933	2+	1451.85	0	1.61552	0.00117438	0.00958288	78.5387	100	Confident
101	P02666	CASB_BOVIN Beta-casein OS=Bos taurus OX=9913 GN=CSN2 PE=1 SV=2	WMHQPHQPLPPTVMFPPQSVLSLSQ	LPLLQS	SKVLPV	LPLLQSWMHQPH	VLSLSQSKVLPV	dm6	158	21	dm6 nter-WMHQPHQPLPPTVM<ox>FPPQSVLSLSQ-COOH	Oxidation of M(14), dm6-Nter(1)	190402_UE-CoB_H11M9_PepM500_FlaMP_x6_SubMix_noTryps_P2_016_21.mgf	190402_UE-CoB_H11M9_PepM500_FlaMP_x6_SubMix_noTryps_P2_016_21.79476.79476.3	79476	11209.1	978.175	3+	2931.5	0	1.03076	0.00100826	0.0255094	24.8149	98.6301	Confident
102	P02666	CASB_BOVIN Beta-casein OS=Bos taurus OX=9913 GN=CSN2 PE=1 SV=2	LLQSWMHQPHQPLPPTVMFPPQSVLS	LHLPLP	LSQSKV	LHLPLPLLQSWM	PQSVLSLSQSKV	dm6	154	12	dm6 nter-LLQSWMHQPHQPLPPTVM<ox>FPPQSVLS-COOH	Oxidation of M(18), dm6-Nter(1)	190402_UE-CoB_H11M9_PepM500_FlaMP_x6_SubMix_noTryps_P2_016_21.mgf	190402_UE-CoB_H11M9_PepM500_FlaMP_x6_SubMix_noTryps_P2_016_21.82437.82437.3	82437	11618.6	1015.87	3+	3044.58	0	1.83023	0.00185927	0.0225371	62.1467	100	Confident
103	UE0022	PtuFlaMP_FL1d PtuFlaMP-FL1d-HAxxH OS=Ulrich Eckhard	QANQLPQIALA	ATTLLA	LLQ	ATTLLAQANQLP	PQIALALLQ	dm6	592	3	dm6 nter-QANQLPQIALA-COOH	dm6-Nter(1)	190402_UE-CoB_H11M9_PepM500_FlaMP_x6_SubMix_noTryps_P2_016_21.mgf	190402_UE-CoB_H11M9_PepM500_FlaMP_x6_SubMix_noTryps_P2_016_21.70159.70159.2	70159	9931.44	600.862	2+	1199.71	0	0.816018	0.000490314	0.0104332	20.2687	94.2623	Doubtful
104	P02662	CASA1_BOVIN Alpha-S1-casein OS=Bos taurus OX=9913 GN=CSN1S1 PE=1 SV=2	LDAYPSGAWY	FRQFYQ	YVPLGT	FRQFYQLDAYPS	PSGAWYYVPLGT	dm6	171	1	dm6 nter-LDAYPSGAWY-COOH	dm6-Nter(1)	190402_UE-CoB_H11M9_PepM500_FlaMP_x6_SubMix_noTryps_P2_016_21.mgf	190402_UE-CoB_H11M9_PepM500_FlaMP_x6_SubMix_noTryps_P2_016_21.75395.75395.2	75395	10643.6	588.794	2+	1175.57	0	1.45436	0.000856319	0.00815599	36.3827	99.5633	Confident
105	P02668	CASK_BOVIN Kappa-casein OS=Bos taurus OX=9913 GN=CSN3 PE=1 SV=1	WQVLSNTVPAKSCQAQPTTMARHPHPHLSF	PAQILQ	MAIPPK	PAQILQWQVLSN	HPHLSFMAIPPK	dm6	97	2	dm6 nter-WQVLSNTVPAK<dm6-k>SC<cmm>QAQPTTMARHPHPHLSF-COOH	Carbamidomethylation of C(13), dm6-K(11), dm6-Nter(1)	190402_UE-CoB_H11M9_PepM500_FlaMP_x6_SubMix_noTryps_P2_016_21.mgf	190402_UE-CoB_H11M9_PepM500_FlaMP_x6_SubMix_noTryps_P2_016_21.48997.48997.6	48997	7055.28	583.311	6+	3493.81	0	2.74064	0.00159864	0.0159644	34.318	98.7261	Confident
106	P02666	CASB_BOVIN Beta-casein OS=Bos taurus OX=9913 GN=CSN2 PE=1 SV=2	PFPKYPVEPFTESQ	PKHKEM	SLTLTD	PKHKEMPFPKYP	PFTESQSLTLTD	NH2	125	8	NH2-PFPK<dm6-k>YPVEPFTESQ-COOH	dm6-K(4)	190402_UE-CoB_H11M9_PepM500_FlaMP_x6_SubMix_noTryps_P2_016_21.mgf	190402_UE-CoB_H11M9_PepM500_FlaMP_x6_SubMix_noTryps_P2_016_21.64408.64408.	64408	9145.78	850.446	2+	1698.87	0	2.97714	0.00253189	0.0130849	81.9382	100	Confident
107	UE0001, UE0002, UE0022	PtuFlaMP_FL2 PtuFlaMP-FL2-HExxH OS=Ulrich Eckhard; PtuFlaMP_FL2d PtuFlaMP-FL2d-HAxxH OS=Ulrich Eckhard; PtuFlaMP_FL1d PtuFlaMP-FL1d-HAxxH OS=Ulrich Eckhard	QVAEGAQQEITNTLQR	DGISML; DGISML; DGISML	MRDLAV; MRDLAV; MRDLAV	DGISMLQVAEGA	TNTLQRMRDLAV	dm6	34; 34; 74	2	dm6 nter-QVAEGAQQEITNTLQR-COOH	dm6-Nter(1)	190402_UE-CoB_H11M9_PepM500_FlaMP_x6_SubMix_noTryps_P2_016_21.mgf	190402_UE-CoB_H11M9_PepM500_FlaMP_x6_SubMix_noTryps_P2_016_21.46258.46258.	46258	6691.27	910.503	2+	1818.96	0	14.2846	0.013006	0.0223806	77.2125	100	Doubtful
108	P02662	CASA1_BOVIN Alpha-S1-casein OS=Bos taurus OX=9913 GN=CSN1S1 PE=1 SV=2	RPKHPIKHQGLPQEVLNE	VAVALA	NLLRFF	VAVALARPKHPI	QEVLNENLLRFF	dm6	16	42	dm6 nter-RPK<dm6-k>HPIK<dm6-k>HQGLPQEVLNE-COOH	dm6-K(3, 7), dm6-Nter(1)	190402_UE-CoB_H11M9_PepM500_FlaMP_x6_SubMix_noTryps_P2_016_21.mgf	190402_UE-CoB_H11M9_PepM500_FlaMP_x6_SubMix_noTryps_P2_016_21.24226.24226.4	24226	3794.6	556.346	4+	2221.35	0	-0.0661215	-3.67864e-05	0.0192276	53.0103	100	Confident
109	P02666	CASB_BOVIN Beta-casein OS=Bos taurus OX=9913 GN=CSN2 PE=1 SV=2	WMHQPHQPLPPTVMFPPQSVLS	LPLLQS	LSQSKV	LPLLQSWMHQPH	PQSVLSLSQSKV	dm6	158	17	dm6 nter-WM<ox>HQPHQPLPPTVMFPPQSVLS-COOH	Oxidation of M(2), dm6-Nter(1)	190402_UE-CoB_H11M9_PepM500_FlaMP_x6_SubMix_noTryps_P2_016_21.mgf	190402_UE-CoB_H11M9_PepM500_FlaMP_x6_SubMix_noTryps_P2_016_21.75439.75439.3	75439	10649.5	868.782	3+	2603.32	0	-0.210056	-0.000182493	0.0270926	56.5758	100	Confident
110	P0ACN7	CYTR_ECOLI HTH-type transcriptional repressor CytR OS=Escherichia coli (strain K12) OX=83333 GN=cytR PE=1 SV=1	SIIGFDNIDL	KVPEDL	TQFCDP	KVPEDLSIIGFD	FDNIDLTQFCDP	dm6	276	1	dm6 nter-SIIGFDNIDL-COOH	dm6-Nter(1)	190402_UE-CoB_H11M9_PepM500_FlaMP_x6_SubMix_noTryps_P2_016_21.mgf	190402_UE-CoB_H11M9_PepM500_FlaMP_x6_SubMix_noTryps_P2_016_21.81608.81608.1	81608	11502.8	1140.65	1+	1139.63	0	12.6747	0.0144573	0.0181432	12.4413	93.5484	Doubtful
111	P02662	CASA1_BOVIN Alpha-S1-casein OS=Bos taurus OX=9913 GN=CSN1S1 PE=1 SV=2	YQLDAYPSGAWY	ELFRQF	YVPLGT	ELFRQFYQLDAY	PSGAWYYVPLGT	dm6	169	8	dm6 nter-YQLDAYPSGAWY-COOH	dm6-Nter(1)	190402_UE-CoB_H11M9_PepM500_FlaMP_x6_SubMix_noTryps_P2_016_21.mgf	190402_UE-CoB_H11M9_PepM500_FlaMP_x6_SubMix_noTryps_P2_016_21.83525.83525.1	83525	11767.7	1467.7	1+	1466.69	0	-0.276297	-0.000405521	0.0144149	22.1467	100	Confident
112	P02668	CASK_BOVIN Kappa-casein OS=Bos taurus OX=9913 GN=CSN3 PE=1 SV=1	YYQQKPVALINNQ	PSYGLN	FLPYPY	PSYGLNYYQQKP	ALINNQFLPYPY	dm6	63	13	dm6 nter-YYQQK<dm6-k>PVALINNQ-COOH	dm6-K(5), dm6-Nter(1)	190402_UE-CoB_H11M9_PepM500_FlaMP_x6_SubMix_noTryps_P2_016_21.mgf	190402_UE-CoB_H11M9_PepM500_FlaMP_x6_SubMix_noTryps_P2_016_21.43826.43826.2	43826	6375.4	824.472	2+	1645.95	1	-11.9778	-0.00986946	0.0185477	25.376	97.5104	Doubtful
113	UE0021	PtuFliC PtuFliC-FL21 OS=Ulrich Eckhard	SRIRDTDFALETAQMTKNQ	NASASR	ILQQAG	NASASRSRIRDT	QMTKNQILQQAG	dm6	544	2	dm6 nter-SRIRDTDFALETAQMTK<dm6-k>NQ-COOH	dm6-K(17), dm6-Nter(1)	190402_UE-CoB_H11M9_PepM500_FlaMP_x6_SubMix_noTryps_P2_016_21.mgf	190402_UE-CoB_H11M9_PepM500_FlaMP_x6_SubMix_noTryps_P2_016_21.42842.42842.4	42842	6254.66	574.062	4+	2292.22	0	1.11757	0.000641556	0.0147909	74.8149	100	Confident
114	P02662	CASA1_BOVIN Alpha-S1-casein OS=Bos taurus OX=9913 GN=CSN1S1 PE=1 SV=2	RPKHPIKHQGLPQEVLNENL	VAVALA	LRFFVA	VAVALARPKHPI	VLNENLLRFFVA	NH2	16	12	NH2-RPK<dm6-k>HPIK<dm6-k>HQGLPQEVLNENL-COOH	dm6-K(3, 7)	190402_UE-CoB_H11M9_PepM500_FlaMP_x6_SubMix_noTryps_P2_016_21.mgf	190402_UE-CoB_H11M9_PepM500_FlaMP_x6_SubMix_noTryps_P2_016_21.32201.32201.4	32201	4885.8	604.612	4+	2414.42	0	0.461871	0.000279253	0.021877	36.1979	98.6928	Confident
115	P02666	CASB_BOVIN Beta-casein OS=Bos taurus OX=9913 GN=CSN2 PE=1 SV=2	QSWMHQPHQPLPPTVMFPPQSVLSLSQ	LPLPLL	SKVLPV	LPLPLLQSWMHQ	VLSLSQSKVLPV	dm6	156	12	dm6 nter-QSWM<ox>HQPHQPLPPTVM<ox>FPPQSVLSLSQ-COOH	Oxidation of M(4, 16), dm6-Nter(1)	190402_UE-CoB_H11M9_PepM500_FlaMP_x6_SubMix_noTryps_P2_016_21.mgf	190402_UE-CoB_H11M9_PepM500_FlaMP_x6_SubMix_noTryps_P2_016_21.82326.82326.4	82326	11603	791.912	4+	3162.58	1	9.59667	0.00759723	0.0216936	27.9588	98.6755	Confident
116	UE0001, UE0002, UE0022	PtuFlaMP_FL2 PtuFlaMP-FL2-HExxH OS=Ulrich Eckhard; PtuFlaMP_FL2d PtuFlaMP-FL2d-HAxxH OS=Ulrich Eckhard; PtuFlaMP_FL1d PtuFlaMP-FL1d-HAxxH OS=Ulrich Eckhard	QVAEGAQQEITNTLQR	DGISML; DGISML; DGISML	MRDLAV; MRDLAV; MRDLAV	DGISMLQVAEGA	TNTLQRMRDLAV	dm6	34; 34; 74	2	dm6 nter-QVAEGAQQEITNTLQR-COOH	dm6-Nter(1)	190402_UE-CoB_H11M9_PepM500_FlaMP_x6_SubMix_noTryps_P2_016_21.mgf	190402_UE-CoB_H11M9_PepM500_FlaMP_x6_SubMix_noTryps_P2_016_21.46183.46183.3	46183	6681.41	607.331	3+	1818.96	0	3.08742	0.00187508	0.0124571	74.0894	100	Confident
117	UE0022	PtuFlaMP_FL1d PtuFlaMP-FL1d-HAxxH OS=Ulrich Eckhard	QRSLSKATAGLNSAMEKLSSGLR	TTALYG	INSAKD	TTALYGQRSLSK	LSSGLRINSAKD	dm6	13	1	dm6 nter-QRSLSK<dm6-k>ATAGLNSAMEK<dm6-k>LSSGLR-COOH	dm6-K(17, 6), dm6-Nter(1)	190402_UE-CoB_H11M9_PepM500_FlaMP_x6_SubMix_noTryps_P2_016_21.mgf	190402_UE-CoB_H11M9_PepM500_FlaMP_x6_SubMix_noTryps_P2_016_21.50891.50891.4	50891	7318.74	627.625	4+	2506.47	0	-0.854013	-0.000536001	0.0160626	83.5655	100	Confident
118	P02662	CASA1_BOVIN Alpha-S1-casein OS=Bos taurus OX=9913 GN=CSN1S1 PE=1 SV=2	FYPELFRQF	NQELAY	YQLDAY	NQELAYFYPELF	ELFRQFYQLDAY	dm6	160	2	dm6 nter-FYPELFRQF-COOH	dm6-Nter(1)	190402_UE-CoB_H11M9_PepM500_FlaMP_x6_SubMix_noTryps_P2_016_21.mgf	190402_UE-CoB_H11M9_PepM500_FlaMP_x6_SubMix_noTryps_P2_016_21.77707.77707.2	77707	10965.8	640.849	2+	1279.68	0	0.861942	0.000552373	0.0136832	28.2391	99.1489	Confident
119	P02663	CASA2_BOVIN Alpha-S2-casein OS=Bos taurus OX=9913 GN=CSN1S2 PE=1 SV=2	TVYQHQKAMKP	LPQYLK	WIQPKT	LPQYLKTVYQHQ	QKAMKPWIQPKT	dm6	197	5	dm6 nter-TVYQHQK<dm6-k>AMK<dm6-k>P-COOH	dm6-K(10, 7), dm6-Nter(1)	190402_UE-CoB_H11M9_PepM500_FlaMP_x6_SubMix_noTryps_P2_016_21.mgf	190402_UE-CoB_H11M9_PepM500_FlaMP_x6_SubMix_noTryps_P2_016_21.11140.11140.2	11140	1800.24	716.945	2+	1431.88	0	-0.801352	-0.000574526	0.0229658	48.2391	100	Confident
120	P02662	CASA1_BOVIN Alpha-S1-casein OS=Bos taurus OX=9913 GN=CSN1S1 PE=1 SV=2	RPKHPIKHQGLPQEVLNENLLR	VAVALA	FFVAPF	VAVALARPKHPI	NENLLRFFVAPF	dm0	16	3	dm0 nter-RPK<dm0-k>HPIK<dm0-k>HQGLPQEVLNENLLR-COOH	dm0-K(3, 7), dm0-Nter(1)	190402_UE-CoB_H11M9_PepM500_FlaMP_x6_SubMix_noTryps_P2_016_21.mgf	190402_UE-CoB_H11M9_PepM500_FlaMP_x6_SubMix_noTryps_P2_016_21.44962.44962.4	44962	6520.81	676.162	4+	2699.57	1	16.5434	0.0111817	0.0215265	40.4576	99.3464	Doubtful
121	P02666	CASB_BOVIN Beta-casein OS=Bos taurus OX=9913 GN=CSN2 PE=1 SV=2	VVVPPFLQPEVM	PLTQTP	GVSKVK	PLTQTPVVVPPF	LQPEVMGVSKVK	dm6	97	1	dm6 nter-VVVPPFLQPEVM<ox>-COOH	Oxidation of M(12), dm6-Nter(1)	190402_UE-CoB_H11M9_PepM500_FlaMP_x6_SubMix_noTryps_P2_016_21.mgf	190402_UE-CoB_H11M9_PepM500_FlaMP_x6_SubMix_noTryps_P2_016_21.94560.94560.2	94560	13300.5	702.907	2+	1403.79	0	3.73425	0.00262482	0.0135222	25.376	97.5104	Confident
122	P02666	CASB_BOVIN Beta-casein OS=Bos taurus OX=9913 GN=CSN2 PE=1 SV=2	SKVLPVPQKAVPYPQRDMPIQA	VLSLSQ	FLLYQE	VLSLSQSKVLPV	DMPIQAFLLYQE	dm6	183	47	dm6 nter-SK<dm6-k>VLPVPQK<dm6-k>AVPYPQRDM<ox>PIQA-COOH	Oxidation of M(18), dm6-K(2, 9), dm6-Nter(1)	190402_UE-CoB_H11M9_PepM500_FlaMP_x6_SubMix_noTryps_P2_016_21.mgf	190402_UE-CoB_H11M9_PepM500_FlaMP_x6_SubMix_noTryps_P2_016_21.49130.49130.4	49130	7073.96	645.892	4+	2579.54	0	1.84586	0.00119223	0.0134722	48.8606	100	Confident
123	P02666	CASB_BOVIN Beta-casein OS=Bos taurus OX=9913 GN=CSN2 PE=1 SV=2	VLPVPQKAVPYPQRDMPIQA	SLSQSK	FLLYQE	SLSQSKVLPVPQ	DMPIQAFLLYQE	dm6	185	9	dm6 nter-VLPVPQK<dm6-k>AVPYPQRDM<ox>PIQA-COOH	Oxidation of M(16), dm6-K(7), dm6-Nter(1)	190402_UE-CoB_H11M9_PepM500_FlaMP_x6_SubMix_noTryps_P2_016_21.mgf	190402_UE-CoB_H11M9_PepM500_FlaMP_x6_SubMix_noTryps_P2_016_21.55995.55995.2	55995	7997.47	1166.18	2+	2330.35	0	2.24367	0.00261653	0.0412191	21.4267	95.2586	Confident
124	P02666	CASB_BOVIN Beta-casein OS=Bos taurus OX=9913 GN=CSN2 PE=1 SV=2	WMHQPHQPLPPTVMFPPQSVLS	LPLLQS	LSQSKV	LPLLQSWMHQPH	PQSVLSLSQSKV	dm6	158	19	dm6 nter-WM<ox>HQPHQPLPPTVM<ox>FPPQSVLS-COOH	Oxidation of M(2, 14), dm6-Nter(1)	190402_UE-CoB_H11M9_PepM500_FlaMP_x6_SubMix_noTryps_P2_016_21.mgf	190402_UE-CoB_H11M9_PepM500_FlaMP_x6_SubMix_noTryps_P2_016_21.69688.69688.3	69688	9865.51	874.115	3+	2619.32	0	1.19991	0.00104886	0.0211625	37.9588	98.7013	Confident
125	P02666	CASB_BOVIN Beta-casein OS=Bos taurus OX=9913 GN=CSN2 PE=1 SV=2	LVYPFPGPIPNSLPQN	FAQTQS	IPPLTQ	FAQTQSLVYPFP	NSLPQNIPPLTQ	dm6	73	1	dm6 nter-LVYPFPGPIPNSLPQN-COOH	dm6-Nter(1)	190402_UE-CoB_H11M9_PepM500_FlaMP_x6_SubMix_noTryps_P2_016_21.mgf	190402_UE-CoB_H11M9_PepM500_FlaMP_x6_SubMix_noTryps_P2_016_21.95627.95627.3	95627	13450.3	596.339	3+	1785.99	0	4.63216	0.00276233	0.0162747	24.6852	98.6111	Confident
126	UE0021	PtuFliC PtuFliC-FL21 OS=Ulrich Eckhard	LENVVENASASRS	SSTISN	RIRDTD	SSTISNLENVVE	ASASRSRIRDTD	dm6	532	2	dm6 nter-LENVVENASASRS-COOH	dm6-Nter(1)	190402_UE-CoB_H11M9_PepM500_FlaMP_x6_SubMix_noTryps_P2_016_21.mgf	190402_UE-CoB_H11M9_PepM500_FlaMP_x6_SubMix_noTryps_P2_016_21.28485.28485.2	28485	4401.34	705.378	2+	1408.74	0	2.8525	0.00201208	0.0169502	30	99.1453	Confident
127	P02666	CASB_BOVIN Beta-casein OS=Bos taurus OX=9913 GN=CSN2 PE=1 SV=2	LVYPFPGPIPNSLPQNIPPLTQTP	FAQTQS	VVVPPF	FAQTQSLVYPFP	PLTQTPVVVPPF	dm6	73	23	dm6 nter-LVYPFPGPIPNSLPQNIPPLTQTP-COOH	dm6-Nter(1)	190402_UE-CoB_H11M9_PepM500_FlaMP_x6_SubMix_noTryps_P2_016_21.mgf	190402_UE-CoB_H11M9_PepM500_FlaMP_x6_SubMix_noTryps_P2_016_21.107107.107107.4	107107	15048.1	659.377	4+	2633.47	0	4.78282	0.00315367	0.015507	21.8046	96.5278	Confident
128	P02666	CASB_BOVIN Beta-casein OS=Bos taurus OX=9913 GN=CSN2 PE=1 SV=2	LVYPFPGPIPNSLPQNIPPLTQTP	FAQTQS	VVVPPF	FAQTQSLVYPFP	PLTQTPVVVPPF	dm6	73	23	dm6 nter-LVYPFPGPIPNSLPQNIPPLTQTP-COOH	dm6-Nter(1)	190402_UE-CoB_H11M9_PepM500_FlaMP_x6_SubMix_noTryps_P2_016_21.mgf	190402_UE-CoB_H11M9_PepM500_FlaMP_x6_SubMix_noTryps_P2_016_21.106667.106667.4	106667	14986.5	659.375	4+	2633.47	0	0.541248	0.000356885	0.0163629	22.1467	96.5278	Confident
129	UE0022	PtuFlaMP_FL1d PtuFlaMP-FL1d-HAxxH OS=Ulrich Eckhard	AQANQLPQIALALLQ	AATTLL		AATTLLAQANQL	ALALLQ	dm6	591	4	dm6 nter-AQANQLPQIALALLQ-COOH	dm6-Nter(1)	190402_UE-CoB_H11M9_PepM500_FlaMP_x6_SubMix_noTryps_P2_016_21.mgf	190402_UE-CoB_H11M9_PepM500_FlaMP_x6_SubMix_noTryps_P2_016_21.104288.104288.3	104288	14651.1	543.001	3+	1624.97	1	3.69784	0.00200669	0.0127598	57.6955	100	Confident
130	UE0021	PtuFliC PtuFliC-FL21 OS=Ulrich Eckhard	VGSFFGEDMGAETYELKNQTAANEAAGLQNNVVTSTA	ETISVS	MTGLIA	ETISVSVGSFFG	VVTSTAMTGLIA	dm6	162	16	dm6 nter-VGSFFGEDMGAETYELK<dm6-k>NQTAANEAAGLQNNVVTSTA-COOH	dm6-K(17), dm6-Nter(1)	190402_UE-CoB_H11M9_PepM500_FlaMP_x6_SubMix_noTryps_P2_016_21.mgf	190402_UE-CoB_H11M9_PepM500_FlaMP_x6_SubMix_noTryps_P2_016_21.86474.86474.4	86474	12171.2	976.732	4+	3901.9	1	-0.0591743	-5.77826e-05	0.0254483	100	100	Confident
131	P02666	CASB_BOVIN Beta-casein OS=Bos taurus OX=9913 GN=CSN2 PE=1 SV=2	FLLYQEPVLGPVRGPFPIIV	DMPIQA		DMPIQAFLLYQE	PFPIIV	dm6	205	24	dm6 nter-FLLYQEPVLGPVRGPFPIIV-COOH	dm6-Nter(1)	190402_UE-CoB_H11M9_PepM500_FlaMP_x6_SubMix_noTryps_P2_016_21.mgf	190402_UE-CoB_H11M9_PepM500_FlaMP_x6_SubMix_noTryps_P2_016_21.108751.108751.3	108751	15281.2	763.466	3+	2287.36	0	9.58125	0.0073149	0.0201069	54.437	100	Confident
132	P02668	CASK_BOVIN Kappa-casein OS=Bos taurus OX=9913 GN=CSN3 PE=1 SV=1	WQVLSNTVPAKSCQAQPTTMARHPHPHLS	PAQILQ	FMAIPP	PAQILQWQVLSN	PHPHLSFMAIPP	dm6	97	8	dm6 nter-WQVLSNTVPAK<dm6-k>SC<cmm>QAQPTTMARHPHPHLS-COOH	Carbamidomethylation of C(13), dm6-K(11), dm6-Nter(1)	190402_UE-CoB_H11M9_PepM500_FlaMP_x6_SubMix_noTryps_P2_016_21.mgf	190402_UE-CoB_H11M9_PepM500_FlaMP_x6_SubMix_noTryps_P2_016_21.38578.38578.6	38578	5708.51	558.798	6+	3346.75	0	0.0356398	1.99155e-05	0.0171977	39.2082	98.6014	Confident
133	P02666	CASB_BOVIN Beta-casein OS=Bos taurus OX=9913 GN=CSN2 PE=1 SV=2	MFPPQSVLSLSQSK	PLPPTV	VLPVPQ	PLPPTVMFPPQS	SLSQSKVLPVPQ	NH2	171	11	NH2-M<ox>FPPQSVLSLSQSK<dm6-k>-COOH	Oxidation of M(1), dm6-K(14)	190402_UE-CoB_H11M9_PepM500_FlaMP_x6_SubMix_noTryps_P2_016_21.mgf	190402_UE-CoB_H11M9_PepM500_FlaMP_x6_SubMix_noTryps_P2_016_21.73219.73219.	73219	10351.9	800.436	2+	1597.86	1	-3.06347	-0.00245058	0.0177835	74.437	100	Confident
134	P02662	CASA1_BOVIN Alpha-S1-casein OS=Bos taurus OX=9913 GN=CSN1S1 PE=1 SV=2	EGIHAQQKEPMIGVNQELA	RLHSMK	YFYPEL	RLHSMKEGIHAQ	VNQELAYFYPEL	pyr	140	2	pyro-EGIHAQQK<dm6-k>EPMIGVNQELA-COOH	Pyrolidone from E(1), dm6-K(8)	190402_UE-CoB_H11M9_PepM500_FlaMP_x6_SubMix_noTryps_P2_016_21.mgf	190402_UE-CoB_H11M9_PepM500_FlaMP_x6_SubMix_noTryps_P2_016_21.56387.56387.2	56387	8050.31	1054.56	2+	2107.09	0	2.02508	0.00213556	0.0231981	80.5061	100	Confident
135	P02666	CASB_BOVIN Beta-casein OS=Bos taurus OX=9913 GN=CSN2 PE=1 SV=2	YQEPVLGPVRGPFPIIV	IQAFLL		IQAFLLYQEPVL	PFPIIV	dm6	208	34	dm6 nter-YQEPVLGPVRGPFPIIV-COOH	dm6-Nter(1)	190402_UE-CoB_H11M9_PepM500_FlaMP_x6_SubMix_noTryps_P2_016_21.mgf	190402_UE-CoB_H11M9_PepM500_FlaMP_x6_SubMix_noTryps_P2_016_21.96086.96086.2	96086	13512.3	958.067	2+	1914.12	0	0.538047	0.000515485	0.0184386	66.3827	100	Confident
136	P02662	CASA1_BOVIN Alpha-S1-casein OS=Bos taurus OX=9913 GN=CSN1S1 PE=1 SV=2	RPKHPIKHQGLPQEVLNENLLR	VAVALA	FFVAPF	VAVALARPKHPI	NENLLRFFVAPF	dm6	16	76	dm6 nter-RPK<dm6-k>HPIK<dm6-k>HQGLPQEVLNENLLR-COOH	dm6-K(3, 7), dm6-Nter(1)	190402_UE-CoB_H11M9_PepM500_FlaMP_x6_SubMix_noTryps_P2_016_21.mgf	190402_UE-CoB_H11M9_PepM500_FlaMP_x6_SubMix_noTryps_P2_016_21.33927.33927.4	33927	5114.43	680.674	4+	2717.67	1	-0.649246	-0.000441763	0.0158763	93.1876	100	Confident
137	UE0021	PtuFliC PtuFliC-FL21 OS=Ulrich Eckhard	SMGMYINTN		VASING	SMGMYI	MYINTNVASING	dm6	1	37	dm6 nter-SMGM<ox>YINTN-COOH	Oxidation of M(4), dm6-Nter(1)	190402_UE-CoB_H11M9_PepM500_FlaMP_x6_SubMix_noTryps_P2_016_21.mgf	190402_UE-CoB_H11M9_PepM500_FlaMP_x6_SubMix_noTryps_P2_016_21.46256.46256.1	46256	6691.07	1080.49	1+	1079.48	0	1.28758	0.00139122	0.0121131	19.2082	100	Confident
138	P02662	CASA1_BOVIN Alpha-S1-casein OS=Bos taurus OX=9913 GN=CSN1S1 PE=1 SV=2	RPKHPIKHQGLPQEVLNENLLR	VAVALA	FFVAPF	VAVALARPKHPI	NENLLRFFVAPF	NH2	16	86	NH2-RPK<dm6-k>HPIK<dm6-k>HQGLPQEVLNENLLR-COOH	dm6-K(3, 7)	190402_UE-CoB_H11M9_PepM500_FlaMP_x6_SubMix_noTryps_P2_016_21.mgf	190402_UE-CoB_H11M9_PepM500_FlaMP_x6_SubMix_noTryps_P2_016_21.39120.39120.3	39120	5777.29	895.543	3+	2683.6	0	1.59467	0.00142809	0.0271208	100	100	Confident
139	P02666	CASB_BOVIN Beta-casein OS=Bos taurus OX=9913 GN=CSN2 PE=1 SV=2	QSWMHQPHQPLPPTVMFPPQSVLSLS	LPLPLL	QSKVLP	LPLPLLQSWMHQ	SVLSLSQSKVLP	dm6	156	3	dm6 nter-QSWM<ox>HQPHQPLPPTVMFPPQSVLSLS-COOH	Oxidation of M(4), dm6-Nter(1)	190402_UE-CoB_H11M9_PepM500_FlaMP_x6_SubMix_noTryps_P2_016_21.mgf	190402_UE-CoB_H11M9_PepM500_FlaMP_x6_SubMix_noTryps_P2_016_21.83117.83117.3	83117	11713.8	1007.52	3+	3018.53	1	1.70493	0.00171718	0.0295076	45.8503	100	Confident
140	UE0001, UE0002, UE0011, UE0022	PtuFlaMP_FL2 PtuFlaMP-FL2-HExxH OS=Ulrich Eckhard; PtuFlaMP_FL2d PtuFlaMP-FL2d-HAxxH OS=Ulrich Eckhard; PtuFlaMP_HVR5 PtuFlaMP-HVR5-HExxH OS=Ulrich Eckhard; PtuFlaMP_FL1d PtuFlaMP-FL1d-HAxxH OS=Ulrich Eckhard	FLVLDDNDNSRSDF	SKGFQE; SKGFQE; SKGFQE; SKGFQE	DTGATY; DTGATY; DTGATY; DTGATY	SKGFQEFLVLDD	NSRSDFDTGATY	dm6	396; 396; 335; 436	4	dm6 nter-FLVLDDNDNSRSDF-COOH	dm6-Nter(1)	190402_UE-CoB_H11M9_PepM500_FlaMP_x6_SubMix_noTryps_P2_016_21.mgf	190402_UE-CoB_H11M9_PepM500_FlaMP_x6_SubMix_noTryps_P2_016_21.70038.70038.2	70038	9914.57	845.912	2+	1689.81	0	1.67769	0.00141918	0.011803	70	100	Confident
141	P02666	CASB_BOVIN Beta-casein OS=Bos taurus OX=9913 GN=CSN2 PE=1 SV=2	YQEPVLGPVRGPFP	IQAFLL	IIV	IQAFLLYQEPVL	VRGPFPIIV	dm6	208	17	dm6 nter-YQEPVLGPVRGPFP-COOH	dm6-Nter(1)	190402_UE-CoB_H11M9_PepM500_FlaMP_x6_SubMix_noTryps_P2_016_21.mgf	190402_UE-CoB_H11M9_PepM500_FlaMP_x6_SubMix_noTryps_P2_016_21.69874.69874.2	69874	9891.35	795.45	2+	1588.88	0	1.96674	0.00156444	0.00960803	60.8092	100	Confident
142	P02663	CASA2_BOVIN Alpha-S2-casein OS=Bos taurus OX=9913 GN=CSN1S2 PE=1 SV=2	QYLKTVYQH	QKFALP	QKAMKP	QKFALPQYLKTV	KTVYQHQKAMKP	dm6	193	7	dm6 nter-QYLK<dm6-k>TVYQH-COOH	dm6-K(4), dm6-Nter(1)	190402_UE-CoB_H11M9_PepM500_FlaMP_x6_SubMix_noTryps_P2_016_21.mgf	190402_UE-CoB_H11M9_PepM500_FlaMP_x6_SubMix_noTryps_P2_016_21.24105.24105.2	24105	3778.27	624.374	2+	1246.73	0	-0.577924	-0.000360841	0.00583085	57.4473	100	Confident
143	P02666	CASB_BOVIN Beta-casein OS=Bos taurus OX=9913 GN=CSN2 PE=1 SV=2	WMHQPHQPLPPTVMFPPQSVLS	LPLLQS	LSQSKV	LPLLQSWMHQPH	PQSVLSLSQSKV	dm6	158	19	dm6 nter-WM<ox>HQPHQPLPPTVM<ox>FPPQSVLS-COOH	Oxidation of M(2, 14), dm6-Nter(1)	190402_UE-CoB_H11M9_PepM500_FlaMP_x6_SubMix_noTryps_P2_016_21.mgf	190402_UE-CoB_H11M9_PepM500_FlaMP_x6_SubMix_noTryps_P2_016_21.70577.70577.3	70577	9989.53	874.114	3+	2619.32	0	0.190561	0.000166572	0.0185215	27.6955	99.3464	Confident
144	P02663	CASA2_BOVIN Alpha-S2-casein OS=Bos taurus OX=9913 GN=CSN1S2 PE=1 SV=2	FYQKFPQYLQ	LNEINQ	YLYQGP	LNEINQFYQKFP	FPQYLQYLYQGP	NH2	103	1	NH2-FYQK<dm6-k>FPQYLQ-COOH	dm6-K(4)	190402_UE-CoB_H11M9_PepM500_FlaMP_x6_SubMix_noTryps_P2_016_21.mgf	190402_UE-CoB_H11M9_PepM500_FlaMP_x6_SubMix_noTryps_P2_016_21.55345.55345.2	55345	7911.44	698.38	2+	1394.74	0	0.435155	0.000303904	0.0106157	26.1979	97.8723	Confident
145	P02666	CASB_BOVIN Beta-casein OS=Bos taurus OX=9913 GN=CSN2 PE=1 SV=2	VLPVPQKAVPYPQRDMPIQA	SLSQSK	FLLYQE	SLSQSKVLPVPQ	DMPIQAFLLYQE	dm6	185	15	dm6 nter-VLPVPQK<dm6-k>AVPYPQRDMPIQA-COOH	dm6-K(7), dm6-Nter(1)	190402_UE-CoB_H11M9_PepM500_FlaMP_x6_SubMix_noTryps_P2_016_21.mgf	190402_UE-CoB_H11M9_PepM500_FlaMP_x6_SubMix_noTryps_P2_016_21.63163.63163.3	63163	8975.97	772.456	3+	2314.35	0	-1.67144	-0.00129112	0.0247982	33.3724	99.3377	Confident
146	UE0021	PtuFliC PtuFliC-FL21 OS=Ulrich Eckhard	STTLVGMGNF	LIAANS	ITTGSL	LIAANSSTTLVG	VGMGNFITTGSL	dm6	208	1	dm6 nter-STTLVGMGNF-COOH	dm6-Nter(1)	190402_UE-CoB_H11M9_PepM500_FlaMP_x6_SubMix_noTryps_P2_016_21.mgf	190402_UE-CoB_H11M9_PepM500_FlaMP_x6_SubMix_noTryps_P2_016_21.71237.71237.2	71237	10081.5	530.783	2+	1059.55	0	2.08814	0.00110835	0.00789212	34.8149	99.5671	Confident
147	P02666	CASB_BOVIN Beta-casein OS=Bos taurus OX=9913 GN=CSN2 PE=1 SV=2	VYPFPGPIPNSLPQNIPPLTQTP	AQTQSL	VVVPPF	AQTQSLVYPFPG	PLTQTPVVVPPF	dm6	74	7	dm6 nter-VYPFPGPIPNSLPQNIPPLTQTP-COOH	dm6-Nter(1)	190402_UE-CoB_H11M9_PepM500_FlaMP_x6_SubMix_noTryps_P2_016_21.mgf	190402_UE-CoB_H11M9_PepM500_FlaMP_x6_SubMix_noTryps_P2_016_21.104216.104216.3	104216	14640.9	841.139	3+	2520.38	0	4.58089	0.00385315	0.0209096	18.2391	90.4762	Doubtful
148	UE0021	PtuFliC PtuFliC-FL21 OS=Ulrich Eckhard	TEELSGVVNA	KFTISN	FNEASG	KFTISNTEELSG	SGVVNAFNEASG	dm6	343	11	dm6 nter-TEELSGVVNA-COOH	dm6-Nter(1)	190402_UE-CoB_H11M9_PepM500_FlaMP_x6_SubMix_noTryps_P2_016_21.mgf	190402_UE-CoB_H11M9_PepM500_FlaMP_x6_SubMix_noTryps_P2_016_21.48098.48098.1	48098	6933.98	1052.57	1+	1051.56	0	-0.9377	-0.000986993	0.00617741	25.0864	100	Confident
149	UE0021	PtuFliC PtuFliC-FL21 OS=Ulrich Eckhard	VASINGQRNLNKSTEGLTTSMQRLSSG	MYINTN	LRINSA	MYINTNVASING	QRLSSGLRINSA	dm6	10	14	dm6 nter-VASINGQRNLNK<dm6-k>STEGLTTSMQRLSSG-COOH	dm6-K(12), dm6-Nter(1)	190402_UE-CoB_H11M9_PepM500_FlaMP_x6_SubMix_noTryps_P2_016_21.mgf	190402_UE-CoB_H11M9_PepM500_FlaMP_x6_SubMix_noTryps_P2_016_21.46534.46534.4	46534	6726.67	730.151	4+	2916.57	0	0.500398	0.000365366	0.0267763	20.5061	94.0789	Confident
150	UE0021	PtuFliC PtuFliC-FL21 OS=Ulrich Eckhard	FFGEDMGAETYELK	SVSVGS	NQTAAN	SVSVGSFFGEDM	ETYELKNQTAAN	dm6	165	2	dm6 nter-FFGEDMGAETYELK<dm6-k>-COOH	dm6-K(14), dm6-Nter(1)	190402_UE-CoB_H11M9_PepM500_FlaMP_x6_SubMix_noTryps_P2_016_21.mgf	190402_UE-CoB_H11M9_PepM500_FlaMP_x6_SubMix_noTryps_P2_016_21.64935.64935.	64935	9219.14	853.429	2+	1703.84	1	0.855932	0.000730047	0.00999094	100	100	Confident
151	P02666	CASB_BOVIN Beta-casein OS=Bos taurus OX=9913 GN=CSN2 PE=1 SV=2	QSWMHQPHQPLPPTVMFPPQSVLS	LPLPLL	LSQSKV	LPLPLLQSWMHQ	PQSVLSLSQSKV	dm6	156	16	dm6 nter-QSWMHQPHQPLPPTVMFPPQSVLS-COOH	dm6-Nter(1)	190402_UE-CoB_H11M9_PepM500_FlaMP_x6_SubMix_noTryps_P2_016_21.mgf	190402_UE-CoB_H11M9_PepM500_FlaMP_x6_SubMix_noTryps_P2_016_21.79633.79633.3	79633	11229.7	935.147	3+	2802.42	0	0.261661	0.000244692	0.0296274	52.6761	100	Confident
152	UE0001, UE0002, UE0022	PtuFlaMP_FL2 PtuFlaMP-FL2-HExxH OS=Ulrich Eckhard; PtuFlaMP_FL2d PtuFlaMP-FL2d-HAxxH OS=Ulrich Eckhard; PtuFlaMP_FL1d PtuFlaMP-FL1d-HAxxH OS=Ulrich Eckhard	MSVATRNANDGISMLQVAEGAQQEITNTLQRMRDLA	TSQING; TSQING; TSQING	VQAANA; VQAANA; VQAANA	TSQINGMSVATR	RMRDLAVQAANA	dm6	19; 19; 59	1	dm6 nter-MSVATRNANDGISMLQVAEGAQQEITNTLQRM<ox>RDLA-COOH	Oxidation of M(32), dm6-Nter(1)	190402_UE-CoB_H11M9_PepM500_FlaMP_x6_SubMix_noTryps_P2_016_21.mgf	190402_UE-CoB_H11M9_PepM500_FlaMP_x6_SubMix_noTryps_P2_016_21.90450.90450.4	90450	12728	996.759	4+	3981.99	1	3.79908	0.0037858	0.0250805	39.5861	98.6486	Confident
153	UE0021	PtuFliC PtuFliC-FL21 OS=Ulrich Eckhard	TEELSGVVNA	KFTISN	FNEASG	KFTISNTEELSG	SGVVNAFNEASG	dm6	343	11	dm6 nter-TEELSGVVNA-COOH	dm6-Nter(1)	190402_UE-CoB_H11M9_PepM500_FlaMP_x6_SubMix_noTryps_P2_016_21.mgf	190402_UE-CoB_H11M9_PepM500_FlaMP_x6_SubMix_noTryps_P2_016_21.49648.49648.2	49648	7146.72	526.789	2+	1051.56	0	2.71148	0.00142838	0.0126722	28.8606	99.1379	Confident
154	UE0022	PtuFlaMP_FL1d PtuFlaMP-FL1d-HAxxH OS=Ulrich Eckhard	TTALYGQRSLSKATAGLNSAMEKLSSG	MKIATN	LRINSA	MKIATNTTALYG	EKLSSGLRINSA	dm6	7	5	dm6 nter-TTALYGQRSLSK<dm6-k>ATAGLNSAMEK<dm6-k>LSSG-COOH	dm6-K(12, 23), dm6-Nter(1)	190402_UE-CoB_H11M9_PepM500_FlaMP_x6_SubMix_noTryps_P2_016_21.mgf	190402_UE-CoB_H11M9_PepM500_FlaMP_x6_SubMix_noTryps_P2_016_21.61227.61227.3	61227	8718.09	948.871	3+	2843.59	0	0.144906	0.000137497	0.0283659	100	100	Confident
155	P02666	CASB_BOVIN Beta-casein OS=Bos taurus OX=9913 GN=CSN2 PE=1 SV=2	WMHQPHQPLPPTVMFPPQSVLSLSQSK	LPLLQS	VLPVPQ	LPLLQSWMHQPH	SLSQSKVLPVPQ	dm6	158	19	dm6 nter-WM<ox>HQPHQPLPPTVMFPPQSVLSLSQSK<dm6-k>-COOH	Oxidation of M(2), dm6-K(27), dm6-Nter(1)	190402_UE-CoB_H11M9_PepM500_FlaMP_x6_SubMix_noTryps_P2_016_21.mgf	190402_UE-CoB_H11M9_PepM500_FlaMP_x6_SubMix_noTryps_P2_016_21.72965.72965.3	72965	10317.4	1061.57	3+	3180.69	1	-2.94423	-0.00312453	0.0265914	100	100	Confident
156	P02662	CASA1_BOVIN Alpha-S1-casein OS=Bos taurus OX=9913 GN=CSN1S1 PE=1 SV=2	HIQKEDVPSERYLG	NSVEQK	YLEQLL	NSVEQKHIQKED	SERYLGYLEQLL	NH2	95	3	NH2-HIQK<dm6-k>EDVPSERYLG-COOH	dm6-K(4)	190402_UE-CoB_H11M9_PepM500_FlaMP_x6_SubMix_noTryps_P2_016_21.mgf	190402_UE-CoB_H11M9_PepM500_FlaMP_x6_SubMix_noTryps_P2_016_21.26041.26041.3	26041	4056.25	568.977	3+	1703.91	0	1.70555	0.000970419	0.0114866	40.5552	99.3711	Confident
157	UE0021	PtuFliC PtuFliC-FL21 OS=Ulrich Eckhard	VASINGQRNLNKSTEGLTTSMQRLSSG	MYINTN	LRINSA	MYINTNVASING	QRLSSGLRINSA	dm6	10	14	dm6 nter-VASINGQRNLNK<dm6-k>STEGLTTSMQRLSSG-COOH	dm6-K(12), dm6-Nter(1)	190402_UE-CoB_H11M9_PepM500_FlaMP_x6_SubMix_noTryps_P2_016_21.mgf	190402_UE-CoB_H11M9_PepM500_FlaMP_x6_SubMix_noTryps_P2_016_21.45325.45325.4	45325	6568.19	730.151	4+	2916.57	0	0.302159	0.000220621	0.0256024	63.9794	100	Confident
158	P02666	CASB_BOVIN Beta-casein OS=Bos taurus OX=9913 GN=CSN2 PE=1 SV=2	WMHQPHQPLPPTVMFPPQSVLS	LPLLQS	LSQSKV	LPLLQSWMHQPH	PQSVLSLSQSKV	dm6	158	19	dm6 nter-WMHQPHQPLPPTVMFPPQSVLS-COOH	dm6-Nter(1)	190402_UE-CoB_H11M9_PepM500_FlaMP_x6_SubMix_noTryps_P2_016_21.mgf	190402_UE-CoB_H11M9_PepM500_FlaMP_x6_SubMix_noTryps_P2_016_21.77419.77419.3	77419	10926.3	863.452	3+	2587.33	0	2.03602	0.001758	0.0259044	42.4413	100	Confident
159	P02666	CASB_BOVIN Beta-casein OS=Bos taurus OX=9913 GN=CSN2 PE=1 SV=2	SKVLPVPQKAVPYPQRDMPIQA	VLSLSQ	FLLYQE	VLSLSQSKVLPV	DMPIQAFLLYQE	dm6	183	47	dm6 nter-SK<dm6-k>VLPVPQK<dm6-k>AVPYPQRDM<ox>PIQA-COOH	Oxidation of M(18), dm6-K(2, 9), dm6-Nter(1)	190402_UE-CoB_H11M9_PepM500_FlaMP_x6_SubMix_noTryps_P2_016_21.mgf	190402_UE-CoB_H11M9_PepM500_FlaMP_x6_SubMix_noTryps_P2_016_21.47974.47974.4	47974	6918.33	646.141	4+	2579.54	1	-2.22999	-0.00144033	0.0145901	40.6048	99.375	Confident
160	P02668	CASK_BOVIN Kappa-casein OS=Bos taurus OX=9913 GN=CSN3 PE=1 SV=1	QEQNQEQPIRCEKDERFFSD	LPFLGA	KIAKYI	LPFLGAQEQNQE	ERFFSDKIAKYI	pyr	22	2	pyro-QEQNQEQPIRC<cmm>EK<dm6-k>DERFFSD-COOH	Carbamidomethylation of C(11), Pyrolidone from Q(1), dm6-K(13)	190402_UE-CoB_H11M9_PepM500_FlaMP_x6_SubMix_noTryps_P2_016_21.mgf	190402_UE-CoB_H11M9_PepM500_FlaMP_x6_SubMix_noTryps_P2_016_21.45139.45139.3	45139	6543.85	867.403	3+	2599.18	0	1.60004	0.00138788	0.0305765	51.4267	100	Confident
161	UE0021	PtuFliC PtuFliC-FL21 OS=Ulrich Eckhard	MTGLIAANSSTTLVGMGN	VVTSTA	FITTGS	VVTSTAMTGLIA	LVGMGNFITTGS	dm6	199	85	dm6 nter-MTGLIAANSSTTLVGM<ox>GN-COOH	Oxidation of M(16), dm6-Nter(1)	190402_UE-CoB_H11M9_PepM500_FlaMP_x6_SubMix_noTryps_P2_016_21.mgf	190402_UE-CoB_H11M9_PepM500_FlaMP_x6_SubMix_noTryps_P2_016_21.78434.78434.2	78434	11064.4	894.457	2+	1786.9	0	-0.831475	-0.00074372	0.0168304	40.1323	100	Confident
162	P02668	CASK_BOVIN Kappa-casein OS=Bos taurus OX=9913 GN=CSN3 PE=1 SV=1	YYQQKPVALINNQ	PSYGLN	FLPYPY	PSYGLNYYQQKP	ALINNQFLPYPY	dm6	63	13	dm6 nter-YYQQK<dm6-k>PVALINNQ-COOH	dm6-K(5), dm6-Nter(1)	190402_UE-CoB_H11M9_PepM500_FlaMP_x6_SubMix_noTryps_P2_016_21.mgf	190402_UE-CoB_H11M9_PepM500_FlaMP_x6_SubMix_noTryps_P2_016_21.42462.42462.2	42462	6206.02	823.981	2+	1645.95	0	0.772757	0.000636736	0.0103759	39.5861	100	Confident
163	P02668	CASK_BOVIN Kappa-casein OS=Bos taurus OX=9913 GN=CSN3 PE=1 SV=1	WQVLSNTVPAKSCQAQPTTMARHPHPHLSF	PAQILQ	MAIPPK	PAQILQWQVLSN	HPHLSFMAIPPK	dm6	97	1	dm6 nter-WQVLSNTVPAK<dm6-k>SC<cmm>QAQPTTM<ox>ARHPHPHLSF-COOH	Carbamidomethylation of C(13), Oxidation of M(20), dm6-K(11), dm6-Nter(1)	190402_UE-CoB_H11M9_PepM500_FlaMP_x6_SubMix_noTryps_P2_016_21.mgf	190402_UE-CoB_H11M9_PepM500_FlaMP_x6_SubMix_noTryps_P2_016_21.44469.44469.5	44469	6458.78	702.969	5+	3509.81	0	0.50647	0.000356033	0.0177266	28.8606	98.6486	Confident
164	P02666	CASB_BOVIN Beta-casein OS=Bos taurus OX=9913 GN=CSN2 PE=1 SV=2	SKVLPVPQKAVPYPQRDMPIQA	VLSLSQ	FLLYQE	VLSLSQSKVLPV	DMPIQAFLLYQE	dm6	183	25	dm6 nter-SK<dm6-k>VLPVPQK<dm6-k>AVPYPQRDMPIQA-COOH	dm6-K(9, 2), dm6-Nter(1)	190402_UE-CoB_H11M9_PepM500_FlaMP_x6_SubMix_noTryps_P2_016_21.mgf	190402_UE-CoB_H11M9_PepM500_FlaMP_x6_SubMix_noTryps_P2_016_21.54859.54859.4	54859	7847.29	642.139	4+	2563.54	1	-7.14951	-0.00458921	0.019313	23.4679	97.2222	Doubtful
165	P02666	CASB_BOVIN Beta-casein OS=Bos taurus OX=9913 GN=CSN2 PE=1 SV=2	PFPKYPVEPFTESQ	PKHKEM	SLTLTD	PKHKEMPFPKYP	PFTESQSLTLTD	NH2	125	8	NH2-PFPK<dm6-k>YPVEPFTESQ-COOH	dm6-K(4)	190402_UE-CoB_H11M9_PepM500_FlaMP_x6_SubMix_noTryps_P2_016_21.mgf	190402_UE-CoB_H11M9_PepM500_FlaMP_x6_SubMix_noTryps_P2_016_21.64388.64388.	64388	9143.09	850.947	2+	1698.87	1	3.08603	0.00262449	0.0137232	65.8503	100	Confident
166	UE0021	PtuFliC PtuFliC-FL21 OS=Ulrich Eckhard	VGSFFGEDMGAETYE	ETISVS	LKNQTA	ETISVSVGSFFG	GAETYELKNQTA	dm6	162	4	dm6 nter-VGSFFGEDMGAETYE-COOH	dm6-Nter(1)	190402_UE-CoB_H11M9_PepM500_FlaMP_x6_SubMix_noTryps_P2_016_21.mgf	190402_UE-CoB_H11M9_PepM500_FlaMP_x6_SubMix_noTryps_P2_016_21.80845.80845.	80845	11396.8	837.37	2+	1671.72	1	1.81958	0.00152275	0.0117606	73.4679	100	Confident
167	UE0021	PtuFliC PtuFliC-FL21 OS=Ulrich Eckhard	SMGMYINTN		VASING	SMGMYI	MYINTNVASING	dm6	1	37	dm6 nter-SMGM<ox>YINTN-COOH	Oxidation of M(4), dm6-Nter(1)	190402_UE-CoB_H11M9_PepM500_FlaMP_x6_SubMix_noTryps_P2_016_21.mgf	190402_UE-CoB_H11M9_PepM500_FlaMP_x6_SubMix_noTryps_P2_016_21.47733.47733.1	47733	6886.55	1080.49	1+	1079.48	0	1.34859	0.00145714	0.0114955	16.3827	100	Confident
168	UE0022	PtuFlaMP_FL1d PtuFlaMP-FL1d-HAxxH OS=Ulrich Eckhard	TTALYGQRSLSKATAGLNSAMEKLSSG	MKIATN	LRINSA	MKIATNTTALYG	EKLSSGLRINSA	NH2	7	2	NH2-TTALYGQRSLSK<dm6-k>ATAGLNSAMEK<dm6-k>LSSG-COOH	dm6-K(23, 12)	190402_UE-CoB_H11M9_PepM500_FlaMP_x6_SubMix_noTryps_P2_016_21.mgf	190402_UE-CoB_H11M9_PepM500_FlaMP_x6_SubMix_noTryps_P2_016_21.60670.60670.4	60670	8642.21	703.392	4+	2809.53	0	4.05053	0.0028491	0.0180145	20.655	93.9189	Confident
169	P02666	CASB_BOVIN Beta-casein OS=Bos taurus OX=9913 GN=CSN2 PE=1 SV=2	QEPVLGPVRGPFPIIV	QAFLLY		QAFLLYQEPVLG	PFPIIV	NH2	209	1	NH2-QEPVLGPVRGPFPIIV-COOH		190402_UE-CoB_H11M9_PepM500_FlaMP_x6_SubMix_noTryps_P2_016_21.mgf	190402_UE-CoB_H11M9_PepM500_FlaMP_x6_SubMix_noTryps_P2_016_21.90699.90699.2	90699	12763.2	859.507	2+	1716.99	0	4.20795	0.00361674	0.0218252	23.5655	95.7806	Confident
170	P02666	CASB_BOVIN Beta-casein OS=Bos taurus OX=9913 GN=CSN2 PE=1 SV=2	WMHQPHQPLPPTVMFPPQSVLS	LPLLQS	LSQSKV	LPLLQSWMHQPH	PQSVLSLSQSKV	dm6	158	19	dm6 nter-WM<ox>HQPHQPLPPTVM<ox>FPPQSVLS-COOH	Oxidation of M(2, 14), dm6-Nter(1)	190402_UE-CoB_H11M9_PepM500_FlaMP_x6_SubMix_noTryps_P2_016_21.mgf	190402_UE-CoB_H11M9_PepM500_FlaMP_x6_SubMix_noTryps_P2_016_21.71711.71711.3	71711	10147.1	874.112	3+	2619.32	0	-1.45331	-0.00127036	0.0179049	17.6955	90.7285	Doubtful
171	P02662	CASA1_BOVIN Alpha-S1-casein OS=Bos taurus OX=9913 GN=CSN1S1 PE=1 SV=2	YFYPELFRQ	VNQELA	FYQLDA	VNQELAYFYPEL	PELFRQFYQLDA	dm6	159	4	dm6 nter-YFYPELFRQ-COOH	dm6-Nter(1)	190402_UE-CoB_H11M9_PepM500_FlaMP_x6_SubMix_noTryps_P2_016_21.mgf	190402_UE-CoB_H11M9_PepM500_FlaMP_x6_SubMix_noTryps_P2_016_21.67409.67409.1	67409	9561.31	1296.68	1+	1295.68	0	0.222621	0.000288669	0.00983746	56.5758	100	Confident
172	UE0021	PtuFliC PtuFliC-FL21 OS=Ulrich Eckhard	ILQQAGTSILA	QMTKNQ	QANQLP	QMTKNQILQQAG	GTSILAQANQLP	dm6	563	2	dm6 nter-ILQQAGTSILA-COOH	dm6-Nter(1)	190402_UE-CoB_H11M9_PepM500_FlaMP_x6_SubMix_noTryps_P2_016_21.mgf	190402_UE-CoB_H11M9_PepM500_FlaMP_x6_SubMix_noTryps_P2_016_21.59658.59658.1	59658	8500.37	1148.71	1+	1147.7	0	0.826262	0.000949136	0.0107652	25.8503	100	Confident
173	UE0021	PtuFliC PtuFliC-FL21 OS=Ulrich Eckhard	SMGMYINTN		VASING	SMGMYI	MYINTNVASING	dm6	1	37	dm6 nter-SMGM<ox>YINTN-COOH	Oxidation of M(4), dm6-Nter(1)	190402_UE-CoB_H11M9_PepM500_FlaMP_x6_SubMix_noTryps_P2_016_21.mgf	190402_UE-CoB_H11M9_PepM500_FlaMP_x6_SubMix_noTryps_P2_016_21.52222.52222.1	52222	7499.64	1080.49	1+	1079.48	0	2.1176	0.00228805	0.0114601	17.4473	100	Confident
174	P02666	CASB_BOVIN Beta-casein OS=Bos taurus OX=9913 GN=CSN2 PE=1 SV=2	QSWMHQPHQPLPPTVMFPPQSVLSLSQSK	LPLPLL	VLPVPQ	LPLPLLQSWMHQ	SLSQSKVLPVPQ	NH2	156	9	NH2-QSWMHQPHQPLPPTVM<ox>FPPQSVLSLSQSK<dm6-k>-COOH	Oxidation of M(16), dm6-K(29)	190402_UE-CoB_H11M9_PepM500_FlaMP_x6_SubMix_noTryps_P2_016_21.mgf	190402_UE-CoB_H11M9_PepM500_FlaMP_x6_SubMix_noTryps_P2_016_21.76333.76333.3	76333	10775.1	1121.93	3+	3361.72	1	11.4231	0.012812	0.0378464	29.2082	98.6111	Doubtful
175	UE0021	PtuFliC PtuFliC-FL21 OS=Ulrich Eckhard	ILQQAGTSILAQANQLPQSALS	QMTKNQ	LLGG	QMTKNQILQQAG	PQSALSLLGG	dm6	563	3	dm6 nter-ILQQAGTSILAQANQLPQSALS-COOH	dm6-Nter(1)	190402_UE-CoB_H11M9_PepM500_FlaMP_x6_SubMix_noTryps_P2_016_21.mgf	190402_UE-CoB_H11M9_PepM500_FlaMP_x6_SubMix_noTryps_P2_016_21.86714.86714.2	86714	12204.2	1143.65	2+	2285.28	0	2.52873	0.00289198	0.020255	100	100	Confident
176	UE0021	PtuFliC PtuFliC-FL21 OS=Ulrich Eckhard	MTGLIAANSSTTLVGMG	VVTSTA	NFITTG	VVTSTAMTGLIA	TLVGMGNFITTG	dm6	199	56	dm6 nter-MTGLIAANSSTTLVGM<ox>G-COOH	Oxidation of M(16), dm6-Nter(1)	190402_UE-CoB_H11M9_PepM500_FlaMP_x6_SubMix_noTryps_P2_016_21.mgf	190402_UE-CoB_H11M9_PepM500_FlaMP_x6_SubMix_noTryps_P2_016_21.73804.73804.	73804	10432	837.439	2+	1672.86	0	3.01807	0.00252744	0.0176801	24.8149	96.9957	Confident
177	P02666	CASB_BOVIN Beta-casein OS=Bos taurus OX=9913 GN=CSN2 PE=1 SV=2	WMHQPHQPLPPTVMFPPQSVLSLSQSK	LPLLQS	VLPVPQ	LPLLQSWMHQPH	SLSQSKVLPVPQ	dm6	158	10	dm6 nter-WMHQPHQPLPPTVM<ox>FPPQSVLSLSQSK<dm6-k>-COOH	Oxidation of M(14), dm6-K(27), dm6-Nter(1)	190402_UE-CoB_H11M9_PepM500_FlaMP_x6_SubMix_noTryps_P2_016_21.mgf	190402_UE-CoB_H11M9_PepM500_FlaMP_x6_SubMix_noTryps_P2_016_21.75941.75941.4	75941	10719.7	796.433	4+	3180.69	1	3.93277	0.00313119	0.021947	44.9485	100	Confident
178	P02666	CASB_BOVIN Beta-casein OS=Bos taurus OX=9913 GN=CSN2 PE=1 SV=2	QSWMHQPHQPLPPTVMFPPQS	LPLPLL	VLSLSQ	LPLPLLQSWMHQ	MFPPQSVLSLSQ	dm6	156	6	dm6 nter-QSWMHQPHQPLPPTVM<ox>FPPQS-COOH	Oxidation of M(16), dm6-Nter(1)	190402_UE-CoB_H11M9_PepM500_FlaMP_x6_SubMix_noTryps_P2_016_21.mgf	190402_UE-CoB_H11M9_PepM500_FlaMP_x6_SubMix_noTryps_P2_016_21.63431.63431.3	63431	9011.47	840.752	3+	2519.23	0	1.32091	0.00111055	0.0206277	27.9588	98.6755	Confident
179	P02666	CASB_BOVIN Beta-casein OS=Bos taurus OX=9913 GN=CSN2 PE=1 SV=2	YPFPGPIPNSLPQNIPPLTQTP	QTQSLV	VVVPPF	QTQSLVYPFPGP	PLTQTPVVVPPF	dm6	75	13	dm6 nter-YPFPGPIPNSLPQNIPPLTQTP-COOH	dm6-Nter(1)	190402_UE-CoB_H11M9_PepM500_FlaMP_x6_SubMix_noTryps_P2_016_21.mgf	190402_UE-CoB_H11M9_PepM500_FlaMP_x6_SubMix_noTryps_P2_016_21.101481.101481.	101481	14253.3	1211.68	2+	2421.32	0	8.41133	0.0101917	0.0251122	40.8619	100	Confident
180	P02666	CASB_BOVIN Beta-casein OS=Bos taurus OX=9913 GN=CSN2 PE=1 SV=2	MPFPKYPVEPFTESQ	APKHKE	SLTLTD	APKHKEMPFPKY	PFTESQSLTLTD	dm6	124	3	dm6 nter-MPFPK<dm6-k>YPVEPFTESQ-COOH	dm6-K(5), dm6-Nter(1)	190402_UE-CoB_H11M9_PepM500_FlaMP_x6_SubMix_noTryps_P2_016_21.mgf	190402_UE-CoB_H11M9_PepM500_FlaMP_x6_SubMix_noTryps_P2_016_21.74102.74102.2	74102	10472.2	932.996	2+	1863.98	0	0.857005	0.000799581	0.0215418	30.655	99.5726	Confident
181	P02666	CASB_BOVIN Beta-casein OS=Bos taurus OX=9913 GN=CSN2 PE=1 SV=2	LLQSWMHQPHQPLPPTVMFPPQSVLSLSQSK	LHLPLP	VLPVPQ	LHLPLPLLQSWM	SLSQSKVLPVPQ	dm6	154	7	dm6 nter-LLQSWMHQPHQPLPPTVM<ox>FPPQSVLSLSQSK<dm6-k>-COOH	Oxidation of M(18), dm6-K(31), dm6-Nter(1)	190402_UE-CoB_H11M9_PepM500_FlaMP_x6_SubMix_noTryps_P2_016_21.mgf	190402_UE-CoB_H11M9_PepM500_FlaMP_x6_SubMix_noTryps_P2_016_21.82893.82893.4	82893	11682.6	906.746	4+	3621.95	1	1.44947	0.00131393	0.0324242	28.2391	98.6395	Confident
182	UE0021	PtuFliC PtuFliC-FL21 OS=Ulrich Eckhard	IRDTDFALETAQMTKNQ	SASRSR	ILQQAG	SASRSRIRDTDF	QMTKNQILQQAG	dm6	546	3	dm6 nter-IRDTDFALETAQMTK<dm6-k>NQ-COOH	dm6-K(15), dm6-Nter(1)	190402_UE-CoB_H11M9_PepM500_FlaMP_x6_SubMix_noTryps_P2_016_21.mgf	190402_UE-CoB_H11M9_PepM500_FlaMP_x6_SubMix_noTryps_P2_016_21.51088.51088.3	51088	7345.59	684.036	3+	2049.08	0	1.76575	0.00120784	0.0144843	41.0791	99.3151	Confident
183	P02666	CASB_BOVIN Beta-casein OS=Bos taurus OX=9913 GN=CSN2 PE=1 SV=2	VLPVPQKAVPYPQRDMPIQA	SLSQSK	FLLYQE	SLSQSKVLPVPQ	DMPIQAFLLYQE	dm6	185	15	dm6 nter-VLPVPQK<dm6-k>AVPYPQRDMPIQA-COOH	dm6-K(7), dm6-Nter(1)	190402_UE-CoB_H11M9_PepM500_FlaMP_x6_SubMix_noTryps_P2_016_21.mgf	190402_UE-CoB_H11M9_PepM500_FlaMP_x6_SubMix_noTryps_P2_016_21.63625.63625.3	63625	9038.15	772.459	3+	2314.35	0	2.30755	0.00178248	0.0247829	47.2125	100	Confident
184	P02666	CASB_BOVIN Beta-casein OS=Bos taurus OX=9913 GN=CSN2 PE=1 SV=2	SKVLPVPQKAVPYP	VLSLSQ	QRDMPI	VLSLSQSKVLPV	KAVPYPQRDMPI	dm6	183	3	dm6 nter-SK<dm6-k>VLPVPQK<dm6-k>AVPYP-COOH	dm6-K(9, 2), dm6-Nter(1)	190402_UE-CoB_H11M9_PepM500_FlaMP_x6_SubMix_noTryps_P2_016_21.mgf	190402_UE-CoB_H11M9_PepM500_FlaMP_x6_SubMix_noTryps_P2_016_21.47445.47445.3	47445	6848.89	542.37	3+	1624.08	0	3.80138	0.00206175	0.011957	62.84	100	Confident
185	UE0021	PtuFliC PtuFliC-FL21 OS=Ulrich Eckhard	SMGMYINTN		VASING	SMGMYI	MYINTNVASING	dm6	1	15	dm6 nter-SM<ox>GMYINTN-COOH	Oxidation of M(2), dm6-Nter(1)	190402_UE-CoB_H11M9_PepM500_FlaMP_x6_SubMix_noTryps_P2_016_21.mgf	190402_UE-CoB_H11M9_PepM500_FlaMP_x6_SubMix_noTryps_P2_016_21.40342.40342.1	40342	5931.22	1080.49	1+	1079.48	0	0.0517682	5.59351e-05	0.0113232	16.0206	96.875	Doubtful
186	P02666	CASB_BOVIN Beta-casein OS=Bos taurus OX=9913 GN=CSN2 PE=1 SV=2	WMHQPHQPLPPTVMFPPQS	LPLLQS	VLSLSQ	LPLLQSWMHQPH	MFPPQSVLSLSQ	dm6	158	9	dm6 nter-WMHQPHQPLPPTVMFPPQS-COOH	dm6-Nter(1)	190402_UE-CoB_H11M9_PepM500_FlaMP_x6_SubMix_noTryps_P2_016_21.mgf	190402_UE-CoB_H11M9_PepM500_FlaMP_x6_SubMix_noTryps_P2_016_21.64120.64120.3	64120	9106.05	763.724	3+	2288.14	0	1.94405	0.00148471	0.0191006	62.6761	100	Confident
187	UE0021	PtuFliC PtuFliC-FL21 OS=Ulrich Eckhard	MTGLIAANSSTTLVGMGNF	VVTSTA	ITTGSL	VVTSTAMTGLIA	VGMGNFITTGSL	dm6	199	7	dm6 nter-MTGLIAANSSTTLVGMGNF-COOH	dm6-Nter(1)	190402_UE-CoB_H11M9_PepM500_FlaMP_x6_SubMix_noTryps_P2_016_21.mgf	190402_UE-CoB_H11M9_PepM500_FlaMP_x6_SubMix_noTryps_P2_016_21.96364.96364.2	96364	13550.6	959.998	2+	1917.98	0	3.33528	0.00320185	0.0201363	100	100	Confident
188	P02666	CASB_BOVIN Beta-casein OS=Bos taurus OX=9913 GN=CSN2 PE=1 SV=2	EPVLGPVRGPFPIIV	AFLLYQ		AFLLYQEPVLGP	PFPIIV	pyr	210	2	pyro-EPVLGPVRGPFPIIV-COOH	Pyrolidone from E(1)	190402_UE-CoB_H11M9_PepM500_FlaMP_x6_SubMix_noTryps_P2_016_21.mgf	190402_UE-CoB_H11M9_PepM500_FlaMP_x6_SubMix_noTryps_P2_016_21.107885.107885.	107885	15157.8	786.973	2+	1570.92	1	2.30528	0.00181303	0.0131637	54.8149	100	Confident
189	P02662	CASA1_BOVIN Alpha-S1-casein OS=Bos taurus OX=9913 GN=CSN1S1 PE=1 SV=2	HQGLPQEVLNENL	PKHPIK	LRFFVA	PKHPIKHQGLPQ	VLNENLLRFFVA	dm6	23	1	dm6 nter-HQGLPQEVLNENL-COOH	dm6-Nter(1)	190402_UE-CoB_H11M9_PepM500_FlaMP_x6_SubMix_noTryps_P2_016_21.mgf	190402_UE-CoB_H11M9_PepM500_FlaMP_x6_SubMix_noTryps_P2_016_21.58210.58210.2	58210	8299.5	762.92	2+	1523.82	0	6.29325	0.00480122	0.0164528	21.0791	95.5466	Confident
190	UE0021	PtuFliC PtuFliC-FL21 OS=Ulrich Eckhard	MTGLIAANSSTTLVGMGN	VVTSTA	FITTGS	VVTSTAMTGLIA	LVGMGNFITTGS	dm6	199	85	dm6 nter-MTGLIAANSSTTLVGM<ox>GN-COOH	Oxidation of M(16), dm6-Nter(1)	190402_UE-CoB_H11M9_PepM500_FlaMP_x6_SubMix_noTryps_P2_016_21.mgf	190402_UE-CoB_H11M9_PepM500_FlaMP_x6_SubMix_noTryps_P2_016_21.81064.81064.3	81064	11427.6	596.642	3+	1786.9	0	0.669882	0.000399679	0.01576	27.2125	99.3631	Confident
191	P02662	CASA1_BOVIN Alpha-S1-casein OS=Bos taurus OX=9913 GN=CSN1S1 PE=1 SV=2	RPKHPIKHQGLPQEVLNENLLR	VAVALA	FFVAPF	VAVALARPKHPI	NENLLRFFVAPF	dm6	16	76	dm6 nter-RPK<dm6-k>HPIK<dm6-k>HQGLPQEVLNENLLR-COOH	dm6-K(3, 7), dm6-Nter(1)	190402_UE-CoB_H11M9_PepM500_FlaMP_x6_SubMix_noTryps_P2_016_21.mgf	190402_UE-CoB_H11M9_PepM500_FlaMP_x6_SubMix_noTryps_P2_016_21.37138.37138.4	37138	5522.51	680.424	4+	2717.67	0	-0.0322611	-2.19512e-05	0.0168047	97.9588	100	Confident
192	P02666	CASB_BOVIN Beta-casein OS=Bos taurus OX=9913 GN=CSN2 PE=1 SV=2	FAQTQSLVYPFPGPIPNSLPQNIPPLTQTP	QDKIHP	VVVPPF	QDKIHPFAQTQS	PLTQTPVVVPPF	dm6	67	3	dm6 nter-FAQTQSLVYPFPGPIPNSLPQNIPPLTQTP-COOH	dm6-Nter(1)	190402_UE-CoB_H11M9_PepM500_FlaMP_x6_SubMix_noTryps_P2_016_21.mgf	190402_UE-CoB_H11M9_PepM500_FlaMP_x6_SubMix_noTryps_P2_016_21.107602.107602.3	107602	15118.4	1099.6	3+	3295.77	0	2.34435	0.00257784	0.0264574	50.5552	100	Confident
193	UE0021	PtuFliC PtuFliC-FL21 OS=Ulrich Eckhard	FITTGSLGASQSTYSANRNK	LVGMGN	LSTIAT	LVGMGNFITTGS	SANRNKLSTIAT	dm6	217	3	dm6 nter-FITTGSLGASQSTYSANRNK<dm6-k>-COOH	dm6-K(20), dm6-Nter(1)	190402_UE-CoB_H11M9_PepM500_FlaMP_x6_SubMix_noTryps_P2_016_21.mgf	190402_UE-CoB_H11M9_PepM500_FlaMP_x6_SubMix_noTryps_P2_016_21.35993.35993.3	35993	5380.52	724.396	3+	2170.17	0	0.373403	0.000270492	0.0201171	100	100	Confident
194	P02666	CASB_BOVIN Beta-casein OS=Bos taurus OX=9913 GN=CSN2 PE=1 SV=2	QSWMHQPHQPLPPTVMFPPQSVLSLSQSK	LPLPLL	VLPVPQ	LPLPLLQSWMHQ	SLSQSKVLPVPQ	dm6	156	8	dm6 nter-QSWM<ox>HQPHQPLPPTVM<ox>FPPQSVLSLSQSK<dm6-k>-COOH	Oxidation of M(16, 4), dm6-K(29), dm6-Nter(1)	190402_UE-CoB_H11M9_PepM500_FlaMP_x6_SubMix_noTryps_P2_016_21.mgf	190402_UE-CoB_H11M9_PepM500_FlaMP_x6_SubMix_noTryps_P2_016_21.68481.68481.3	68481	9703.59	1138.26	3+	3411.77	0	-1.53036	-0.00174195	0.0374941	100	100	Confident
195	P02666	CASB_BOVIN Beta-casein OS=Bos taurus OX=9913 GN=CSN2 PE=1 SV=2	SKVLPVPQKAVPYPQRDMPIQA	VLSLSQ	FLLYQE	VLSLSQSKVLPV	DMPIQAFLLYQE	dm6	183	47	dm6 nter-SK<dm6-k>VLPVPQK<dm6-k>AVPYPQRDM<ox>PIQA-COOH	Oxidation of M(18), dm6-K(2, 9), dm6-Nter(1)	190402_UE-CoB_H11M9_PepM500_FlaMP_x6_SubMix_noTryps_P2_016_21.mgf	190402_UE-CoB_H11M9_PepM500_FlaMP_x6_SubMix_noTryps_P2_016_21.47027.47027.4	47027	6792.83	646.141	4+	2579.54	1	-1.47401	-0.000952048	0.0135215	56.5758	100	Confident
196	P02662	CASA1_BOVIN Alpha-S1-casein OS=Bos taurus OX=9913 GN=CSN1S1 PE=1 SV=2	RPKHPIKHQGLPQEVLNENL	VAVALA	LRFFVA	VAVALARPKHPI	VLNENLLRFFVA	NH2	16	12	NH2-RPK<dm6-k>HPIK<dm6-k>HQGLPQEVLNENL-COOH	dm6-K(3, 7)	190402_UE-CoB_H11M9_PepM500_FlaMP_x6_SubMix_noTryps_P2_016_21.mgf	190402_UE-CoB_H11M9_PepM500_FlaMP_x6_SubMix_noTryps_P2_016_21.32914.32914.3	32914	4980.36	805.814	3+	2414.42	0	1.34642	0.00108497	0.0293493	35.376	99.3151	Confident
197	P02668	CASK_BOVIN Kappa-casein OS=Bos taurus OX=9913 GN=CSN3 PE=1 SV=1	YVLSRYPSYGLN	KYIPIQ	YYQQKP	KYIPIQYVLSRY	PSYGLNYYQQKP	dm6	51	12	dm6 nter-YVLSRYPSYGLN-COOH	dm6-Nter(1)	190402_UE-CoB_H11M9_PepM500_FlaMP_x6_SubMix_noTryps_P2_016_21.mgf	190402_UE-CoB_H11M9_PepM500_FlaMP_x6_SubMix_noTryps_P2_016_21.55430.55430.3	55430	7922.38	489.268	3+	1464.78	0	0.250975	0.000122794	0.0189628	35.2288	99.3506	Confident
198	P02662	CASA1_BOVIN Alpha-S1-casein OS=Bos taurus OX=9913 GN=CSN1S1 PE=1 SV=2	FPEVFGKEKVNE	RFFVAP	LSKDIG	RFFVAPFPEVFG	KEKVNELSKDIG	dm6	43	2	dm6 nter-FPEVFGK<dm6-k>EK<dm6-k>VNE-COOH	dm6-K(9, 7), dm6-Nter(1)	190402_UE-CoB_H11M9_PepM500_FlaMP_x6_SubMix_noTryps_P2_016_21.mgf	190402_UE-CoB_H11M9_PepM500_FlaMP_x6_SubMix_noTryps_P2_016_21.42006.42006.3	42006	6145.15	508.978	3+	1523.91	0	3.31848	0.00168903	0.0176048	39.5861	98.6486	Confident
199	P02666	CASB_BOVIN Beta-casein OS=Bos taurus OX=9913 GN=CSN2 PE=1 SV=2	SKVLPVPQKAVPYPQRDMPIQAFL	VLSLSQ	LYQEPV	VLSLSQSKVLPV	PIQAFLLYQEPV	dm6	183	5	dm6 nter-SK<dm6-k>VLPVPQK<dm6-k>AVPYPQRDMPIQAFL-COOH	dm6-K(9, 2), dm6-Nter(1)	190402_UE-CoB_H11M9_PepM500_FlaMP_x6_SubMix_noTryps_P2_016_21.mgf	190402_UE-CoB_H11M9_PepM500_FlaMP_x6_SubMix_noTryps_P2_016_21.72271.72271.3	72271	10223.4	942.241	3+	2823.69	0	2.24806	0.00211821	0.0249575	74.2022	100	Confident
200	UE0021	PtuFliC PtuFliC-FL21 OS=Ulrich Eckhard	MTGLIAANSSTTLVGMGNF	VVTSTA	ITTGSL	VVTSTAMTGLIA	VGMGNFITTGSL	dm6	199	7	dm6 nter-MTGLIAANSSTTLVGMGNF-COOH	dm6-Nter(1)	190402_UE-CoB_H11M9_PepM500_FlaMP_x6_SubMix_noTryps_P2_016_21.mgf	190402_UE-CoB_H11M9_PepM500_FlaMP_x6_SubMix_noTryps_P2_016_21.96350.96350.	96350	13548.6	959.997	2+	1917.98	0	1.94817	0.00187023	0.0204074	86.1979	100	Confident
201	UE0021	PtuFliC PtuFliC-FL21 OS=Ulrich Eckhard	ILQQAGTSILAQA	QMTKNQ	NQLPQS	QMTKNQILQQAG	SILAQANQLPQS	dm6	563	4	dm6 nter-ILQQAGTSILAQA-COOH	dm6-Nter(1)	190402_UE-CoB_H11M9_PepM500_FlaMP_x6_SubMix_noTryps_P2_016_21.mgf	190402_UE-CoB_H11M9_PepM500_FlaMP_x6_SubMix_noTryps_P2_016_21.64157.64157.1	64157	9111.16	1347.81	1+	1346.8	0	1.71052	0.00230545	0.00759007	35.5284	100	Confident
202	P02666	CASB_BOVIN Beta-casein OS=Bos taurus OX=9913 GN=CSN2 PE=1 SV=2	VVVPPFLQPEVMG	PLTQTP	VSKVKE	PLTQTPVVVPPF	QPEVMGVSKVKE	dm6	97	30	dm6 nter-VVVPPFLQPEVM<ox>G-COOH	Oxidation of M(12), dm6-Nter(1)	190402_UE-CoB_H11M9_PepM500_FlaMP_x6_SubMix_noTryps_P2_016_21.mgf	190402_UE-CoB_H11M9_PepM500_FlaMP_x6_SubMix_noTryps_P2_016_21.94744.94744.2	94744	13326.7	731.418	2+	1460.82	0	3.60456	0.00263643	0.0149261	24.318	96.5517	Confident
203	P02666	CASB_BOVIN Beta-casein OS=Bos taurus OX=9913 GN=CSN2 PE=1 SV=2	WMHQPHQPLPPTVMFPPQSVLSLSQSK	LPLLQS	VLPVPQ	LPLLQSWMHQPH	SLSQSKVLPVPQ	dm6	158	17	dm6 nter-WM<ox>HQPHQPLPPTVM<ox>FPPQSVLSLSQSK<dm6-k>-COOH	Oxidation of M(2, 14), dm6-K(27), dm6-Nter(1)	190402_UE-CoB_H11M9_PepM500_FlaMP_x6_SubMix_noTryps_P2_016_21.mgf	190402_UE-CoB_H11M9_PepM500_FlaMP_x6_SubMix_noTryps_P2_016_21.70149.70149.4	70149	9930.08	800.429	4+	3196.68	1	0.31511	0.000252144	0.0206802	95.2288	100	Confident
204	UE0022	PtuFlaMP_FL1d PtuFlaMP-FL1d-HAxxH OS=Ulrich Eckhard	TAGLNSAMEKLSSG	RSLSKA	LRINSA	RSLSKATAGLNS	EKLSSGLRINSA	dm6	20	1	dm6 nter-TAGLNSAMEK<dm6-k>LSSG-COOH	dm6-K(10), dm6-Nter(1)	190402_UE-CoB_H11M9_PepM500_FlaMP_x6_SubMix_noTryps_P2_016_21.mgf	190402_UE-CoB_H11M9_PepM500_FlaMP_x6_SubMix_noTryps_P2_016_21.46635.46635.3	46635	6739.78	478.603	3+	1432.79	0	-0.0676223	-3.23642e-05	0.0103142	17.2125	90.411	Doubtful
205	UE0021	PtuFliC PtuFliC-FL21 OS=Ulrich Eckhard	VGSFFGEDMGAETYELKNQTAANEAAGLQNNVVTSTA	ETISVS	MTGLIA	ETISVSVGSFFG	VVTSTAMTGLIA	dm6	162	16	dm6 nter-VGSFFGEDMGAETYELK<dm6-k>NQTAANEAAGLQNNVVTSTA-COOH	dm6-K(17), dm6-Nter(1)	190402_UE-CoB_H11M9_PepM500_FlaMP_x6_SubMix_noTryps_P2_016_21.mgf	190402_UE-CoB_H11M9_PepM500_FlaMP_x6_SubMix_noTryps_P2_016_21.80198.80198.3	80198	11306.8	1301.97	3+	3901.9	1	-5.51077	-0.00717304	0.0442326	46.0206	100	Confident
206	P02666	CASB_BOVIN Beta-casein OS=Bos taurus OX=9913 GN=CSN2 PE=1 SV=2	FLLYQEPVLGPVRGPFP	DMPIQA	IIV	DMPIQAFLLYQE	VRGPFPIIV	dm6	205	14	dm6 nter-FLLYQEPVLGPVRGPFP-COOH	dm6-Nter(1)	190402_UE-CoB_H11M9_PepM500_FlaMP_x6_SubMix_noTryps_P2_016_21.mgf	190402_UE-CoB_H11M9_PepM500_FlaMP_x6_SubMix_noTryps_P2_016_21.96740.96740.	96740	13602.5	982.568	2+	1962.12	1	-0.158371	-0.000155531	0.0119983	88.8606	100	Confident
207	P02668	CASK_BOVIN Kappa-casein OS=Bos taurus OX=9913 GN=CSN3 PE=1 SV=1	QEQNQEQPIR	LPFLGA	CEKDER	LPFLGAQEQNQE	QEQPIRCEKDER	pyr	22	2	pyro-QEQNQEQPIR-COOH	Pyrolidone from Q(1)	190402_UE-CoB_H11M9_PepM500_FlaMP_x6_SubMix_noTryps_P2_016_21.mgf	190402_UE-CoB_H11M9_PepM500_FlaMP_x6_SubMix_noTryps_P2_016_21.24283.24283.2	24283	3802.02	626.798	2+	1251.58	0	-1.60113	-0.00100359	0.00709641	51.0237	100	Confident
208	UE0022	PtuFlaMP_FL1d PtuFlaMP-FL1d-HAxxH OS=Ulrich Eckhard	LNNIIENASASRSRIRDTD	DKTINN	FAIQTA	DKTINNLNNIIE	RIRDTDFAIQTA	dm6	550	1	dm6 nter-LNNIIENASASRSRIRDTD-COOH	dm6-Nter(1)	190402_UE-CoB_H11M9_PepM500_FlaMP_x6_SubMix_noTryps_P2_016_21.mgf	190402_UE-CoB_H11M9_PepM500_FlaMP_x6_SubMix_noTryps_P2_016_21.33639.33639.4	33639	5076.04	545.546	4+	2178.16	0	-0.405552	-0.000221248	0.0125986	24.9485	98.6111	Confident
209	P02666	CASB_BOVIN Beta-casein OS=Bos taurus OX=9913 GN=CSN2 PE=1 SV=2	QSWMHQPHQPLPPTVMFPPQSVLSLSQ	LPLPLL	SKVLPV	LPLPLLQSWMHQ	VLSLSQSKVLPV	dm6	156	12	dm6 nter-QSWM<ox>HQPHQPLPPTVM<ox>FPPQSVLSLSQ-COOH	Oxidation of M(4, 16), dm6-Nter(1)	190402_UE-CoB_H11M9_PepM500_FlaMP_x6_SubMix_noTryps_P2_016_21.mgf	190402_UE-CoB_H11M9_PepM500_FlaMP_x6_SubMix_noTryps_P2_016_21.77320.77320.3	77320	10912.2	1055.2	3+	3162.58	0	1.81522	0.00191542	0.0330454	44.9485	100	Confident
210	P02668	CASK_BOVIN Kappa-casein OS=Bos taurus OX=9913 GN=CSN3 PE=1 SV=1	QEQNQEQPIRC	LPFLGA	EKDERF	LPFLGAQEQNQE	EQPIRCEKDERF	pyr	22	2	pyro-QEQNQEQPIRC<cmm>-COOH	Carbamidomethylation of C(11), Pyrolidone from Q(1)	190402_UE-CoB_H11M9_PepM500_FlaMP_x6_SubMix_noTryps_P2_016_21.mgf	190402_UE-CoB_H11M9_PepM500_FlaMP_x6_SubMix_noTryps_P2_016_21.28741.28741.	28741	4435.78	706.817	2+	1411.62	0	3.49595	0.00247099	0.0124657	47.9588	100	Confident
211	UE0021	PtuFliC PtuFliC-FL21 OS=Ulrich Eckhard	LRINSAKDDAAGMQISNKLTSQINGLN	QRLSSG	VATRNA	QRLSSGLRINSA	QINGLNVATRNA	dm6	37	3	dm6 nter-LRINSAK<dm6-k>DDAAGMQISNK<dm6-k>LTSQINGLN-COOH	dm6-K(7, 18), dm6-Nter(1)	190402_UE-CoB_H11M9_PepM500_FlaMP_x6_SubMix_noTryps_P2_016_21.mgf	190402_UE-CoB_H11M9_PepM500_FlaMP_x6_SubMix_noTryps_P2_016_21.60946.60946.3	60946	8680.52	992.567	3+	2973.68	1	0.120949	0.00012001	0.0251671	100	100	Confident
212	P02666	CASB_BOVIN Beta-casein OS=Bos taurus OX=9913 GN=CSN2 PE=1 SV=2	QSWMHQPHQPLPPTVMFPPQSVLS	LPLPLL	LSQSKV	LPLPLLQSWMHQ	PQSVLSLSQSKV	dm6	156	15	dm6 nter-QSWMHQPHQPLPPTVM<ox>FPPQSVLS-COOH	Oxidation of M(16), dm6-Nter(1)	190402_UE-CoB_H11M9_PepM500_FlaMP_x6_SubMix_noTryps_P2_016_21.mgf	190402_UE-CoB_H11M9_PepM500_FlaMP_x6_SubMix_noTryps_P2_016_21.73858.73858.2	73858	10439.5	1410.22	2+	2818.41	0	4.97872	0.00702107	0.0424705	53.0103	100	Confident
213	P02663	CASA2_BOVIN Alpha-S2-casein OS=Bos taurus OX=9913 GN=CSN1S2 PE=1 SV=2	YLYQGPIVLNPWDQVKR	FPQYLQ	NAVPIT	FPQYLQYLYQGP	WDQVKRNAVPIT	dm6	113	6	dm6 nter-YLYQGPIVLNPWDQVK<dm6-k>R-COOH	dm6-K(16), dm6-Nter(1)	190402_UE-CoB_H11M9_PepM500_FlaMP_x6_SubMix_noTryps_P2_016_21.mgf	190402_UE-CoB_H11M9_PepM500_FlaMP_x6_SubMix_noTryps_P2_016_21.75098.75098.3	75098	10603.5	719.756	3+	2156.24	0	1.93709	0.00139423	0.0133459	100	100	Confident
214	P02666	CASB_BOVIN Beta-casein OS=Bos taurus OX=9913 GN=CSN2 PE=1 SV=2	LVYPFPGPIPNSLPQNIPPLTQTP	FAQTQS	VVVPPF	FAQTQSLVYPFP	PLTQTPVVVPPF	dm6	73	23	dm6 nter-LVYPFPGPIPNSLPQNIPPLTQTP-COOH	dm6-Nter(1)	190402_UE-CoB_H11M9_PepM500_FlaMP_x6_SubMix_noTryps_P2_016_21.mgf	190402_UE-CoB_H11M9_PepM500_FlaMP_x6_SubMix_noTryps_P2_016_21.107593.107593.2	107593	15117.1	1318.24	2+	2633.47	1	-5.51572	-0.0072683	0.0300787	31.3077	99.5671	Confident
215	P02666	CASB_BOVIN Beta-casein OS=Bos taurus OX=9913 GN=CSN2 PE=1 SV=2	WMHQPHQPLPPTVMFPPQSVLS	LPLLQS	LSQSKV	LPLLQSWMHQPH	PQSVLSLSQSKV	dm6	158	19	dm6 nter-WMHQPHQPLPPTVMFPPQSVLS-COOH	dm6-Nter(1)	190402_UE-CoB_H11M9_PepM500_FlaMP_x6_SubMix_noTryps_P2_016_21.mgf	190402_UE-CoB_H11M9_PepM500_FlaMP_x6_SubMix_noTryps_P2_016_21.77486.77486.2	77486	10935.6	1294.68	2+	2587.33	0	4.55326	0.00589497	0.0312528	23.3724	95.7082	Confident
216	UE0021	PtuFliC PtuFliC-FL21 OS=Ulrich Eckhard	SFFGEDMGAETYE	ISVSVG	LKNQTA	ISVSVGSFFGED	GAETYELKNQTA	dm6	164	1	dm6 nter-SFFGEDMGAETYE-COOH	dm6-Nter(1)	190402_UE-CoB_H11M9_PepM500_FlaMP_x6_SubMix_noTryps_P2_016_21.mgf	190402_UE-CoB_H11M9_PepM500_FlaMP_x6_SubMix_noTryps_P2_016_21.76609.76609.2	76609	10813.4	758.82	2+	1515.63	0	-1.66178	-0.001261	0.0119493	46.9897	100	Confident
217	UE0021	PtuFliC PtuFliC-FL21 OS=Ulrich Eckhard	FITTGSLGASQSTYSANRNKLSTIATTTTVSLG	LVGMGN	VKGSLG	LVGMGNFITTGS	TTVSLGVKGSLG	dm6	217	4	dm6 nter-FITTGSLGASQSTYSANRNK<dm6-k>LSTIATTTTVSLG-COOH	dm6-K(20), dm6-Nter(1)	190402_UE-CoB_H11M9_PepM500_FlaMP_x6_SubMix_noTryps_P2_016_21.mgf	190402_UE-CoB_H11M9_PepM500_FlaMP_x6_SubMix_noTryps_P2_016_21.109195.109195.4	109195	15345.2	854.973	4+	3415.85	0	4.61564	0.00394623	0.0232921	21.6749	96.5278	Confident
218	P02666	CASB_BOVIN Beta-casein OS=Bos taurus OX=9913 GN=CSN2 PE=1 SV=2	SKVLPVPQKAVPYPQRDMPIQA	VLSLSQ	FLLYQE	VLSLSQSKVLPV	DMPIQAFLLYQE	dm6	183	47	dm6 nter-SK<dm6-k>VLPVPQK<dm6-k>AVPYPQRDM<ox>PIQA-COOH	Oxidation of M(18), dm6-K(2, 9), dm6-Nter(1)	190402_UE-CoB_H11M9_PepM500_FlaMP_x6_SubMix_noTryps_P2_016_21.mgf	190402_UE-CoB_H11M9_PepM500_FlaMP_x6_SubMix_noTryps_P2_016_21.48226.48226.3	48226	6950.98	860.852	3+	2579.54	0	-0.154721	-0.000133192	0.0233618	44.437	100	Confident
219	UE0021	PtuFliC PtuFliC-FL21 OS=Ulrich Eckhard	SFFGEDMGAETYELKNQTAANEAAGLQNNVVTSTA	ISVSVG	MTGLIA	ISVSVGSFFGED	VVTSTAMTGLIA	dm6	164	4	dm6 nter-SFFGEDMGAETYELK<dm6-k>NQTAANEAAGLQNNVVTSTA-COOH	dm6-K(15), dm6-Nter(1)	190402_UE-CoB_H11M9_PepM500_FlaMP_x6_SubMix_noTryps_P2_016_21.mgf	190402_UE-CoB_H11M9_PepM500_FlaMP_x6_SubMix_noTryps_P2_016_21.84956.84956.4	84956	11961.8	937.461	4+	3745.81	0	2.78173	0.00260776	0.02025	90.3152	100	Confident
220	P02662	CASA1_BOVIN Alpha-S1-casein OS=Bos taurus OX=9913 GN=CSN1S1 PE=1 SV=2	RPKHPIKHQGLPQEVLNENLLR	VAVALA	FFVAPF	VAVALARPKHPI	NENLLRFFVAPF	dm6	16	76	dm6 nter-RPK<dm6-k>HPIK<dm6-k>HQGLPQEVLNENLLR-COOH	dm6-K(3, 7), dm6-Nter(1)	190402_UE-CoB_H11M9_PepM500_FlaMP_x6_SubMix_noTryps_P2_016_21.mgf	190402_UE-CoB_H11M9_PepM500_FlaMP_x6_SubMix_noTryps_P2_016_21.31519.31519.4	31519	4798.33	680.413	4+	2717.67	0	-15.3835	-0.0104673	0.0176279	45.376	100	Doubtful
221	UE0022	PtuFlaMP_FL1d PtuFlaMP-FL1d-HAxxH OS=Ulrich Eckhard	LTKMQITQQAATTLLAQANQLP	AIQTAE	QIALAL	AIQTAELTKMQI	QANQLPQIALAL	dm6	576	5	dm6 nter-LTK<dm6-k>MQITQQAATTLLAQANQLP-COOH	dm6-K(3), dm6-Nter(1)	190402_UE-CoB_H11M9_PepM500_FlaMP_x6_SubMix_noTryps_P2_016_21.mgf	190402_UE-CoB_H11M9_PepM500_FlaMP_x6_SubMix_noTryps_P2_016_21.86965.86965.4	86965	12239.1	613.865	4+	2450.42	1	2.2316	0.00136934	0.018035	36.9897	98.6486	Confident
222	P02663	CASA2_BOVIN Alpha-S2-casein OS=Bos taurus OX=9913 GN=CSN1S2 PE=1 SV=2	FALPQYLKTVYQH	SQRYQK	QKAMKP	SQRYQKFALPQY	KTVYQHQKAMKP	dm6	189	8	dm6 nter-FALPQYLK<dm6-k>TVYQH-COOH	dm6-K(8), dm6-Nter(1)	190402_UE-CoB_H11M9_PepM500_FlaMP_x6_SubMix_noTryps_P2_016_21.mgf	190402_UE-CoB_H11M9_PepM500_FlaMP_x6_SubMix_noTryps_P2_016_21.68368.68368.3	68368	9687.82	559.334	3+	1674.98	0	1.25189	0.000700226	0.017009	29.2082	98.6111	Confident
223	P02666	CASB_BOVIN Beta-casein OS=Bos taurus OX=9913 GN=CSN2 PE=1 SV=2	VVVPPFLQPEVMGVSKVKEAMAPK	PLTQTP	HKEMPF	PLTQTPVVVPPF	EAMAPKHKEMPF	dm6	97	1	dm6 nter-VVVPPFLQPEVMGVSK<dm6-k>VK<dm6-k>EAM<ox>APK<dm6-k>-COOH	Oxidation of M(21), dm6-K(16, 24, 18), dm6-Nter(1)	190402_UE-CoB_H11M9_PepM500_FlaMP_x6_SubMix_noTryps_P2_016_21.mgf	190402_UE-CoB_H11M9_PepM500_FlaMP_x6_SubMix_noTryps_P2_016_21.71350.71350.4	71350	10097	683.925	4+	2731.67	0	1.16674	0.00079796	0.0178563	49.5861	100	Confident
224	P02666	CASB_BOVIN Beta-casein OS=Bos taurus OX=9913 GN=CSN2 PE=1 SV=2	SKVLPVPQKAVPYPQRDMP	VLSLSQ	IQAFLL	VLSLSQSKVLPV	PQRDMPIQAFLL	dm6	183	6	dm6 nter-SK<dm6-k>VLPVPQK<dm6-k>AVPYPQRDMP-COOH	dm6-K(9, 2), dm6-Nter(1)	190402_UE-CoB_H11M9_PepM500_FlaMP_x6_SubMix_noTryps_P2_016_21.mgf	190402_UE-CoB_H11M9_PepM500_FlaMP_x6_SubMix_noTryps_P2_016_21.45753.45753.4	45753	6623.8	563.85	4+	2251.36	0	3.98674	0.00224791	0.0175473	57.2125	100	Confident
225	P02666	CASB_BOVIN Beta-casein OS=Bos taurus OX=9913 GN=CSN2 PE=1 SV=2	TDVENLHLPLPLL	SQSLTL	QSWMHQ	SQSLTLTDVENL	LPLPLLQSWMHQ	dm6	143	1	dm6 nter-TDVENLHLPLPLL-COOH	dm6-Nter(1)	190402_UE-CoB_H11M9_PepM500_FlaMP_x6_SubMix_noTryps_P2_016_21.mgf	190402_UE-CoB_H11M9_PepM500_FlaMP_x6_SubMix_noTryps_P2_016_21.98455.98455.2	98455	13844.5	754.452	2+	1506.89	0	2.23306	0.00168474	0.0138859	42.5964	100	Confident
226	UE0021	PtuFliC PtuFliC-FL21 OS=Ulrich Eckhard	VGSFFGEDMGAETYELKNQTAANEAAGLQNNVVTSTA	ETISVS	MTGLIA	ETISVSVGSFFG	VVTSTAMTGLIA	dm6	162	16	dm6 nter-VGSFFGEDMGAETYELK<dm6-k>NQTAANEAAGLQNNVVTSTA-COOH	dm6-K(17), dm6-Nter(1)	190402_UE-CoB_H11M9_PepM500_FlaMP_x6_SubMix_noTryps_P2_016_21.mgf	190402_UE-CoB_H11M9_PepM500_FlaMP_x6_SubMix_noTryps_P2_016_21.86704.86704.4	86704	12202.8	976.483	4+	3901.9	0	2.31203	0.00225766	0.0194194	99.2082	100	Confident
227	UE0021	PtuFliC PtuFliC-FL21 OS=Ulrich Eckhard	MTGLIAANSSTTLVGMG	VVTSTA	NFITTG	VVTSTAMTGLIA	TLVGMGNFITTG	dm6	199	56	dm6 nter-MTGLIAANSSTTLVGM<ox>G-COOH	Oxidation of M(16), dm6-Nter(1)	190402_UE-CoB_H11M9_PepM500_FlaMP_x6_SubMix_noTryps_P2_016_21.mgf	190402_UE-CoB_H11M9_PepM500_FlaMP_x6_SubMix_noTryps_P2_016_21.78779.78779.	78779	11112.1	837.943	2+	1672.86	1	5.46091	0.00457317	0.0202841	53.9794	100	Confident
228	UE0022	PtuFlaMP_FL1d PtuFlaMP-FL1d-HAxxH OS=Ulrich Eckhard	LRINSAKDDAAGLQISNRLTSQING	EKLSSG	MSVATR	EKLSSGLRINSA	TSQINGMSVATR	dm6	34	27	dm6 nter-LRINSAK<dm6-k>DDAAGLQISNRLTSQING-COOH	dm6-K(7), dm6-Nter(1)	190402_UE-CoB_H11M9_PepM500_FlaMP_x6_SubMix_noTryps_P2_016_21.mgf	190402_UE-CoB_H11M9_PepM500_FlaMP_x6_SubMix_noTryps_P2_016_21.112855.112855.4	112855	16494.7	681.645	4+	2722.54	0	5.12313	0.00349214	0.0186633	43.8722	100	Confident
229	P02662	CASA1_BOVIN Alpha-S1-casein OS=Bos taurus OX=9913 GN=CSN1S1 PE=1 SV=2	YVPLGTQYTD	PSGAWY	APSFSD	PSGAWYYVPLGT	GTQYTDAPSFSD	dm6	181	3	dm6 nter-YVPLGTQYTD-COOH	dm6-Nter(1)	190402_UE-CoB_H11M9_PepM500_FlaMP_x6_SubMix_noTryps_P2_016_21.mgf	190402_UE-CoB_H11M9_PepM500_FlaMP_x6_SubMix_noTryps_P2_016_21.57883.57883.2	57883	8253.73	595.812	2+	1189.61	0	1.81995	0.00108435	0.0114088	22.2185	95.3782	Confident
230	UE0021	PtuFliC PtuFliC-FL21 OS=Ulrich Eckhard	SMGMYINTN		VASING	SMGMYI	MYINTNVASING	dm6	1	28	dm6 nter-SMGMYINTN-COOH	dm6-Nter(1)	190402_UE-CoB_H11M9_PepM500_FlaMP_x6_SubMix_noTryps_P2_016_21.mgf	190402_UE-CoB_H11M9_PepM500_FlaMP_x6_SubMix_noTryps_P2_016_21.56490.56490.1	56490	8063.99	1065.49	1+	1063.49	1	-9.45365	-0.0100634	0.00828622	15.2288	94.5946	Doubtful
231	UE0021	PtuFliC PtuFliC-FL21 OS=Ulrich Eckhard	VGSFFGEDMGAETYELKNQTAANEAAGLQNNVVTSTA	ETISVS	MTGLIA	ETISVSVGSFFG	VVTSTAMTGLIA	dm6	162	6	dm6 nter-VGSFFGEDM<ox>GAETYELK<dm6-k>NQTAANEAAGLQNNVVTSTA-COOH	Oxidation of M(9), dm6-K(17), dm6-Nter(1)	190402_UE-CoB_H11M9_PepM500_FlaMP_x6_SubMix_noTryps_P2_016_21.mgf	190402_UE-CoB_H11M9_PepM500_FlaMP_x6_SubMix_noTryps_P2_016_21.80216.80216.3	80216	11309.3	1306.97	3+	3917.89	0	0.195389	0.000255367	0.0367628	100	100	Confident
232	P02666	CASB_BOVIN Beta-casein OS=Bos taurus OX=9913 GN=CSN2 PE=1 SV=2	QSWMHQPHQPLPPTVMFPPQSVLSLSQ	LPLPLL	SKVLPV	LPLPLLQSWMHQ	VLSLSQSKVLPV	dm6	156	12	dm6 nter-QSWM<ox>HQPHQPLPPTVM<ox>FPPQSVLSLSQ-COOH	Oxidation of M(4, 16), dm6-Nter(1)	190402_UE-CoB_H11M9_PepM500_FlaMP_x6_SubMix_noTryps_P2_016_21.mgf	190402_UE-CoB_H11M9_PepM500_FlaMP_x6_SubMix_noTryps_P2_016_21.78685.78685.3	78685	11099.5	1055.2	3+	3162.58	0	1.87907	0.0019828	0.0330943	50.0436	100	Confident
233	P02668	CASK_BOVIN Kappa-casein OS=Bos taurus OX=9913 GN=CSN3 PE=1 SV=1	QEQNQEQPIRCEKDERFFSDKIAK	LPFLGA	YIPIQY	LPFLGAQEQNQE	SDKIAKYIPIQY	pyr	22	7	pyro-QEQNQEQPIRC<cmm>EK<dm6-k>DERFFSDK<dm6-k>IAK<dm6-k>-COOH	Carbamidomethylation of C(11), Pyrolidone from Q(1), dm6-K(24, 13, 21)	190402_UE-CoB_H11M9_PepM500_FlaMP_x6_SubMix_noTryps_P2_016_21.mgf	190402_UE-CoB_H11M9_PepM500_FlaMP_x6_SubMix_noTryps_P2_016_21.39898.39898.4	39898	5876.53	777.911	4+	3107.62	0	-1.95015	-0.00151704	0.0153097	20.4096	93.9189	Confident
234	P02666	CASB_BOVIN Beta-casein OS=Bos taurus OX=9913 GN=CSN2 PE=1 SV=2	WMHQPHQPLPPTVMFPPQSVLSLSQ	LPLLQS	SKVLPV	LPLLQSWMHQPH	VLSLSQSKVLPV	dm6	158	22	dm6 nter-WM<ox>HQPHQPLPPTVM<ox>FPPQSVLSLSQ-COOH	Oxidation of M(2, 14), dm6-Nter(1)	190402_UE-CoB_H11M9_PepM500_FlaMP_x6_SubMix_noTryps_P2_016_21.mgf	190402_UE-CoB_H11M9_PepM500_FlaMP_x6_SubMix_noTryps_P2_016_21.78241.78241.4	78241	11037.9	738.132	4+	2947.49	1	0.977245	0.00072109	0.0190618	36.1979	98.6928	Confident
235	P02666	CASB_BOVIN Beta-casein OS=Bos taurus OX=9913 GN=CSN2 PE=1 SV=2	YQEPVLGPVRGPFPIIV	IQAFLL		IQAFLLYQEPVL	PFPIIV	dm6	208	34	dm6 nter-YQEPVLGPVRGPFPIIV-COOH	dm6-Nter(1)	190402_UE-CoB_H11M9_PepM500_FlaMP_x6_SubMix_noTryps_P2_016_21.mgf	190402_UE-CoB_H11M9_PepM500_FlaMP_x6_SubMix_noTryps_P2_016_21.95360.95360.3	95360	13413.7	639.048	3+	1914.12	0	1.52664	0.000975598	0.0225451	53.5655	100	Confident
236	P02666	CASB_BOVIN Beta-casein OS=Bos taurus OX=9913 GN=CSN2 PE=1 SV=2	SKVLPVPQK	VLSLSQ	AVPYPQ	VLSLSQSKVLPV	LPVPQKAVPYPQ	dm6	183	6	dm6 nter-SK<dm6-k>VLPVPQK<dm6-k>-COOH	dm6-K(9, 2), dm6-Nter(1)	190402_UE-CoB_H11M9_PepM500_FlaMP_x6_SubMix_noTryps_P2_016_21.mgf	190402_UE-CoB_H11M9_PepM500_FlaMP_x6_SubMix_noTryps_P2_016_21.21472.21472.	21472	3396.33	549.412	2+	1096.81	0	1.54775	0.000850351	0.00964011	23.6653	96.1039	Confident
237	P02666	CASB_BOVIN Beta-casein OS=Bos taurus OX=9913 GN=CSN2 PE=1 SV=2	SKVLPVPQKAVPYPQRDMPIQA	VLSLSQ	FLLYQE	VLSLSQSKVLPV	DMPIQAFLLYQE	dm6	183	47	dm6 nter-SK<dm6-k>VLPVPQK<dm6-k>AVPYPQRDM<ox>PIQA-COOH	Oxidation of M(18), dm6-K(2, 9), dm6-Nter(1)	190402_UE-CoB_H11M9_PepM500_FlaMP_x6_SubMix_noTryps_P2_016_21.mgf	190402_UE-CoB_H11M9_PepM500_FlaMP_x6_SubMix_noTryps_P2_016_21.47984.47984.3	47984	6919.65	860.852	3+	2579.54	0	-0.696451	-0.000599542	0.0234591	54.318	100	Confident
238	P02663	CASA2_BOVIN Alpha-S2-casein OS=Bos taurus OX=9913 GN=CSN1S2 PE=1 SV=2	FALPQYLK	SQRYQK	TVYQHQ	SQRYQKFALPQY	LPQYLKTVYQHQ	dm6	189	15	dm6 nter-FALPQYLK<dm6-k>-COOH	dm6-K(8), dm6-Nter(1)	190402_UE-CoB_H11M9_PepM500_FlaMP_x6_SubMix_noTryps_P2_016_21.mgf	190402_UE-CoB_H11M9_PepM500_FlaMP_x6_SubMix_noTryps_P2_016_21.62176.62176.1	62176	8842.31	1047.69	1+	1046.68	0	5.58975	0.00585631	0.0131997	34.0894	100	Confident
239	UE0021	PtuFliC PtuFliC-FL21 OS=Ulrich Eckhard	NFITTGSLGASQSTYSANRNK	TLVGMG	LSTIAT	TLVGMGNFITTG	SANRNKLSTIAT	dm6	216	3	dm6 nter-NFITTGSLGASQSTYSANRNK<dm6-k>-COOH	dm6-K(21), dm6-Nter(1)	190402_UE-CoB_H11M9_PepM500_FlaMP_x6_SubMix_noTryps_P2_016_21.mgf	190402_UE-CoB_H11M9_PepM500_FlaMP_x6_SubMix_noTryps_P2_016_21.41235.41235.2	41235	6046.52	1143.12	2+	2284.21	0	3.79828	0.00434185	0.0318932	100	100	Confident
240	UE0021	PtuFliC PtuFliC-FL21 OS=Ulrich Eckhard	INGLNVATRNAND	NKLTSQ	GISMAQ	NKLTSQINGLNV	TRNANDGISMAQ	dm6	59	1	dm6 nter-INGLNVATRNAND-COOH	dm6-Nter(1)	190402_UE-CoB_H11M9_PepM500_FlaMP_x6_SubMix_noTryps_P2_016_21.mgf	190402_UE-CoB_H11M9_PepM500_FlaMP_x6_SubMix_noTryps_P2_016_21.33182.33182.	33182	5015.8	703.884	2+	1404.75	1	-2.88091	-0.00202638	0.0187727	34.2022	99.5652	Confident
241	UE0021	PtuFliC PtuFliC-FL21 OS=Ulrich Eckhard	SMGMYINTN		VASING	SMGMYI	MYINTNVASING	dm6	1	28	dm6 nter-SMGMYINTN-COOH	dm6-Nter(1)	190402_UE-CoB_H11M9_PepM500_FlaMP_x6_SubMix_noTryps_P2_016_21.mgf	190402_UE-CoB_H11M9_PepM500_FlaMP_x6_SubMix_noTryps_P2_016_21.58053.58053.1	58053	8277.65	1064.5	1+	1063.49	0	6.81369	0.00725315	0.0116537	16.1979	97.2222	Confident
242	UE0001, UE0002, UE0011, UE0022	PtuFlaMP_FL2 PtuFlaMP-FL2-HExxH OS=Ulrich Eckhard; PtuFlaMP_FL2d PtuFlaMP-FL2d-HAxxH OS=Ulrich Eckhard; PtuFlaMP_HVR5 PtuFlaMP-HVR5-HExxH OS=Ulrich Eckhard; PtuFlaMP_FL1d PtuFlaMP-FL1d-HAxxH OS=Ulrich Eckhard	ISDATSFGSKKLFQKA	KREINR; KREINR; KREINR; KREINR	SGSLVD; SGSLVD; SGSLVD; SGSLVD	KREINRISDATS	KLFQKASGSLVD	dm6	84; 84; 23; 124	2	dm6 nter-ISDATSFGSK<dm6-k>K<dm6-k>LFQK<dm6-k>A-COOH	dm6-K(10, 11, 15), dm6-Nter(1)	190402_UE-CoB_H11M9_PepM500_FlaMP_x6_SubMix_noTryps_P2_016_21.mgf	190402_UE-CoB_H11M9_PepM500_FlaMP_x6_SubMix_noTryps_P2_016_21.36318.36318.3	36318	5420.44	622.066	3+	1863.18	0	-0.247993	-0.000154268	0.0205842	59.5861	100	Confident
243	P02666	CASB_BOVIN Beta-casein OS=Bos taurus OX=9913 GN=CSN2 PE=1 SV=2	MFPPQSVLSLSQSK	PLPPTV	VLPVPQ	PLPPTVMFPPQS	SLSQSKVLPVPQ	NH2	171	11	NH2-M<ox>FPPQSVLSLSQSK<dm6-k>-COOH	Oxidation of M(1), dm6-K(14)	190402_UE-CoB_H11M9_PepM500_FlaMP_x6_SubMix_noTryps_P2_016_21.mgf	190402_UE-CoB_H11M9_PepM500_FlaMP_x6_SubMix_noTryps_P2_016_21.70820.70820.	70820	10023.6	800.429	2+	1597.86	1	-12.2195	-0.0097748	0.0175973	79.2082	100	Doubtful
244	UE0021	PtuFliC PtuFliC-FL21 OS=Ulrich Eckhard	MTGLIAANSSTTLVGMG	VVTSTA	NFITTG	VVTSTAMTGLIA	TLVGMGNFITTG	dm6	199	48	dm6 nter-MTGLIAANSSTTLVGMG-COOH	dm6-Nter(1)	190402_UE-CoB_H11M9_PepM500_FlaMP_x6_SubMix_noTryps_P2_016_21.mgf	190402_UE-CoB_H11M9_PepM500_FlaMP_x6_SubMix_noTryps_P2_016_21.86661.86661.	86661	12196.8	829.941	2+	1656.86	1	0.31402	0.00026046	0.0144025	21.6115	95.1613	Confident
245	P02666	CASB_BOVIN Beta-casein OS=Bos taurus OX=9913 GN=CSN2 PE=1 SV=2	WMHQPHQPLPPTVMFPPQSVLS	LPLLQS	LSQSKV	LPLLQSWMHQPH	PQSVLSLSQSKV	dm6	158	19	dm6 nter-WMHQPHQPLPPTVMFPPQSVLS-COOH	dm6-Nter(1)	190402_UE-CoB_H11M9_PepM500_FlaMP_x6_SubMix_noTryps_P2_016_21.mgf	190402_UE-CoB_H11M9_PepM500_FlaMP_x6_SubMix_noTryps_P2_016_21.76759.76759.3	76759	10833.7	863.45	3+	2587.33	0	-0.374829	-0.000323646	0.0274806	26.3827	99.3333	Confident
246	UE0012	HgrFlaMP_HVR7 HgrFlaMP-HVR7-HExxH OS=Ulrich Eckhard	FHIGANAKQTI	TGNILR		TGNILRFHIGAN	NAKQTI	dm6	278	82	dm6 nter-FHIGANAK<dm6-k>QTI-COOH	dm6-K(8), dm6-Nter(1)	190402_UE-CoB_H11M9_PepM500_FlaMP_x6_SubMix_noTryps_P2_016_21.mgf	190402_UE-CoB_H11M9_PepM500_FlaMP_x6_SubMix_noTryps_P2_016_21.34200.34200.3	34200	5148.76	423.265	3+	1266.77	0	0.733264	0.000310365	0.00953009	50.5061	100	Confident
247	UE0012	HgrFlaMP_HVR7 HgrFlaMP-HVR7-HExxH OS=Ulrich Eckhard	FHIGANAKQTI	TGNILR		TGNILRFHIGAN	NAKQTI	dm6	278	82	dm6 nter-FHIGANAK<dm6-k>QTI-COOH	dm6-K(8), dm6-Nter(1)	190402_UE-CoB_H11M9_PepM500_FlaMP_x6_SubMix_noTryps_P2_016_21.mgf	190402_UE-CoB_H11M9_PepM500_FlaMP_x6_SubMix_noTryps_P2_016_21.53365.53365.3	53365	7652.07	423.266	3+	1266.77	0	3.20815	0.0013579	0.0122561	19.5861	91.9463	Confident
248	UE0001, UE0002, UE0011, UE0022	PtuFlaMP_FL2 PtuFlaMP-FL2-HExxH OS=Ulrich Eckhard; PtuFlaMP_FL2d PtuFlaMP-FL2d-HAxxH OS=Ulrich Eckhard; PtuFlaMP_HVR5 PtuFlaMP-HVR5-HExxH OS=Ulrich Eckhard; PtuFlaMP_FL1d PtuFlaMP-FL1d-HAxxH OS=Ulrich Eckhard	FTLGSFSTENLGLE	SQQVIG; SQQVIG; SQQVIG; SQQVIG	YTELVD; YTELVD; YTELVD; YTELVD	SQQVIGFTLGSF	ENLGLEYTELVD	dm6	454; 454; 393; 494	2	dm6 nter-FTLGSFSTENLGLE-COOH	dm6-Nter(1)	190402_UE-CoB_H11M9_PepM500_FlaMP_x6_SubMix_noTryps_P2_016_21.mgf	190402_UE-CoB_H11M9_PepM500_FlaMP_x6_SubMix_noTryps_P2_016_21.98649.98649.2	98649	13870	774.906	2+	1547.79	0	2.42224	0.001877	0.00772475	64.9485	100	Confident
249	P02663	CASA2_BOVIN Alpha-S2-casein OS=Bos taurus OX=9913 GN=CSN1S2 PE=1 SV=2	FALPQYLKTVYQH	SQRYQK	QKAMKP	SQRYQKFALPQY	KTVYQHQKAMKP	dm6	189	8	dm6 nter-FALPQYLK<dm6-k>TVYQH-COOH	dm6-K(8), dm6-Nter(1)	190402_UE-CoB_H11M9_PepM500_FlaMP_x6_SubMix_noTryps_P2_016_21.mgf	190402_UE-CoB_H11M9_PepM500_FlaMP_x6_SubMix_noTryps_P2_016_21.67482.67482.	67482	9571.39	838.495	2+	1674.98	0	-1.0029	-0.000840929	0.0166265	55.0864	100	Confident
250	P02666	CASB_BOVIN Beta-casein OS=Bos taurus OX=9913 GN=CSN2 PE=1 SV=2	YQEPVLGPVRGPFPIIV	IQAFLL		IQAFLLYQEPVL	PFPIIV	dm6	208	34	dm6 nter-YQEPVLGPVRGPFPIIV-COOH	dm6-Nter(1)	190402_UE-CoB_H11M9_PepM500_FlaMP_x6_SubMix_noTryps_P2_016_21.mgf	190402_UE-CoB_H11M9_PepM500_FlaMP_x6_SubMix_noTryps_P2_016_21.96577.96577.	96577	13580.1	958.069	2+	1914.12	0	2.5441	0.00243742	0.0202925	84.9485	100	Confident
251	UE0022	PtuFlaMP_FL1d PtuFlaMP-FL1d-HAxxH OS=Ulrich Eckhard	ATTLLAQANQLPQIALA	QITQQA	LLQ	QITQQAATTLLA	PQIALALLQ	dm6	586	19	dm6 nter-ATTLLAQANQLPQIALA-COOH	dm6-Nter(1)	190402_UE-CoB_H11M9_PepM500_FlaMP_x6_SubMix_noTryps_P2_016_21.mgf	190402_UE-CoB_H11M9_PepM500_FlaMP_x6_SubMix_noTryps_P2_016_21.96649.96649.	96649	13590.1	886.533	2+	1770.05	1	0.936297	0.000829587	0.0141928	47.2125	100	Confident
252	UE0001, UE0002, UE0011, UE0022	PtuFlaMP_FL2 PtuFlaMP-FL2-HExxH OS=Ulrich Eckhard; PtuFlaMP_FL2d PtuFlaMP-FL2d-HAxxH OS=Ulrich Eckhard; PtuFlaMP_HVR5 PtuFlaMP-HVR5-HExxH OS=Ulrich Eckhard; PtuFlaMP_FL1d PtuFlaMP-FL1d-HAxxH OS=Ulrich Eckhard	YVKPAYSGGQAVQM	DGGTAA; DGGTAA; DGGTAA; DGGTAA	VMVIDK; VMVIDK; VMVIDK; VMVIDK	DGGTAAYVKPAY	GQAVQMVMVIDK	dm6	155; 155; 94; 195	6	dm6 nter-YVK<dm6-k>PAYSGGQAVQM-COOH	dm6-K(3), dm6-Nter(1)	190402_UE-CoB_H11M9_PepM500_FlaMP_x6_SubMix_noTryps_P2_016_21.mgf	190402_UE-CoB_H11M9_PepM500_FlaMP_x6_SubMix_noTryps_P2_016_21.37898.37898.3	37898	5621.3	522.96	3+	1565.85	0	2.29637	0.00120091	0.0104487	65.0864	100	Confident
253	P02662	CASA1_BOVIN Alpha-S1-casein OS=Bos taurus OX=9913 GN=CSN1S1 PE=1 SV=2	FFVAPFPEVFGKEKVNE	NENLLR	LSKDIG	NENLLRFFVAPF	KEKVNELSKDIG	dm6	38	10	dm6 nter-FFVAPFPEVFGK<dm6-k>EK<dm6-k>VNE-COOH	dm6-K(12, 14), dm6-Nter(1)	190402_UE-CoB_H11M9_PepM500_FlaMP_x6_SubMix_noTryps_P2_016_21.mgf	190402_UE-CoB_H11M9_PepM500_FlaMP_x6_SubMix_noTryps_P2_016_21.79235.79235.3	79235	11174.9	696.078	3+	2085.2	0	3.93195	0.00273693	0.0163518	100	100	Confident
254	P02662	CASA1_BOVIN Alpha-S1-casein OS=Bos taurus OX=9913 GN=CSN1S1 PE=1 SV=2	RPKHPIKHQGLPQEVLNENLLR	VAVALA	FFVAPF	VAVALARPKHPI	NENLLRFFVAPF	dm6	16	76	dm6 nter-RPK<dm6-k>HPIK<dm6-k>HQGLPQEVLNENLLR-COOH	dm6-K(3, 7), dm6-Nter(1)	190402_UE-CoB_H11M9_PepM500_FlaMP_x6_SubMix_noTryps_P2_016_21.mgf	190402_UE-CoB_H11M9_PepM500_FlaMP_x6_SubMix_noTryps_P2_016_21.37391.37391.5	37391	5554.97	544.742	5+	2717.67	1	0.803228	0.00043739	0.0114005	45.5284	100	Confident
255	P02662	CASA1_BOVIN Alpha-S1-casein OS=Bos taurus OX=9913 GN=CSN1S1 PE=1 SV=2	RPKHPIKHQGLPQEVLNENLLR	VAVALA	FFVAPF	VAVALARPKHPI	NENLLRFFVAPF	NH2	16	86	NH2-RPK<dm6-k>HPIK<dm6-k>HQGLPQEVLNENLLR-COOH	dm6-K(3, 7)	190402_UE-CoB_H11M9_PepM500_FlaMP_x6_SubMix_noTryps_P2_016_21.mgf	190402_UE-CoB_H11M9_PepM500_FlaMP_x6_SubMix_noTryps_P2_016_21.34442.34442.5	34442	5180.49	537.731	5+	2683.6	0	5.07689	0.00272999	0.0121238	48.2391	100	Confident
256	P02662	CASA1_BOVIN Alpha-S1-casein OS=Bos taurus OX=9913 GN=CSN1S1 PE=1 SV=2	YFYPELFRQF	VNQELA	YQLDAY	VNQELAYFYPEL	ELFRQFYQLDAY	dm6	159	19	dm6 nter-YFYPELFRQF-COOH	dm6-Nter(1)	190402_UE-CoB_H11M9_PepM500_FlaMP_x6_SubMix_noTryps_P2_016_21.mgf	190402_UE-CoB_H11M9_PepM500_FlaMP_x6_SubMix_noTryps_P2_016_21.85636.85636.2	85636	12056.1	722.381	2+	1442.74	0	1.66402	0.00120205	0.0103701	40.655	100	Confident
257	P02668	CASK_BOVIN Kappa-casein OS=Bos taurus OX=9913 GN=CSN3 PE=1 SV=1	YYQQKPVALINNQ	PSYGLN	FLPYPY	PSYGLNYYQQKP	ALINNQFLPYPY	dm6	63	13	dm6 nter-YYQQK<dm6-k>PVALINNQ-COOH	dm6-K(5), dm6-Nter(1)	190402_UE-CoB_H11M9_PepM500_FlaMP_x6_SubMix_noTryps_P2_016_21.mgf	190402_UE-CoB_H11M9_PepM500_FlaMP_x6_SubMix_noTryps_P2_016_21.43568.43568.	43568	6344.03	824.473	2+	1645.95	1	-11.3937	-0.00938818	0.0186362	27.4473	99.1379	Doubtful
258	P02662	CASA1_BOVIN Alpha-S1-casein OS=Bos taurus OX=9913 GN=CSN1S1 PE=1 SV=2	TQYTDAPSFSDIPNPIGSENSEKTTMPLW	YYVPLG		YYVPLGTQYTDA	TTMPLW	dm6	186	3	dm6 nter-TQYTDAPSFSDIPNPIGSENSEK<dm6-k>TTMPLW-COOH	dm6-K(23), dm6-Nter(1)	190402_UE-CoB_H11M9_PepM500_FlaMP_x6_SubMix_noTryps_P2_016_21.mgf	190402_UE-CoB_H11M9_PepM500_FlaMP_x6_SubMix_noTryps_P2_016_21.90837.90837.3	90837	12782.7	1098.87	3+	3293.61	0	-3.85569	-0.00423692	0.0295839	100	100	Confident
259	P02666	CASB_BOVIN Beta-casein OS=Bos taurus OX=9913 GN=CSN2 PE=1 SV=2	WMHQPHQPLPPTVMFPPQSVLSLSQSK	LPLLQS	VLPVPQ	LPLLQSWMHQPH	SLSQSKVLPVPQ	dm6	158	20	dm6 nter-WMHQPHQPLPPTVMFPPQSVLSLSQSK<dm6-k>-COOH	dm6-K(27), dm6-Nter(1)	190402_UE-CoB_H11M9_PepM500_FlaMP_x6_SubMix_noTryps_P2_016_21.mgf	190402_UE-CoB_H11M9_PepM500_FlaMP_x6_SubMix_noTryps_P2_016_21.77179.77179.4	77179	10892.4	792.432	4+	3164.69	1	0.45384	0.000359523	0.0204978	31.6115	98.6667	Confident
260	UE0021	PtuFliC PtuFliC-FL21 OS=Ulrich Eckhard	QILQQAGTSILAQA	AQMTKN	NQLPQS	AQMTKNQILQQA	SILAQANQLPQS	dm6	562	1	dm6 nter-QILQQAGTSILAQA-COOH	dm6-Nter(1)	190402_UE-CoB_H11M9_PepM500_FlaMP_x6_SubMix_noTryps_P2_016_21.mgf	190402_UE-CoB_H11M9_PepM500_FlaMP_x6_SubMix_noTryps_P2_016_21.70911.70911.2	70911	10036.2	738.437	2+	1474.86	0	1.98302	0.00146433	0.00966617	27.4473	99.1379	Confident
261	UE0021	PtuFliC PtuFliC-FL21 OS=Ulrich Eckhard	MTGLIAANSSTTLVGMGN	VVTSTA	FITTGS	VVTSTAMTGLIA	LVGMGNFITTGS	dm6	199	85	dm6 nter-MTGLIAANSSTTLVGM<ox>GN-COOH	Oxidation of M(16), dm6-Nter(1)	190402_UE-CoB_H11M9_PepM500_FlaMP_x6_SubMix_noTryps_P2_016_21.mgf	190402_UE-CoB_H11M9_PepM500_FlaMP_x6_SubMix_noTryps_P2_016_21.75708.75708.3	75708	10686.7	596.642	3+	1786.9	0	0.947413	0.000565266	0.021298	52.2915	100	Confident
262	UE0021	PtuFliC PtuFliC-FL21 OS=Ulrich Eckhard	GSFGTEQFQVGSKSFE	GRKLMD	TISVSV	GRKLMDGSFGTE	GSKSFETISVSV	dm6	141	3	dm6 nter-GSFGTEQFQVGSK<dm6-k>SFE-COOH	dm6-K(13), dm6-Nter(1)	190402_UE-CoB_H11M9_PepM500_FlaMP_x6_SubMix_noTryps_P2_016_21.mgf	190402_UE-CoB_H11M9_PepM500_FlaMP_x6_SubMix_noTryps_P2_016_21.59008.59008.3	59008	8408.93	601.649	3+	1801.92	0	4.6906	0.00282208	0.0198239	46.7778	100	Confident
263	P02666	CASB_BOVIN Beta-casein OS=Bos taurus OX=9913 GN=CSN2 PE=1 SV=2	WMHQPHQPLPPTVMFPPQSVLSLSQ	LPLLQS	SKVLPV	LPLLQSWMHQPH	VLSLSQSKVLPV	dm6	158	18	dm6 nter-WMHQPHQPLPPTVMFPPQSVLSLSQ-COOH	dm6-Nter(1)	190402_UE-CoB_H11M9_PepM500_FlaMP_x6_SubMix_noTryps_P2_016_21.mgf	190402_UE-CoB_H11M9_PepM500_FlaMP_x6_SubMix_noTryps_P2_016_21.87385.87385.3	87385	12298.4	972.841	3+	2915.5	0	-0.614337	-0.000597653	0.0257497	21.4874	95.9732	Confident
264	P02666	CASB_BOVIN Beta-casein OS=Bos taurus OX=9913 GN=CSN2 PE=1 SV=2	QSWMHQPHQPLPPTVMFPPQSVLSLSQSK	LPLPLL	VLPVPQ	LPLPLLQSWMHQ	SLSQSKVLPVPQ	dm6	156	23	dm6 nter-QSWMHQPHQPLPPTVMFPPQSVLSLSQSK<dm6-k>-COOH	dm6-K(29), dm6-Nter(1)	190402_UE-CoB_H11M9_PepM500_FlaMP_x6_SubMix_noTryps_P2_016_21.mgf	190402_UE-CoB_H11M9_PepM500_FlaMP_x6_SubMix_noTryps_P2_016_21.76536.76536.5	76536	10803.3	677.165	5+	3379.78	1	0.79669	0.00053933	0.0200717	85.2288	100	Confident
265	P02666	CASB_BOVIN Beta-casein OS=Bos taurus OX=9913 GN=CSN2 PE=1 SV=2	QSWMHQPHQPLPPTVMFPPQSVLSLSQSK	LPLPLL	VLPVPQ	LPLPLLQSWMHQ	SLSQSKVLPVPQ	pyr	156	7	pyro-QSWMHQPHQPLPPTVMFPPQSVLSLSQSK<dm6-k>-COOH	Pyrolidone from Q(1), dm6-K(29)	190402_UE-CoB_H11M9_PepM500_FlaMP_x6_SubMix_noTryps_P2_016_21.mgf	190402_UE-CoB_H11M9_PepM500_FlaMP_x6_SubMix_noTryps_P2_016_21.88771.88771.3	88771	12492.9	1110.58	3+	3328.69	0	2.78287	0.00309057	0.0323575	100	100	Confident
266	UE0001, UE0002, UE0022	PtuFlaMP_FL2 PtuFlaMP-FL2-HExxH OS=Ulrich Eckhard; PtuFlaMP_FL2d PtuFlaMP-FL2d-HAxxH OS=Ulrich Eckhard; PtuFlaMP_FL1d PtuFlaMP-FL1d-HAxxH OS=Ulrich Eckhard	IFAIDDALTIVDKQRA	DQPQFA; DQPQFA; DQPQFA	LMGASM; LMGASM; LMGASM	DQPQFAIFAIDD	VDKQRALMGASM	dm6	479; 479; 519	1	dm6 nter-IFAIDDALTIVDK<dm6-k>QRA-COOH	dm6-K(13), dm6-Nter(1)	190402_UE-CoB_H11M9_PepM500_FlaMP_x6_SubMix_noTryps_P2_016_21.mgf	190402_UE-CoB_H11M9_PepM500_FlaMP_x6_SubMix_noTryps_P2_016_21.75959.75959.3	75959	10722.4	619.71	3+	1856.1	0	1.73138	0.00107295	0.0151185	85.376	100	Confident
267	UE0022	PtuFlaMP_FL1d PtuFlaMP-FL1d-HAxxH OS=Ulrich Eckhard	ITQQAATTLLAQANQLP	ELTKMQ	QIALAL	ELTKMQITQQAA	QANQLPQIALAL	dm6	581	7	dm6 nter-ITQQAATTLLAQANQLP-COOH	dm6-Nter(1)	190402_UE-CoB_H11M9_PepM500_FlaMP_x6_SubMix_noTryps_P2_016_21.mgf	190402_UE-CoB_H11M9_PepM500_FlaMP_x6_SubMix_noTryps_P2_016_21.84437.84437.3	84437	11889	606.019	3+	1815.03	0	2.44142	0.00147954	0.0121084	62.3657	100	Confident
268	P02666	CASB_BOVIN Beta-casein OS=Bos taurus OX=9913 GN=CSN2 PE=1 SV=2	SLTLTDVENLHLPLPLLQS	PFTESQ	WMHQPH	PFTESQSLTLTD	LPLLQSWMHQPH	dm6	139	13	dm6 nter-SLTLTDVENLHLPLPLLQS-COOH	dm6-Nter(1)	190402_UE-CoB_H11M9_PepM500_FlaMP_x6_SubMix_noTryps_P2_016_21.mgf	190402_UE-CoB_H11M9_PepM500_FlaMP_x6_SubMix_noTryps_P2_016_21.106954.106954.2	106954	15026.3	1069.63	2+	2136.23	1	3.56892	0.0038156	0.0202628	100	100	Confident
269	P02666	CASB_BOVIN Beta-casein OS=Bos taurus OX=9913 GN=CSN2 PE=1 SV=2	SKVLPVPQKAVPYPQRDMPIQA	VLSLSQ	FLLYQE	VLSLSQSKVLPV	DMPIQAFLLYQE	dm6	183	47	dm6 nter-SK<dm6-k>VLPVPQK<dm6-k>AVPYPQRDM<ox>PIQA-COOH	Oxidation of M(18), dm6-K(2, 9), dm6-Nter(1)	190402_UE-CoB_H11M9_PepM500_FlaMP_x6_SubMix_noTryps_P2_016_21.mgf	190402_UE-CoB_H11M9_PepM500_FlaMP_x6_SubMix_noTryps_P2_016_21.47510.47510.3	47510	6857.6	860.854	3+	2579.54	0	1.27022	0.00109347	0.0220432	35.5284	99.3421	Confident
270	UE0021	PtuFliC PtuFliC-FL21 OS=Ulrich Eckhard	MTGLIAANSSTTLVGMG	VVTSTA	NFITTG	VVTSTAMTGLIA	TLVGMGNFITTG	dm6	199	48	dm6 nter-MTGLIAANSSTTLVGMG-COOH	dm6-Nter(1)	190402_UE-CoB_H11M9_PepM500_FlaMP_x6_SubMix_noTryps_P2_016_21.mgf	190402_UE-CoB_H11M9_PepM500_FlaMP_x6_SubMix_noTryps_P2_016_21.85015.85015.	85015	11970.1	829.942	2+	1656.86	1	0.976294	0.000809777	0.0152881	41.3668	100	Confident
271	P02666	CASB_BOVIN Beta-casein OS=Bos taurus OX=9913 GN=CSN2 PE=1 SV=2	VLPVPQKAVPYPQRDMPIQA	SLSQSK	FLLYQE	SLSQSKVLPVPQ	DMPIQAFLLYQE	dm6	185	15	dm6 nter-VLPVPQK<dm6-k>AVPYPQRDMPIQA-COOH	dm6-K(7), dm6-Nter(1)	190402_UE-CoB_H11M9_PepM500_FlaMP_x6_SubMix_noTryps_P2_016_21.mgf	190402_UE-CoB_H11M9_PepM500_FlaMP_x6_SubMix_noTryps_P2_016_21.61877.61877.2	61877	8802.55	1158.18	2+	2314.35	0	0.46772	0.000541705	0.0281489	56.9897	100	Confident
272	UE0001, UE0002, UE0022	PtuFlaMP_FL2 PtuFlaMP-FL2-HExxH OS=Ulrich Eckhard; PtuFlaMP_FL2d PtuFlaMP-FL2d-HAxxH OS=Ulrich Eckhard; PtuFlaMP_FL1d PtuFlaMP-FL1d-HAxxH OS=Ulrich Eckhard	LNNIIENASASRSR	DKTINN; DKTINN; DKTINN	IRDTDF	DKTINNLNNIIE	SASRSRIRDTDF	dm6	510; 510; 550	7	dm6 nter-LNNIIENASASRSR-COOH	dm6-Nter(1)	190402_UE-CoB_H11M9_PepM500_FlaMP_x6_SubMix_noTryps_P2_016_21.mgf	190402_UE-CoB_H11M9_PepM500_FlaMP_x6_SubMix_noTryps_P2_016_21.26957.26957.3	26957	4187.63	526.965	3+	1577.87	0	2.68946	0.00141725	0.0130834	21.8709	96.6216	Confident
273	P02663	CASA2_BOVIN Alpha-S2-casein OS=Bos taurus OX=9913 GN=CSN1S2 PE=1 SV=2	FALPQYLK	SQRYQK	TVYQHQ	SQRYQKFALPQY	LPQYLKTVYQHQ	dm6	189	15	dm6 nter-FALPQYLK<dm6-k>-COOH	dm6-K(8), dm6-Nter(1)	190402_UE-CoB_H11M9_PepM500_FlaMP_x6_SubMix_noTryps_P2_016_21.mgf	190402_UE-CoB_H11M9_PepM500_FlaMP_x6_SubMix_noTryps_P2_016_21.64118.64118.2	64118	9105.67	524.85	2+	1046.68	1	1.74934	0.00091726	0.0080144	22.4413	95.2991	Confident
274	P02666	CASB_BOVIN Beta-casein OS=Bos taurus OX=9913 GN=CSN2 PE=1 SV=2	LLQSWMHQPHQPLPPTVMFPPQSVLSLSQ	LHLPLP	SKVLPV	LHLPLPLLQSWM	VLSLSQSKVLPV	dm6	154	12	dm6 nter-LLQSWMHQPHQPLPPTVM<ox>FPPQSVLSLSQ-COOH	Oxidation of M(18), dm6-Nter(1)	190402_UE-CoB_H11M9_PepM500_FlaMP_x6_SubMix_noTryps_P2_016_21.mgf	190402_UE-CoB_H11M9_PepM500_FlaMP_x6_SubMix_noTryps_P2_016_21.89069.89069.4	89069	12534.7	844.2	4+	3372.76	0	3.36869	0.00284384	0.0244831	51.3668	100	Confident
275	UE0021	PtuFliC PtuFliC-FL21 OS=Ulrich Eckhard	QAGTSILAQANQLPQSALSLLGG	KNQILQ		KNQILQQAGTSI	LSLLGG	dm6	566	4	dm6 nter-QAGTSILAQANQLPQSALSLLGG-COOH	dm6-Nter(1)	190402_UE-CoB_H11M9_PepM500_FlaMP_x6_SubMix_noTryps_P2_016_21.mgf	190402_UE-CoB_H11M9_PepM500_FlaMP_x6_SubMix_noTryps_P2_016_21.104790.104790.2	104790	14722.9	1136.65	2+	2271.26	0	5.76178	0.00654907	0.0178622	71.6115	100	Confident
276	P02666	CASB_BOVIN Beta-casein OS=Bos taurus OX=9913 GN=CSN2 PE=1 SV=2	QSWMHQPHQPLPPTVMFPPQSVLSLSQ	LPLPLL	SKVLPV	LPLPLLQSWMHQ	VLSLSQSKVLPV	pyr	156	5	pyro-QSWM<ox>HQPHQPLPPTVM<ox>FPPQSVLSLSQ-COOH	Oxidation of M(4, 16), Pyrolidone from Q(1)	190402_UE-CoB_H11M9_PepM500_FlaMP_x6_SubMix_noTryps_P2_016_21.mgf	190402_UE-CoB_H11M9_PepM500_FlaMP_x6_SubMix_noTryps_P2_016_21.90124.90124.3	90124	12682.7	1038.18	3+	3111.49	0	6.44999	0.0066962	0.0308997	21.8046	96.5278	Confident
277	P02662	CASA1_BOVIN Alpha-S1-casein OS=Bos taurus OX=9913 GN=CSN1S1 PE=1 SV=2	EGIHAQQKEPMIGVNQELA	RLHSMK	YFYPEL	RLHSMKEGIHAQ	VNQELAYFYPEL	NH2	140	1	NH2-EGIHAQQK<dm6-k>EPM<ox>IGVNQELA-COOH	Oxidation of M(11), dm6-K(8)	190402_UE-CoB_H11M9_PepM500_FlaMP_x6_SubMix_noTryps_P2_016_21.mgf	190402_UE-CoB_H11M9_PepM500_FlaMP_x6_SubMix_noTryps_P2_016_21.41299.41299.3	41299	6054.99	714.707	3+	2141.1	0	-0.512694	-0.000366426	0.0260191	27.4473	99.3289	Confident
278	P02662	CASA1_BOVIN Alpha-S1-casein OS=Bos taurus OX=9913 GN=CSN1S1 PE=1 SV=2	FFVAPFPEVFG	NENLLR	KEKVNE	NENLLRFFVAPF	FPEVFGKEKVNE	dm6	38	4	dm6 nter-FFVAPFPEVFG-COOH	dm6-Nter(1)	190402_UE-CoB_H11M9_PepM500_FlaMP_x6_SubMix_noTryps_P2_016_21.mgf	190402_UE-CoB_H11M9_PepM500_FlaMP_x6_SubMix_noTryps_P2_016_21.108670.108670.2	108670	15269.1	645.857	2+	1289.69	0	6.52645	0.00421513	0.0150886	25.2288	97.4684	Confident
279	UE0001, UE0002, UE0011, UE0022	PtuFlaMP_FL2 PtuFlaMP-FL2-HExxH OS=Ulrich Eckhard; PtuFlaMP_FL2d PtuFlaMP-FL2d-HAxxH OS=Ulrich Eckhard; PtuFlaMP_HVR5 PtuFlaMP-HVR5-HExxH OS=Ulrich Eckhard; PtuFlaMP_FL1d PtuFlaMP-FL1d-HAxxH OS=Ulrich Eckhard	YVKPAYSGGQAVQ	DGGTAA; DGGTAA; DGGTAA; DGGTAA	MVMVID; MVMVID; MVMVID; MVMVID	DGGTAAYVKPAY	GGQAVQMVMVID	dm6	155; 155; 94; 195	7	dm6 nter-YVK<dm6-k>PAYSGGQAVQ-COOH	dm6-K(3), dm6-Nter(1)	190402_UE-CoB_H11M9_PepM500_FlaMP_x6_SubMix_noTryps_P2_016_21.mgf	190402_UE-CoB_H11M9_PepM500_FlaMP_x6_SubMix_noTryps_P2_016_21.24394.24394.2	24394	3817.16	718.417	2+	1434.81	0	2.97773	0.00213924	0.0195711	26.7778	98.2609	Confident
280	P02662	CASA1_BOVIN Alpha-S1-casein OS=Bos taurus OX=9913 GN=CSN1S1 PE=1 SV=2	FFVAPFPEVFGKEKVNE	NENLLR	LSKDIG	NENLLRFFVAPF	KEKVNELSKDIG	dm6	38	10	dm6 nter-FFVAPFPEVFGK<dm6-k>EK<dm6-k>VNE-COOH	dm6-K(12, 14), dm6-Nter(1)	190402_UE-CoB_H11M9_PepM500_FlaMP_x6_SubMix_noTryps_P2_016_21.mgf	190402_UE-CoB_H11M9_PepM500_FlaMP_x6_SubMix_noTryps_P2_016_21.79049.79049.2	79049	11148.9	1043.61	2+	2085.2	0	2.21049	0.00230689	0.0176716	96.7778	100	Confident
281	P02666	CASB_BOVIN Beta-casein OS=Bos taurus OX=9913 GN=CSN2 PE=1 SV=2	YPFPGPIPNSLPQNIPPLTQTP	QTQSLV	VVVPPF	QTQSLVYPFPGP	PLTQTPVVVPPF	dm6	75	13	dm6 nter-YPFPGPIPNSLPQNIPPLTQTP-COOH	dm6-Nter(1)	190402_UE-CoB_H11M9_PepM500_FlaMP_x6_SubMix_noTryps_P2_016_21.mgf	190402_UE-CoB_H11M9_PepM500_FlaMP_x6_SubMix_noTryps_P2_016_21.101553.101553.3	101553	14262.9	808.115	3+	2421.32	0	2.5031	0.00202279	0.0246956	34.318	98.7261	Confident
282	UE0022	PtuFlaMP_FL1d PtuFlaMP-FL1d-HAxxH OS=Ulrich Eckhard	QANQLPQIALA	ATTLLA	LLQ	ATTLLAQANQLP	PQIALALLQ	dm6	592	3	dm6 nter-QANQLPQIALA-COOH	dm6-Nter(1)	190402_UE-CoB_H11M9_PepM500_FlaMP_x6_SubMix_noTryps_P2_016_21.mgf	190402_UE-CoB_H11M9_PepM500_FlaMP_x6_SubMix_noTryps_P2_016_21.69945.69945.	69945	9901.32	601.365	2+	1199.71	1	2.34978	0.00141189	0.0130766	20.6048	95.5645	Confident
283	P02666	CASB_BOVIN Beta-casein OS=Bos taurus OX=9913 GN=CSN2 PE=1 SV=2	AVPYPQRDMPIQA	LPVPQK	FLLYQE	LPVPQKAVPYPQ	DMPIQAFLLYQE	dm6	192	9	dm6 nter-AVPYPQRDM<ox>PIQA-COOH	Oxidation of M(9), dm6-Nter(1)	190402_UE-CoB_H11M9_PepM500_FlaMP_x6_SubMix_noTryps_P2_016_21.mgf	190402_UE-CoB_H11M9_PepM500_FlaMP_x6_SubMix_noTryps_P2_016_21.42648.42648.	42648	6230.58	768.409	2+	1534.8	0	-0.0194307	-1.49307e-05	0.0202032	31.0791	99.5633	Confident
284	P02666	CASB_BOVIN Beta-casein OS=Bos taurus OX=9913 GN=CSN2 PE=1 SV=2	QSWMHQPHQPLPPTVMFPPQSVLSLSQ	LPLPLL	SKVLPV	LPLPLLQSWMHQ	VLSLSQSKVLPV	dm6	156	19	dm6 nter-QSWMHQPHQPLPPTVMFPPQSVLSLSQ-COOH	dm6-Nter(1)	190402_UE-CoB_H11M9_PepM500_FlaMP_x6_SubMix_noTryps_P2_016_21.mgf	190402_UE-CoB_H11M9_PepM500_FlaMP_x6_SubMix_noTryps_P2_016_21.86186.86186.3	86186	12131.5	1044.54	3+	3130.59	0	1.74849	0.00182636	0.0296315	67.2125	100	Confident
285	P02666	CASB_BOVIN Beta-casein OS=Bos taurus OX=9913 GN=CSN2 PE=1 SV=2	QSKVLPVPQK	SVLSLS	AVPYPQ	SVLSLSQSKVLP	LPVPQKAVPYPQ	dm6	182	4	dm6 nter-QSK<dm6-k>VLPVPQK<dm6-k>-COOH	dm6-K(10, 3), dm6-Nter(1)	190402_UE-CoB_H11M9_PepM500_FlaMP_x6_SubMix_noTryps_P2_016_21.mgf	190402_UE-CoB_H11M9_PepM500_FlaMP_x6_SubMix_noTryps_P2_016_21.21463.21463.	21463	3395.08	613.942	2+	1224.87	1	1.15241	0.000706933	0.0118107	46.5758	100	Confident
286	P02666	CASB_BOVIN Beta-casein OS=Bos taurus OX=9913 GN=CSN2 PE=1 SV=2	LYQEPVLGPVRGPFPII	PIQAFL	V	PIQAFLLYQEPV	GPFPIIV	dm6	207	1	dm6 nter-LYQEPVLGPVRGPFPII-COOH	dm6-Nter(1)	190402_UE-CoB_H11M9_PepM500_FlaMP_x6_SubMix_noTryps_P2_016_21.mgf	190402_UE-CoB_H11M9_PepM500_FlaMP_x6_SubMix_noTryps_P2_016_21.93185.93185.3	93185	13112	643.72	3+	1928.13	0	1.08967	0.000701441	0.0162373	38.8606	98.6301	Confident
287	P02663	CASA2_BOVIN Alpha-S2-casein OS=Bos taurus OX=9913 GN=CSN1S2 PE=1 SV=2	YQKFPQYLQ	NEINQF	YLYQGP	NEINQFYQKFPQ	FPQYLQYLYQGP	dm6	104	7	dm6 nter-YQK<dm6-k>FPQYLQ-COOH	dm6-K(3), dm6-Nter(1)	190402_UE-CoB_H11M9_PepM500_FlaMP_x6_SubMix_noTryps_P2_016_21.mgf	190402_UE-CoB_H11M9_PepM500_FlaMP_x6_SubMix_noTryps_P2_016_21.45113.45113.2	45113	6540.45	641.878	2+	1281.74	0	1.71845	0.00110303	0.00688833	22.3657	95.2586	Confident
288	P02666	CASB_BOVIN Beta-casein OS=Bos taurus OX=9913 GN=CSN2 PE=1 SV=2	SKVLPVPQKAVPYPQRDMPIQA	VLSLSQ	FLLYQE	VLSLSQSKVLPV	DMPIQAFLLYQE	NH2	183	26	NH2-SK<dm6-k>VLPVPQK<dm6-k>AVPYPQRDMPIQA-COOH	dm6-K(2, 9)	190402_UE-CoB_H11M9_PepM500_FlaMP_x6_SubMix_noTryps_P2_016_21.mgf	190402_UE-CoB_H11M9_PepM500_FlaMP_x6_SubMix_noTryps_P2_016_21.58822.58822.3	58822	8382.59	844.169	3+	2529.48	0	2.9055	0.00245272	0.0262724	37.9588	98.7013	Confident
289	P02666	CASB_BOVIN Beta-casein OS=Bos taurus OX=9913 GN=CSN2 PE=1 SV=2	WMHQPHQPLPPTVMFPPQS	LPLLQS	VLSLSQ	LPLLQSWMHQPH	MFPPQSVLSLSQ	dm6	158	4	dm6 nter-WM<ox>HQPHQPLPPTVMFPPQS-COOH	Oxidation of M(2), dm6-Nter(1)	190402_UE-CoB_H11M9_PepM500_FlaMP_x6_SubMix_noTryps_P2_016_21.mgf	190402_UE-CoB_H11M9_PepM500_FlaMP_x6_SubMix_noTryps_P2_016_21.59907.59907.3	59907	8534.99	769.055	3+	2304.14	0	1.51327	0.00116379	0.0142563	29.5861	98.6755	Confident
290	P02666	CASB_BOVIN Beta-casein OS=Bos taurus OX=9913 GN=CSN2 PE=1 SV=2	AVPYPQRDMPIQA	LPVPQK	FLLYQE	LPVPQKAVPYPQ	DMPIQAFLLYQE	dm6	192	6	dm6 nter-AVPYPQRDMPIQA-COOH	dm6-Nter(1)	190402_UE-CoB_H11M9_PepM500_FlaMP_x6_SubMix_noTryps_P2_016_21.mgf	190402_UE-CoB_H11M9_PepM500_FlaMP_x6_SubMix_noTryps_P2_016_21.51783.51783.2	51783	7440.82	760.412	2+	1518.81	0	0.794658	0.000604267	0.0190781	40	100	Confident
291	UE0012	HgrFlaMP_HVR7 HgrFlaMP-HVR7-HExxH OS=Ulrich Eckhard	VLSGFNEVWKEWEESSGGGTGNILR	STISTN	FHIGAN	STISTNVLSGFN	TGNILRFHIGAN	dm6	253	4	dm6 nter-VLSGFNEVWK<dm6-k>EWEESSGGGTGNILR-COOH	dm6-K(10), dm6-Nter(1)	190402_UE-CoB_H11M9_PepM500_FlaMP_x6_SubMix_noTryps_P2_016_21.mgf	190402_UE-CoB_H11M9_PepM500_FlaMP_x6_SubMix_noTryps_P2_016_21.87922.87922.3	87922	12373.8	940.828	3+	2818.46	1	0.85064	0.000800021	0.0348699	40	99.3289	Confident
292	UE0021	PtuFliC PtuFliC-FL21 OS=Ulrich Eckhard	MTGLIAANSSTTLVGMGN	VVTSTA	FITTGS	VVTSTAMTGLIA	LVGMGNFITTGS	dm6	199	85	dm6 nter-MTGLIAANSSTTLVGM<ox>GN-COOH	Oxidation of M(16), dm6-Nter(1)	190402_UE-CoB_H11M9_PepM500_FlaMP_x6_SubMix_noTryps_P2_016_21.mgf	190402_UE-CoB_H11M9_PepM500_FlaMP_x6_SubMix_noTryps_P2_016_21.71116.71116.3	71116	10064.7	596.642	3+	1786.9	0	1.25426	0.000748345	0.0117311	100	100	Confident
293	UE0022	PtuFlaMP_FL1d PtuFlaMP-FL1d-HAxxH OS=Ulrich Eckhard	LRINSAKDDAAGLQISNRLTSQING	EKLSSG	MSVATR	EKLSSGLRINSA	TSQINGMSVATR	dm6	34	27	dm6 nter-LRINSAK<dm6-k>DDAAGLQISNRLTSQING-COOH	dm6-K(7), dm6-Nter(1)	190402_UE-CoB_H11M9_PepM500_FlaMP_x6_SubMix_noTryps_P2_016_21.mgf	190402_UE-CoB_H11M9_PepM500_FlaMP_x6_SubMix_noTryps_P2_016_21.57873.57873.3	57873	8252.32	908.856	3+	2722.54	1	2.43874	0.00221564	0.0342024	98.5387	100	Confident
294	P02666	CASB_BOVIN Beta-casein OS=Bos taurus OX=9913 GN=CSN2 PE=1 SV=2	MFPPQSVLSLSQSK	PLPPTV	VLPVPQ	PLPPTVMFPPQS	SLSQSKVLPVPQ	NH2	171	11	NH2-M<ox>FPPQSVLSLSQSK<dm6-k>-COOH	Oxidation of M(1), dm6-K(14)	190402_UE-CoB_H11M9_PepM500_FlaMP_x6_SubMix_noTryps_P2_016_21.mgf	190402_UE-CoB_H11M9_PepM500_FlaMP_x6_SubMix_noTryps_P2_016_21.71426.71426.	71426	10107.5	800.43	2+	1597.86	1	-11.075	-0.00885927	0.0183617	63.3724	100	Doubtful
295	P02662	CASA1_BOVIN Alpha-S1-casein OS=Bos taurus OX=9913 GN=CSN1S1 PE=1 SV=2	QGLPQEVLNENLLR	KHPIKH	FFVAPF	KHPIKHQGLPQE	NENLLRFFVAPF	NH2	24	3	NH2-QGLPQEVLNENLLR-COOH		190402_UE-CoB_H11M9_PepM500_FlaMP_x6_SubMix_noTryps_P2_016_21.mgf	190402_UE-CoB_H11M9_PepM500_FlaMP_x6_SubMix_noTryps_P2_016_21.91999.91999.	91999	12948.7	811.948	2+	1621.88	0	1.12046	0.00090975	0.0132852	65.0864	100	Confident
296	P02666	CASB_BOVIN Beta-casein OS=Bos taurus OX=9913 GN=CSN2 PE=1 SV=2	LLQSWMHQPHQPLPPTVMFPPQSVLSLSQSK	LHLPLP	VLPVPQ	LHLPLPLLQSWM	SLSQSKVLPVPQ	dm6	154	10	dm6 nter-LLQSWMHQPHQPLPPTVMFPPQSVLSLSQSK<dm6-k>-COOH	dm6-K(31), dm6-Nter(1)	190402_UE-CoB_H11M9_PepM500_FlaMP_x6_SubMix_noTryps_P2_016_21.mgf	190402_UE-CoB_H11M9_PepM500_FlaMP_x6_SubMix_noTryps_P2_016_21.83953.83953.4	83953	11825.3	902.495	4+	3605.95	0	-0.183836	-0.000165911	0.022547	100	100	Confident
297	UE0012	HgrFlaMP_HVR7 HgrFlaMP-HVR7-HExxH OS=Ulrich Eckhard	FHIGANAKQTI	TGNILR		TGNILRFHIGAN	NAKQTI	dm6	278	82	dm6 nter-FHIGANAK<dm6-k>QTI-COOH	dm6-K(8), dm6-Nter(1)	190402_UE-CoB_H11M9_PepM500_FlaMP_x6_SubMix_noTryps_P2_016_21.mgf	190402_UE-CoB_H11M9_PepM500_FlaMP_x6_SubMix_noTryps_P2_016_21.33056.33056.2	33056	4999.62	634.393	2+	1266.77	0	-1.04267	-0.000661463	0.0144829	32.6761	99.5745	Confident
298	P02666	CASB_BOVIN Beta-casein OS=Bos taurus OX=9913 GN=CSN2 PE=1 SV=2	EMPFPKYPVEPFTESQ	MAPKHK	SLTLTD	MAPKHKEMPFPK	PFTESQSLTLTD	dm6	123	4	dm6 nter-EMPFPK<dm6-k>YPVEPFTESQ-COOH	dm6-K(6), dm6-Nter(1)	190402_UE-CoB_H11M9_PepM500_FlaMP_x6_SubMix_noTryps_P2_016_21.mgf	190402_UE-CoB_H11M9_PepM500_FlaMP_x6_SubMix_noTryps_P2_016_21.79234.79234.2	79234	11174.8	997.52	2+	1993.02	0	4.06592	0.00405582	0.02097	78.5387	100	Confident
299	P02666	CASB_BOVIN Beta-casein OS=Bos taurus OX=9913 GN=CSN2 PE=1 SV=2	YQEPVLGPVRGPFPIIV	IQAFLL		IQAFLLYQEPVL	PFPIIV	dm6	208	34	dm6 nter-YQEPVLGPVRGPFPIIV-COOH	dm6-Nter(1)	190402_UE-CoB_H11M9_PepM500_FlaMP_x6_SubMix_noTryps_P2_016_21.mgf	190402_UE-CoB_H11M9_PepM500_FlaMP_x6_SubMix_noTryps_P2_016_21.94920.94920.3	94920	13351.6	639.049	3+	1914.12	0	2.95716	0.00188976	0.0229608	56.1979	100	Confident
300	P02666	CASB_BOVIN Beta-casein OS=Bos taurus OX=9913 GN=CSN2 PE=1 SV=2	WMHQPHQPLPPTVMFPPQSVLS	LPLLQS	LSQSKV	LPLLQSWMHQPH	PQSVLSLSQSKV	dm6	158	19	dm6 nter-WMHQPHQPLPPTVMFPPQSVLS-COOH	dm6-Nter(1)	190402_UE-CoB_H11M9_PepM500_FlaMP_x6_SubMix_noTryps_P2_016_21.mgf	190402_UE-CoB_H11M9_PepM500_FlaMP_x6_SubMix_noTryps_P2_016_21.77199.77199.3	77199	10895.2	863.451	3+	2587.33	0	0.871484	0.000752483	0.0258726	65.2288	100	Confident
301	P02666	CASB_BOVIN Beta-casein OS=Bos taurus OX=9913 GN=CSN2 PE=1 SV=2	AVPYPQRDMPIQAFL	LPVPQK	LYQEPV	LPVPQKAVPYPQ	PIQAFLLYQEPV	dm6	192	2	dm6 nter-AVPYPQRDMPIQAFL-COOH	dm6-Nter(1)	190402_UE-CoB_H11M9_PepM500_FlaMP_x6_SubMix_noTryps_P2_016_21.mgf	190402_UE-CoB_H11M9_PepM500_FlaMP_x6_SubMix_noTryps_P2_016_21.82224.82224.2	82224	11588.8	890.491	2+	1778.96	0	3.83811	0.00341779	0.0261166	30.0436	98.7069	Confident
302	P02666	CASB_BOVIN Beta-casein OS=Bos taurus OX=9913 GN=CSN2 PE=1 SV=2	QSWMHQPHQPLPPTVMFPPQSVLSLSQ	LPLPLL	SKVLPV	LPLPLLQSWMHQ	VLSLSQSKVLPV	dm6	156	19	dm6 nter-QSWMHQPHQPLPPTVMFPPQSVLSLSQ-COOH	dm6-Nter(1)	190402_UE-CoB_H11M9_PepM500_FlaMP_x6_SubMix_noTryps_P2_016_21.mgf	190402_UE-CoB_H11M9_PepM500_FlaMP_x6_SubMix_noTryps_P2_016_21.86648.86648.3	86648	12195	1044.54	3+	3130.59	0	1.49046	0.00155684	0.0297668	42.2185	100	Confident
303	UE0021	PtuFliC PtuFliC-FL21 OS=Ulrich Eckhard	MTGLIAANSSTTLVGMG	VVTSTA	NFITTG	VVTSTAMTGLIA	TLVGMGNFITTG	dm6	199	56	dm6 nter-MTGLIAANSSTTLVGM<ox>G-COOH	Oxidation of M(16), dm6-Nter(1)	190402_UE-CoB_H11M9_PepM500_FlaMP_x6_SubMix_noTryps_P2_016_21.mgf	190402_UE-CoB_H11M9_PepM500_FlaMP_x6_SubMix_noTryps_P2_016_21.79910.79910.	79910	11267.2	837.437	2+	1672.86	0	0.75869	0.000635354	0.0186457	34.9485	99.5633	Confident
304	P02668	CASK_BOVIN Kappa-casein OS=Bos taurus OX=9913 GN=CSN3 PE=1 SV=1	QEQNQEQPIR	LPFLGA	CEKDER	LPFLGAQEQNQE	QEQPIRCEKDER	pyr	22	2	pyro-QEQNQEQPIR-COOH	Pyrolidone from Q(1)	190402_UE-CoB_H11M9_PepM500_FlaMP_x6_SubMix_noTryps_P2_016_21.mgf	190402_UE-CoB_H11M9_PepM500_FlaMP_x6_SubMix_noTryps_P2_016_21.24051.24051.2	24051	3770.86	627.3	2+	1251.58	1	-1.16127	-0.000727882	0.0075492	52.4413	100	Confident
305	P02666	CASB_BOVIN Beta-casein OS=Bos taurus OX=9913 GN=CSN2 PE=1 SV=2	VLPVPQKAVPYPQRDMPIQAFL	SLSQSK	LYQEPV	SLSQSKVLPVPQ	PIQAFLLYQEPV	dm6	185	2	dm6 nter-VLPVPQK<dm6-k>AVPYPQRDMPIQAFL-COOH	dm6-K(7), dm6-Nter(1)	190402_UE-CoB_H11M9_PepM500_FlaMP_x6_SubMix_noTryps_P2_016_21.mgf	190402_UE-CoB_H11M9_PepM500_FlaMP_x6_SubMix_noTryps_P2_016_21.82754.82754.3	82754	11663.2	859.176	3+	2574.5	0	1.3558	0.00116487	0.0315855	32.5964	99.3103	Confident
306	P02666	CASB_BOVIN Beta-casein OS=Bos taurus OX=9913 GN=CSN2 PE=1 SV=2	QSWMHQPHQPLPPTVMFPPQSVLSLSQ	LPLPLL	SKVLPV	LPLPLLQSWMHQ	VLSLSQSKVLPV	pyr	156	5	pyro-QSWMHQPHQPLPPTVMFPPQSVLSLSQ-COOH	Pyrolidone from Q(1)	190402_UE-CoB_H11M9_PepM500_FlaMP_x6_SubMix_noTryps_P2_016_21.mgf	190402_UE-CoB_H11M9_PepM500_FlaMP_x6_SubMix_noTryps_P2_016_21.98518.98518.3	98518	13852.7	1027.51	3+	3079.5	0	1.78367	0.00183273	0.0288203	25.8503	99.3197	Confident
307	P02666	CASB_BOVIN Beta-casein OS=Bos taurus OX=9913 GN=CSN2 PE=1 SV=2	VVVPPFLQPEVMGVSKVKEAMAPKHK	PLTQTP	EMPFPK	PLTQTPVVVPPF	MAPKHKEMPFPK	dm6	97	2	dm6 nter-VVVPPFLQPEVMGVSK<dm6-k>VK<dm6-k>EAMAPK<dm6-k>HK<dm6-k>-COOH	dm6-K(16, 24, 18, 26), dm6-Nter(1)	190402_UE-CoB_H11M9_PepM500_FlaMP_x6_SubMix_noTryps_P2_016_21.mgf	190402_UE-CoB_H11M9_PepM500_FlaMP_x6_SubMix_noTryps_P2_016_21.68796.68796.5	68796	9745.68	604.186	5+	3014.89	1	0.0916629	5.53631e-05	0.0155243	87.9588	100	Confident
308	UE0022	PtuFlaMP_FL1d PtuFlaMP-FL1d-HAxxH OS=Ulrich Eckhard	QAATTLLAQANQLP	KMQITQ	QIALAL	KMQITQQAATTL	QANQLPQIALAL	dm6	584	5	dm6 nter-QAATTLLAQANQLP-COOH	dm6-Nter(1)	190402_UE-CoB_H11M9_PepM500_FlaMP_x6_SubMix_noTryps_P2_016_21.mgf	190402_UE-CoB_H11M9_PepM500_FlaMP_x6_SubMix_noTryps_P2_016_21.73290.73290.	73290	10361.3	737.428	2+	1472.84	0	-0.213945	-0.000157769	0.0130577	41.0791	100	Confident
309	P02668	CASK_BOVIN Kappa-casein OS=Bos taurus OX=9913 GN=CSN3 PE=1 SV=1	YYQQKPVALINNQ	PSYGLN	FLPYPY	PSYGLNYYQQKP	ALINNQFLPYPY	dm6	63	13	dm6 nter-YYQQK<dm6-k>PVALINNQ-COOH	dm6-K(5), dm6-Nter(1)	190402_UE-CoB_H11M9_PepM500_FlaMP_x6_SubMix_noTryps_P2_016_21.mgf	190402_UE-CoB_H11M9_PepM500_FlaMP_x6_SubMix_noTryps_P2_016_21.42230.42230.2	42230	6175.48	823.982	2+	1645.95	0	1.2442	0.0010252	0.0100183	41.4874	100	Confident
310	UE0021	PtuFliC PtuFliC-FL21 OS=Ulrich Eckhard	SMGMYINTN		VASING	SMGMYI	MYINTNVASING	dm6	1	37	dm6 nter-SMGM<ox>YINTN-COOH	Oxidation of M(4), dm6-Nter(1)	190402_UE-CoB_H11M9_PepM500_FlaMP_x6_SubMix_noTryps_P2_016_21.mgf	190402_UE-CoB_H11M9_PepM500_FlaMP_x6_SubMix_noTryps_P2_016_21.42758.42758.1	42758	6244.29	1080.49	1+	1079.48	0	1.23979	0.00133958	0.00526985	26.9897	100	Confident
311	UE0021	PtuFliC PtuFliC-FL21 OS=Ulrich Eckhard	NVVENASASRSR	TISNLE	IRDTDF	TISNLENVVENA	SASRSRIRDTDF	dm6	534	2	dm6 nter-NVVENASASRSR-COOH	dm6-Nter(1)	190402_UE-CoB_H11M9_PepM500_FlaMP_x6_SubMix_noTryps_P2_016_21.mgf	190402_UE-CoB_H11M9_PepM500_FlaMP_x6_SubMix_noTryps_P2_016_21.11239.11239.2	11239	1816.63	662.362	2+	1322.71	0	-0.903408	-0.000598384	0.0185988	39.2082	100	Confident
312	UE0021	PtuFliC PtuFliC-FL21 OS=Ulrich Eckhard	MTGLIAANSSTTLVGMG	VVTSTA	NFITTG	VVTSTAMTGLIA	TLVGMGNFITTG	dm6	199	56	dm6 nter-MTGLIAANSSTTLVGM<ox>G-COOH	Oxidation of M(16), dm6-Nter(1)	190402_UE-CoB_H11M9_PepM500_FlaMP_x6_SubMix_noTryps_P2_016_21.mgf	190402_UE-CoB_H11M9_PepM500_FlaMP_x6_SubMix_noTryps_P2_016_21.83197.83197.	83197	11724	837.44	2+	1672.86	0	4.32997	0.00362608	0.0153719	38.8606	99.5652	Confident
313	P02662	CASA1_BOVIN Alpha-S1-casein OS=Bos taurus OX=9913 GN=CSN1S1 PE=1 SV=2	YFYPELFRQF	VNQELA	YQLDAY	VNQELAYFYPEL	ELFRQFYQLDAY	dm6	159	19	dm6 nter-YFYPELFRQF-COOH	dm6-Nter(1)	190402_UE-CoB_H11M9_PepM500_FlaMP_x6_SubMix_noTryps_P2_016_21.mgf	190402_UE-CoB_H11M9_PepM500_FlaMP_x6_SubMix_noTryps_P2_016_21.86538.86538.2	86538	12180	722.381	2+	1442.74	0	2.40665	0.00173851	0.01064	47.9588	100	Confident
314	P02662	CASA1_BOVIN Alpha-S1-casein OS=Bos taurus OX=9913 GN=CSN1S1 PE=1 SV=2	HQGLPQEVLNENLLR	PKHPIK	FFVAPF	PKHPIKHQGLPQ	NENLLRFFVAPF	NH2	23	4	NH2-HQGLPQEVLNENLLR-COOH		190402_UE-CoB_H11M9_PepM500_FlaMP_x6_SubMix_noTryps_P2_016_21.mgf	190402_UE-CoB_H11M9_PepM500_FlaMP_x6_SubMix_noTryps_P2_016_21.57688.57688.3	57688	8226.27	587.322	3+	1758.94	0	4.13552	0.00242888	0.0138576	58.8606	100	Confident
315	UE0001, UE0002, UE0011, UE0022	PtuFlaMP_FL2 PtuFlaMP-FL2-HExxH OS=Ulrich Eckhard; PtuFlaMP_FL2d PtuFlaMP-FL2d-HAxxH OS=Ulrich Eckhard; PtuFlaMP_HVR5 PtuFlaMP-HVR5-HExxH OS=Ulrich Eckhard; PtuFlaMP_FL1d PtuFlaMP-FL1d-HAxxH OS=Ulrich Eckhard	VIGFTLGSFSTE	GARSQQ; GARSQQ; GARSQQ; GARSQQ	NLGLEY; NLGLEY; NLGLEY; NLGLEY	GARSQQVIGFTL	GSFSTENLGLEY	dm6	451; 451; 390; 491	3	dm6 nter-VIGFTLGSFSTE-COOH	dm6-Nter(1)	190402_UE-CoB_H11M9_PepM500_FlaMP_x6_SubMix_noTryps_P2_016_21.mgf	190402_UE-CoB_H11M9_PepM500_FlaMP_x6_SubMix_noTryps_P2_016_21.92156.92156.	92156	12970.7	646.355	2+	1290.69	0	1.98659	0.00128404	0.0119852	20	94.0678	Doubtful
316	P02666	CASB_BOVIN Beta-casein OS=Bos taurus OX=9913 GN=CSN2 PE=1 SV=2	VVVPPFLQPEVMG	PLTQTP	VSKVKE	PLTQTPVVVPPF	QPEVMGVSKVKE	dm6	97	30	dm6 nter-VVVPPFLQPEVM<ox>G-COOH	Oxidation of M(12), dm6-Nter(1)	190402_UE-CoB_H11M9_PepM500_FlaMP_x6_SubMix_noTryps_P2_016_21.mgf	190402_UE-CoB_H11M9_PepM500_FlaMP_x6_SubMix_noTryps_P2_016_21.96782.96782.2	96782	13608.3	731.418	2+	1460.82	0	3.09615	0.00226458	0.0133114	24.318	96.5517	Confident
317	P02668	CASK_BOVIN Kappa-casein OS=Bos taurus OX=9913 GN=CSN3 PE=1 SV=1	FLPYPYYAKPAAVRSPA	ALINNQ	QILQWQ	ALINNQFLPYPY	AVRSPAQILQWQ	dm6	76	2	dm6 nter-FLPYPYYAK<dm6-k>PAAVRSPA-COOH	dm6-K(9), dm6-Nter(1)	190402_UE-CoB_H11M9_PepM500_FlaMP_x6_SubMix_noTryps_P2_016_21.mgf	190402_UE-CoB_H11M9_PepM500_FlaMP_x6_SubMix_noTryps_P2_016_21.56563.56563.3	56563	8073.93	660.387	3+	1978.14	0	2.53347	0.00167307	0.0175657	81.4874	100	Confident
318	P02662	CASA1_BOVIN Alpha-S1-casein OS=Bos taurus OX=9913 GN=CSN1S1 PE=1 SV=2	YVPLGTQYTDAPSFSDIPNPIGSENSEKTTMPLW	PSGAWY		PSGAWYYVPLGT	TTMPLW	dm6	181	13	dm6 nter-YVPLGTQYTDAPSFSDIPNPIGSENSEK<dm6-k>TTMPLW-COOH	dm6-K(28), dm6-Nter(1)	190402_UE-CoB_H11M9_PepM500_FlaMP_x6_SubMix_noTryps_P2_016_21.mgf	190402_UE-CoB_H11M9_PepM500_FlaMP_x6_SubMix_noTryps_P2_016_21.99366.99366.3	99366	13971.1	1275.64	3+	3822.9	1	-3.36826	-0.00429557	0.0332312	79.2082	100	Confident
319	P02666	CASB_BOVIN Beta-casein OS=Bos taurus OX=9913 GN=CSN2 PE=1 SV=2	LLQSWMHQPHQPLPPTVMFPPQSVLS	LHLPLP	LSQSKV	LHLPLPLLQSWM	PQSVLSLSQSKV	dm6	154	12	dm6 nter-LLQSWMHQPHQPLPPTVM<ox>FPPQSVLS-COOH	Oxidation of M(18), dm6-Nter(1)	190402_UE-CoB_H11M9_PepM500_FlaMP_x6_SubMix_noTryps_P2_016_21.mgf	190402_UE-CoB_H11M9_PepM500_FlaMP_x6_SubMix_noTryps_P2_016_21.81555.81555.3	81555	11495.6	1015.87	3+	3044.58	0	1.8396	0.00186879	0.0242235	27.9588	98.6755	Confident
320	P02666	CASB_BOVIN Beta-casein OS=Bos taurus OX=9913 GN=CSN2 PE=1 SV=2	WMHQPHQPLPPTVMFPPQSVLS	LPLLQS	LSQSKV	LPLLQSWMHQPH	PQSVLSLSQSKV	dm6	158	11	dm6 nter-WMHQPHQPLPPTVM<ox>FPPQSVLS-COOH	Oxidation of M(14), dm6-Nter(1)	190402_UE-CoB_H11M9_PepM500_FlaMP_x6_SubMix_noTryps_P2_016_21.mgf	190402_UE-CoB_H11M9_PepM500_FlaMP_x6_SubMix_noTryps_P2_016_21.72205.72205.3	72205	10214.3	868.783	3+	2603.32	0	1.25449	0.00108988	0.022938	47.2125	100	Confident
321	UE0021	PtuFliC PtuFliC-FL21 OS=Ulrich Eckhard	YIDSQRANMGAVQNR	IDGALS	LSSTIS	IDGALSYIDSQR	GAVQNRLSSTIS	dm6	510	2	dm6 nter-YIDSQRANMGAVQNR-COOH	dm6-Nter(1)	190402_UE-CoB_H11M9_PepM500_FlaMP_x6_SubMix_noTryps_P2_016_21.mgf	190402_UE-CoB_H11M9_PepM500_FlaMP_x6_SubMix_noTryps_P2_016_21.23018.23018.3	23018	3630.42	586.304	3+	1755.89	0	-0.0268716	-1.57549e-05	0.00853297	57.2125	100	Confident
322	UE0021	PtuFliC PtuFliC-FL21 OS=Ulrich Eckhard	NQLPQSALSLLGG	SILAQA		SILAQANQLPQS	LSLLGG	dm6	576	5	dm6 nter-NQLPQSALSLLGG-COOH	dm6-Nter(1)	190402_UE-CoB_H11M9_PepM500_FlaMP_x6_SubMix_noTryps_P2_016_21.mgf	190402_UE-CoB_H11M9_PepM500_FlaMP_x6_SubMix_noTryps_P2_016_21.87939.87939.1	87939	12376.2	1331.78	1+	1330.77	0	2.82728	0.0037653	0.0135508	38.2391	100	Confident
323	P02666	CASB_BOVIN Beta-casein OS=Bos taurus OX=9913 GN=CSN2 PE=1 SV=2	WMHQPHQPLPPTVMFPPQSVLS	LPLLQS	LSQSKV	LPLLQSWMHQPH	PQSVLSLSQSKV	dm6	158	19	dm6 nter-WMHQPHQPLPPTVMFPPQSVLS-COOH	dm6-Nter(1)	190402_UE-CoB_H11M9_PepM500_FlaMP_x6_SubMix_noTryps_P2_016_21.mgf	190402_UE-CoB_H11M9_PepM500_FlaMP_x6_SubMix_noTryps_P2_016_21.78982.78982.3	78982	11139.6	863.782	3+	2587.33	1	-3.26037	-0.00281517	0.0274031	34.8149	98.6207	Confident
324	P02662	CASA1_BOVIN Alpha-S1-casein OS=Bos taurus OX=9913 GN=CSN1S1 PE=1 SV=2	FFVAPFPEVF	NENLLR	GKEKVN	NENLLRFFVAPF	PFPEVFGKEKVN	dm6	38	2	dm6 nter-FFVAPFPEVF-COOH	dm6-Nter(1)	190402_UE-CoB_H11M9_PepM500_FlaMP_x6_SubMix_noTryps_P2_016_21.mgf	190402_UE-CoB_H11M9_PepM500_FlaMP_x6_SubMix_noTryps_P2_016_21.109200.109200.1	109200	15345.9	1233.68	1+	1232.67	0	5.89733	0.0072754	0.0173766	16.3827	100	Confident
325	P02666	CASB_BOVIN Beta-casein OS=Bos taurus OX=9913 GN=CSN2 PE=1 SV=2	LTDVENLHLPLP	ESQSLT	LLQSWM	ESQSLTLTDVEN	LHLPLPLLQSWM	dm6	142	2	dm6 nter-LTDVENLHLPLP-COOH	dm6-Nter(1)	190402_UE-CoB_H11M9_PepM500_FlaMP_x6_SubMix_noTryps_P2_016_21.mgf	190402_UE-CoB_H11M9_PepM500_FlaMP_x6_SubMix_noTryps_P2_016_21.80929.80929.2	80929	11408.6	697.91	2+	1393.8	0	2.50538	0.00174853	0.0110511	22.4413	95.2991	Confident
326	P02662	CASA1_BOVIN Alpha-S1-casein OS=Bos taurus OX=9913 GN=CSN1S1 PE=1 SV=2	FFVAPFPEVFGKEKVNELSKDIG	NENLLR	SESTED	NENLLRFFVAPF	LSKDIGSESTED	dm6	38	5	dm6 nter-FFVAPFPEVFGK<dm6-k>EK<dm6-k>VNELSK<dm6-k>DIG-COOH	dm6-K(12, 20, 14), dm6-Nter(1)	190402_UE-CoB_H11M9_PepM500_FlaMP_x6_SubMix_noTryps_P2_016_21.mgf	190402_UE-CoB_H11M9_PepM500_FlaMP_x6_SubMix_noTryps_P2_016_21.82197.82197.3	82197	11585.1	911.886	3+	2732.61	0	9.81559	0.00895061	0.0269105	43.098	100	Doubtful
327	P02662	CASA1_BOVIN Alpha-S1-casein OS=Bos taurus OX=9913 GN=CSN1S1 PE=1 SV=2	RPKHPIKHQGLPQEVLNENLLR	VAVALA	FFVAPF	VAVALARPKHPI	NENLLRFFVAPF	dm6	16	76	dm6 nter-RPK<dm6-k>HPIK<dm6-k>HQGLPQEVLNENLLR-COOH	dm6-K(3, 7), dm6-Nter(1)	190402_UE-CoB_H11M9_PepM500_FlaMP_x6_SubMix_noTryps_P2_016_21.mgf	190402_UE-CoB_H11M9_PepM500_FlaMP_x6_SubMix_noTryps_P2_016_21.34904.34904.4	34904	5241.15	680.424	4+	2717.67	0	-0.332809	-0.000226451	0.0169838	100	100	Confident
328	P75693	YAHN_ECOLI Uncharacterized membrane protein YahN OS=Escherichia coli (strain K12) OX=83333 GN=yahN PE=3 SV=1	VQTSLASGRRAGV	ANLFVV	LTGLGV	ANLFVVVQTSLA	GRRAGVLTGLGV	dm0	42	1	dm0 nter-VQTSLASGRRAGV-COOH	dm0-Nter(1)	190402_UE-CoB_H11M9_PepM500_FlaMP_x6_SubMix_noTryps_P2_016_21.mgf	190402_UE-CoB_H11M9_PepM500_FlaMP_x6_SubMix_noTryps_P2_016_21.88183.88183.	88183	12410.1	665.892	2+	1328.75	1	9.74699	0.00648548	0.0127696	28.8606	99.1379	Confident
329	P02662	CASA1_BOVIN Alpha-S1-casein OS=Bos taurus OX=9913 GN=CSN1S1 PE=1 SV=2	FFVAPFPEVFGKEKVNE	NENLLR	LSKDIG	NENLLRFFVAPF	KEKVNELSKDIG	dm6	38	10	dm6 nter-FFVAPFPEVFGK<dm6-k>EK<dm6-k>VNE-COOH	dm6-K(12, 14), dm6-Nter(1)	190402_UE-CoB_H11M9_PepM500_FlaMP_x6_SubMix_noTryps_P2_016_21.mgf	190402_UE-CoB_H11M9_PepM500_FlaMP_x6_SubMix_noTryps_P2_016_21.78823.78823.2	78823	11118	1044.11	2+	2085.2	1	-0.244764	-0.000255438	0.0189081	80.7572	100	Confident
330	P02666	CASB_BOVIN Beta-casein OS=Bos taurus OX=9913 GN=CSN2 PE=1 SV=2	VENLHLPLPLLQS	SLTLTD	WMHQPH	SLTLTDVENLHL	LPLLQSWMHQPH	dm6	145	8	dm6 nter-VENLHLPLPLLQS-COOH	dm6-Nter(1)	190402_UE-CoB_H11M9_PepM500_FlaMP_x6_SubMix_noTryps_P2_016_21.mgf	190402_UE-CoB_H11M9_PepM500_FlaMP_x6_SubMix_noTryps_P2_016_21.88696.88696.2	88696	12482.2	753.963	2+	1505.9	0	5.24724	0.0039562	0.0172646	31.7393	99.5745	Confident
331	UE0021	PtuFliC PtuFliC-FL21 OS=Ulrich Eckhard	SMGMYINTNVASINGQRNLNKSTEGLTTSMQRLSSG		LRINSA	SMGMYI	QRLSSGLRINSA	dm6	1	1	dm6 nter-SMGMYINTNVASINGQRNLNK<dm6-k>STEGLTTSMQRLSSG-COOH	dm6-K(21), dm6-Nter(1)	190402_UE-CoB_H11M9_PepM500_FlaMP_x6_SubMix_noTryps_P2_016_21.mgf	190402_UE-CoB_H11M9_PepM500_FlaMP_x6_SubMix_noTryps_P2_016_21.67457.67457.5	67457	9567.89	786.606	5+	3927.99	0	1.2484	0.000981995	0.0199862	86.7778	100	Confident
332	P02666	CASB_BOVIN Beta-casein OS=Bos taurus OX=9913 GN=CSN2 PE=1 SV=2	VLPVPQKAVPYPQRDMP	SLSQSK	IQAFLL	SLSQSKVLPVPQ	PQRDMPIQAFLL	dm6	185	2	dm6 nter-VLPVPQK<dm6-k>AVPYPQRDM<ox>P-COOH	Oxidation of M(16), dm6-K(7), dm6-Nter(1)	190402_UE-CoB_H11M9_PepM500_FlaMP_x6_SubMix_noTryps_P2_016_21.mgf	190402_UE-CoB_H11M9_PepM500_FlaMP_x6_SubMix_noTryps_P2_016_21.48886.48886.3	48886	7040.03	673.73	3+	2018.17	0	0.713662	0.000480815	0.0242953	21.7393	95.8621	Confident
333	UE0021	PtuFliC PtuFliC-FL21 OS=Ulrich Eckhard	MTGLIAANSSTTLVGMG	VVTSTA	NFITTG	VVTSTAMTGLIA	TLVGMGNFITTG	dm6	199	56	dm6 nter-MTGLIAANSSTTLVGM<ox>G-COOH	Oxidation of M(16), dm6-Nter(1)	190402_UE-CoB_H11M9_PepM500_FlaMP_x6_SubMix_noTryps_P2_016_21.mgf	190402_UE-CoB_H11M9_PepM500_FlaMP_x6_SubMix_noTryps_P2_016_21.80156.80156.	80156	11300.9	837.442	2+	1672.86	0	6.73512	0.00564024	0.0169108	33.4679	99.5851	Confident
334	P02666	CASB_BOVIN Beta-casein OS=Bos taurus OX=9913 GN=CSN2 PE=1 SV=2	SKVLPVPQKAVPYP	VLSLSQ	QRDMPI	VLSLSQSKVLPV	KAVPYPQRDMPI	dm6	183	3	dm6 nter-SK<dm6-k>VLPVPQK<dm6-k>AVPYP-COOH	dm6-K(2, 9), dm6-Nter(1)	190402_UE-CoB_H11M9_PepM500_FlaMP_x6_SubMix_noTryps_P2_016_21.mgf	190402_UE-CoB_H11M9_PepM500_FlaMP_x6_SubMix_noTryps_P2_016_21.47213.47213.3	47213	6817.3	542.368	3+	1624.08	0	1.2214	0.000662449	0.00928258	55.6864	100	Confident
335	P02666	CASB_BOVIN Beta-casein OS=Bos taurus OX=9913 GN=CSN2 PE=1 SV=2	LLQSWMHQPHQPLPPTVMFPPQSVLSLSQ	LHLPLP	SKVLPV	LHLPLPLLQSWM	VLSLSQSKVLPV	dm6	154	12	dm6 nter-LLQSWMHQPHQPLPPTVM<ox>FPPQSVLSLSQ-COOH	Oxidation of M(18), dm6-Nter(1)	190402_UE-CoB_H11M9_PepM500_FlaMP_x6_SubMix_noTryps_P2_016_21.mgf	190402_UE-CoB_H11M9_PepM500_FlaMP_x6_SubMix_noTryps_P2_016_21.88936.88936.3	88936	12516.2	1125.26	3+	3372.76	0	3.9134	0.00440359	0.0357886	51.7393	100	Confident
336	P02663	CASA2_BOVIN Alpha-S2-casein OS=Bos taurus OX=9913 GN=CSN1S2 PE=1 SV=2	INQFYQKFPQYLQ	QKALNE	YLYQGP	QKALNEINQFYQ	FPQYLQYLYQGP	dm6	100	5	dm6 nter-INQFYQK<dm6-k>FPQYLQ-COOH	dm6-K(7), dm6-Nter(1)	190402_UE-CoB_H11M9_PepM500_FlaMP_x6_SubMix_noTryps_P2_016_21.mgf	190402_UE-CoB_H11M9_PepM500_FlaMP_x6_SubMix_noTryps_P2_016_21.67346.67346.2	67346	9552.85	893.004	2+	1783.99	0	0.165075	0.000147413	0.022367	48.8606	100	Confident
337	P02666	CASB_BOVIN Beta-casein OS=Bos taurus OX=9913 GN=CSN2 PE=1 SV=2	SKVLPVPQKAVPYPQRDMPIQA	VLSLSQ	FLLYQE	VLSLSQSKVLPV	DMPIQAFLLYQE	dm6	183	47	dm6 nter-SK<dm6-k>VLPVPQK<dm6-k>AVPYPQRDM<ox>PIQA-COOH	Oxidation of M(18), dm6-K(2, 9), dm6-Nter(1)	190402_UE-CoB_H11M9_PepM500_FlaMP_x6_SubMix_noTryps_P2_016_21.mgf	190402_UE-CoB_H11M9_PepM500_FlaMP_x6_SubMix_noTryps_P2_016_21.49787.49787.4	49787	7166.42	645.892	4+	2579.54	0	1.31819	0.00085141	0.0135589	57.4473	100	Confident
338	UE0021	PtuFliC PtuFliC-FL21 OS=Ulrich Eckhard	VASINGQRNLNKSTEGLTTSMQRLSSG	MYINTN	LRINSA	MYINTNVASING	QRLSSGLRINSA	NH2	10	3	NH2-VASINGQRNLNK<dm6-k>STEGLTTSMQRLSSG-COOH	dm6-K(12)	190402_UE-CoB_H11M9_PepM500_FlaMP_x6_SubMix_noTryps_P2_016_21.mgf	190402_UE-CoB_H11M9_PepM500_FlaMP_x6_SubMix_noTryps_P2_016_21.48264.48264.3	48264	6955.86	962.18	3+	2882.51	1	2.05367	0.00197531	0.0290342	22.7572	96.5753	Confident
339	P02666	CASB_BOVIN Beta-casein OS=Bos taurus OX=9913 GN=CSN2 PE=1 SV=2	YQEPVLGPVRGPFP	IQAFLL	IIV	IQAFLLYQEPVL	VRGPFPIIV	dm6	208	17	dm6 nter-YQEPVLGPVRGPFP-COOH	dm6-Nter(1)	190402_UE-CoB_H11M9_PepM500_FlaMP_x6_SubMix_noTryps_P2_016_21.mgf	190402_UE-CoB_H11M9_PepM500_FlaMP_x6_SubMix_noTryps_P2_016_21.68995.68995.	68995	9773.04	795.952	2+	1588.88	1	2.70113	0.00214861	0.0145264	47.6955	100	Confident
340	UE0021	PtuFliC PtuFliC-FL21 OS=Ulrich Eckhard	FITTGSLGASQSTYSANRNKLS	LVGMGN	TIATTT	LVGMGNFITTGS	NRNKLSTIATTT	dm6	217	6	dm6 nter-FITTGSLGASQSTYSANRNK<dm6-k>LS-COOH	dm6-K(20), dm6-Nter(1)	190402_UE-CoB_H11M9_PepM500_FlaMP_x6_SubMix_noTryps_P2_016_21.mgf	190402_UE-CoB_H11M9_PepM500_FlaMP_x6_SubMix_noTryps_P2_016_21.43652.43652.2	43652	6354.06	1186.15	2+	2370.28	0	-1.45047	-0.00172047	0.0304815	100	100	Confident
341	P02662	CASA1_BOVIN Alpha-S1-casein OS=Bos taurus OX=9913 GN=CSN1S1 PE=1 SV=2	QEVLNENLLR	KHQGLP	FFVAPF	KHQGLPQEVLNE	NENLLRFFVAPF	NH2	28	1	NH2-QEVLNENLLR-COOH		190402_UE-CoB_H11M9_PepM500_FlaMP_x6_SubMix_noTryps_P2_016_21.mgf	190402_UE-CoB_H11M9_PepM500_FlaMP_x6_SubMix_noTryps_P2_016_21.48232.48232.	48232	6951.68	614.339	2+	1226.66	0	1.3409	0.000823769	0.00746083	28.8606	99.1379	Confident
342	UE0021	PtuFliC PtuFliC-FL21 OS=Ulrich Eckhard	ILQQAGTSILAQANQLPQSALS	QMTKNQ	LLGG	QMTKNQILQQAG	PQSALSLLGG	dm6	563	3	dm6 nter-ILQQAGTSILAQANQLPQSALS-COOH	dm6-Nter(1)	190402_UE-CoB_H11M9_PepM500_FlaMP_x6_SubMix_noTryps_P2_016_21.mgf	190402_UE-CoB_H11M9_PepM500_FlaMP_x6_SubMix_noTryps_P2_016_21.86670.86670.3	86670	12198.1	762.769	3+	2285.28	0	1.97021	0.00150281	0.0183106	100	100	Confident
343	P02666	CASB_BOVIN Beta-casein OS=Bos taurus OX=9913 GN=CSN2 PE=1 SV=2	LLQSWMHQPHQPLPPTVMFPPQSVLSLSQSK	LHLPLP	VLPVPQ	LHLPLPLLQSWM	SLSQSKVLPVPQ	dm6	154	6	dm6 nter-LLQSWM<ox>HQPHQPLPPTVMFPPQSVLSLSQSK<dm6-k>-COOH	Oxidation of M(6), dm6-K(31), dm6-Nter(1)	190402_UE-CoB_H11M9_PepM500_FlaMP_x6_SubMix_noTryps_P2_016_21.mgf	190402_UE-CoB_H11M9_PepM500_FlaMP_x6_SubMix_noTryps_P2_016_21.78954.78954.4	78954	11135.7	906.745	4+	3621.95	1	0.102849	9.32319e-05	0.0229363	100	100	Confident
344	P02666	CASB_BOVIN Beta-casein OS=Bos taurus OX=9913 GN=CSN2 PE=1 SV=2	QSWMHQPHQPLPPTVMFPPQSVLSLSQSK	LPLPLL	VLPVPQ	LPLPLLQSWMHQ	SLSQSKVLPVPQ	dm6	156	14	dm6 nter-QSWM<ox>HQPHQPLPPTVMFPPQSVLSLSQSK<dm6-k>-COOH	Oxidation of M(4), dm6-K(29), dm6-Nter(1)	190402_UE-CoB_H11M9_PepM500_FlaMP_x6_SubMix_noTryps_P2_016_21.mgf	190402_UE-CoB_H11M9_PepM500_FlaMP_x6_SubMix_noTryps_P2_016_21.75226.75226.3	75226	10620.7	1133.27	3+	3395.78	1	0.393925	0.000446291	0.0324618	89.2082	100	Confident
345	P02666	CASB_BOVIN Beta-casein OS=Bos taurus OX=9913 GN=CSN2 PE=1 SV=2	SLTLTDVENLHLPLP	PFTESQ	LLQSWM	PFTESQSLTLTD	LHLPLPLLQSWM	dm6	139	22	dm6 nter-SLTLTDVENLHLPLP-COOH	dm6-Nter(1)	190402_UE-CoB_H11M9_PepM500_FlaMP_x6_SubMix_noTryps_P2_016_21.mgf	190402_UE-CoB_H11M9_PepM500_FlaMP_x6_SubMix_noTryps_P2_016_21.97664.97664.3	97664	13733.5	565.999	3+	1694.97	0	4.12696	0.00233585	0.012926	50.7058	100	Confident
346	P02666	CASB_BOVIN Beta-casein OS=Bos taurus OX=9913 GN=CSN2 PE=1 SV=2	MFPPQSVLSLSQSK	PLPPTV	VLPVPQ	PLPPTVMFPPQS	SLSQSKVLPVPQ	NH2	171	11	NH2-M<ox>FPPQSVLSLSQSK<dm6-k>-COOH	Oxidation of M(1), dm6-K(14)	190402_UE-CoB_H11M9_PepM500_FlaMP_x6_SubMix_noTryps_P2_016_21.mgf	190402_UE-CoB_H11M9_PepM500_FlaMP_x6_SubMix_noTryps_P2_016_21.71069.71069.	71069	10058.1	800.429	2+	1597.86	1	-12.2958	-0.00983583	0.0170217	68.2391	100	Doubtful
347	P02662	CASA1_BOVIN Alpha-S1-casein OS=Bos taurus OX=9913 GN=CSN1S1 PE=1 SV=2	LARPKHPIKHQGLPQEVLNENLLR	CLVAVA	FFVAPF	CLVAVALARPKH	NENLLRFFVAPF	dm0	14	18	dm0 nter-LARPK<dm0-k>HPIK<dm0-k>HQGLPQEVLNENLLR-COOH	dm0-K(5, 9), dm0-Nter(1)	190402_UE-CoB_H11M9_PepM500_FlaMP_x6_SubMix_noTryps_P2_016_21.mgf	190402_UE-CoB_H11M9_PepM500_FlaMP_x6_SubMix_noTryps_P2_016_21.45985.45985.5	45985	6654.4	577.742	5+	2883.69	0	-5.76209	-0.00332902	0.0189463	28.2391	98.6395	Doubtful
348	P02666	CASB_BOVIN Beta-casein OS=Bos taurus OX=9913 GN=CSN2 PE=1 SV=2	SLTLTDVENLHLPLPLLQS	PFTESQ	WMHQPH	PFTESQSLTLTD	LPLLQSWMHQPH	dm6	139	13	dm6 nter-SLTLTDVENLHLPLPLLQS-COOH	dm6-Nter(1)	190402_UE-CoB_H11M9_PepM500_FlaMP_x6_SubMix_noTryps_P2_016_21.mgf	190402_UE-CoB_H11M9_PepM500_FlaMP_x6_SubMix_noTryps_P2_016_21.105941.105941.3	105941	14887.6	713.082	3+	2136.23	0	-0.575821	-0.000410608	0.0151424	89.2082	100	Confident
349	UE0021	PtuFliC PtuFliC-FL21 OS=Ulrich Eckhard	MTGLIAANSSTTLVGMGN	VVTSTA	FITTGS	VVTSTAMTGLIA	LVGMGNFITTGS	dm6	199	85	dm6 nter-MTGLIAANSSTTLVGM<ox>GN-COOH	Oxidation of M(16), dm6-Nter(1)	190402_UE-CoB_H11M9_PepM500_FlaMP_x6_SubMix_noTryps_P2_016_21.mgf	190402_UE-CoB_H11M9_PepM500_FlaMP_x6_SubMix_noTryps_P2_016_21.81349.81349.2	81349	11467.1	894.464	2+	1786.9	0	6.41009	0.00573356	0.0257765	23.3724	95.7082	Confident
350	UE0021	PtuFliC PtuFliC-FL21 OS=Ulrich Eckhard	MTGLIAANSSTTLVGMGN	VVTSTA	FITTGS	VVTSTAMTGLIA	LVGMGNFITTGS	dm6	199	85	dm6 nter-MTGLIAANSSTTLVGM<ox>GN-COOH	Oxidation of M(16), dm6-Nter(1)	190402_UE-CoB_H11M9_PepM500_FlaMP_x6_SubMix_noTryps_P2_016_21.mgf	190402_UE-CoB_H11M9_PepM500_FlaMP_x6_SubMix_noTryps_P2_016_21.81897.81897.3	81897	11542.9	596.986	3+	1786.9	1	17.0144	0.0101515	0.0118749	67.9588	100	Doubtful
351	P02666	CASB_BOVIN Beta-casein OS=Bos taurus OX=9913 GN=CSN2 PE=1 SV=2	VYPFPGPIPNSLPQNIPPLTQTP	AQTQSL	VVVPPF	AQTQSLVYPFPG	PLTQTPVVVPPF	dm6	74	7	dm6 nter-VYPFPGPIPNSLPQNIPPLTQTP-COOH	dm6-Nter(1)	190402_UE-CoB_H11M9_PepM500_FlaMP_x6_SubMix_noTryps_P2_016_21.mgf	190402_UE-CoB_H11M9_PepM500_FlaMP_x6_SubMix_noTryps_P2_016_21.103995.103995.3	103995	14609.3	841.143	3+	2520.38	0	8.56271	0.0072024	0.0207689	29.2082	98.6111	Confident
352	P02666	CASB_BOVIN Beta-casein OS=Bos taurus OX=9913 GN=CSN2 PE=1 SV=2	LVYPFPGPIPNSLP	FAQTQS	QNIPPL	FAQTQSLVYPFP	IPNSLPQNIPPL	dm6	73	5	dm6 nter-LVYPFPGPIPNSLP-COOH	dm6-Nter(1)	190402_UE-CoB_H11M9_PepM500_FlaMP_x6_SubMix_noTryps_P2_016_21.mgf	190402_UE-CoB_H11M9_PepM500_FlaMP_x6_SubMix_noTryps_P2_016_21.101201.101201.2	101201	14216.9	772.952	2+	1543.89	0	2.35658	0.00182152	0.0106202	22.9243	95.279	Confident
353	P02666	CASB_BOVIN Beta-casein OS=Bos taurus OX=9913 GN=CSN2 PE=1 SV=2	VVVPPFLQPEVMG	PLTQTP	VSKVKE	PLTQTPVVVPPF	QPEVMGVSKVKE	dm6	97	2	dm6 nter-VVVPPFLQPEVMG-COOH	dm6-Nter(1)	190402_UE-CoB_H11M9_PepM500_FlaMP_x6_SubMix_noTryps_P2_016_21.mgf	190402_UE-CoB_H11M9_PepM500_FlaMP_x6_SubMix_noTryps_P2_016_21.99951.99951.3	99951	14050.2	482.614	3+	1444.82	0	0.0356779	1.72186e-05	0.011914	36.9897	98.6486	Confident
354	UE0021	PtuFliC PtuFliC-FL21 OS=Ulrich Eckhard	FALETAQMTKNQ	RIRDTD	ILQQAG	RIRDTDFALETA	QMTKNQILQQAG	dm6	551	4	dm6 nter-FALETAQMTK<dm6-k>NQ-COOH	dm6-K(10), dm6-Nter(1)	190402_UE-CoB_H11M9_PepM500_FlaMP_x6_SubMix_noTryps_P2_016_21.mgf	190402_UE-CoB_H11M9_PepM500_FlaMP_x6_SubMix_noTryps_P2_016_21.45689.45689.	45689	6615.59	725.406	2+	1448.8	0	0.916147	0.000664578	0.0229913	32.3657	99.5708	Confident
355	P02666	CASB_BOVIN Beta-casein OS=Bos taurus OX=9913 GN=CSN2 PE=1 SV=2	WMHQPHQPLPPTVMFPPQSVLSLSQSK	LPLLQS	VLPVPQ	LPLLQSWMHQPH	SLSQSKVLPVPQ	dm6	158	17	dm6 nter-WM<ox>HQPHQPLPPTVM<ox>FPPQSVLSLSQSK<dm6-k>-COOH	Oxidation of M(2, 14), dm6-K(27), dm6-Nter(1)	190402_UE-CoB_H11M9_PepM500_FlaMP_x6_SubMix_noTryps_P2_016_21.mgf	190402_UE-CoB_H11M9_PepM500_FlaMP_x6_SubMix_noTryps_P2_016_21.75707.75707.4	75707	10686.5	800.438	4+	3196.68	1	10.6596	0.0085296	0.0201368	74.437	100	Doubtful
356	P02666	CASB_BOVIN Beta-casein OS=Bos taurus OX=9913 GN=CSN2 PE=1 SV=2	SLTLTDVENLHLPLPLLQS	PFTESQ	WMHQPH	PFTESQSLTLTD	LPLLQSWMHQPH	dm6	139	13	dm6 nter-SLTLTDVENLHLPLPLLQS-COOH	dm6-Nter(1)	190402_UE-CoB_H11M9_PepM500_FlaMP_x6_SubMix_noTryps_P2_016_21.mgf	190402_UE-CoB_H11M9_PepM500_FlaMP_x6_SubMix_noTryps_P2_016_21.105789.105789.2	105789	14866.1	1069.13	2+	2136.23	0	7.35895	0.0078676	0.021791	96.5758	100	Confident
357	UE0021	PtuFliC PtuFliC-FL21 OS=Ulrich Eckhard	TAMTGLIAANS	NNVVTS	STTLVG	NNVVTSTAMTGL	LIAANSSTTLVG	dm6	197	4	dm6 nter-TAMTGLIAANS-COOH	dm6-Nter(1)	190402_UE-CoB_H11M9_PepM500_FlaMP_x6_SubMix_noTryps_P2_016_21.mgf	190402_UE-CoB_H11M9_PepM500_FlaMP_x6_SubMix_noTryps_P2_016_21.58246.58246.2	58246	8304.51	542.302	2+	1082.59	0	3.43199	0.00186117	0.00631497	26.0206	97.4576	Confident
358	UE0022	PtuFlaMP_FL1d PtuFlaMP-FL1d-HAxxH OS=Ulrich Eckhard	ITQQAATTLLAQANQLPQIALA	ELTKMQ	LLQ	ELTKMQITQQAA	PQIALALLQ	dm6	581	5	dm6 nter-ITQQAATTLLAQANQLPQIALA-COOH	dm6-Nter(1)	190402_UE-CoB_H11M9_PepM500_FlaMP_x6_SubMix_noTryps_P2_016_21.mgf	190402_UE-CoB_H11M9_PepM500_FlaMP_x6_SubMix_noTryps_P2_016_21.102700.102700.3	102700	14424.6	771.455	3+	2311.33	0	5.03684	0.00388567	0.014013	70.9691	100	Confident
359	UE0021	PtuFliC PtuFliC-FL21 OS=Ulrich Eckhard	ILQQAGTSILAQANQLPQSALSLLGG	QMTKNQ		QMTKNQILQQAG	LSLLGG	dm6	563	10	dm6 nter-ILQQAGTSILAQANQLPQSALSLLGG-COOH	dm6-Nter(1)	190402_UE-CoB_H11M9_PepM500_FlaMP_x6_SubMix_noTryps_P2_016_21.mgf	190402_UE-CoB_H11M9_PepM500_FlaMP_x6_SubMix_noTryps_P2_016_21.109482.109482.3	109482	15386.3	876.174	3+	2625.49	0	3.37956	0.00296107	0.0327134	63.6653	100	Confident
360	UE0021	PtuFliC PtuFliC-FL21 OS=Ulrich Eckhard	MTGLIAANS	VVTSTA	STTLVG	VVTSTAMTGLIA	LIAANSSTTLVG	dm6	199	11	dm6 nter-MTGLIAANS-COOH	dm6-Nter(1)	190402_UE-CoB_H11M9_PepM500_FlaMP_x6_SubMix_noTryps_P2_016_21.mgf	190402_UE-CoB_H11M9_PepM500_FlaMP_x6_SubMix_noTryps_P2_016_21.48523.48523.2	48523	6990.27	456.258	2+	910.501	0	1.08475	0.000494924	0.0048712	23.4679	95.7265	Confident
361	UE0021	PtuFliC PtuFliC-FL21 OS=Ulrich Eckhard	MTGLIAANS	VVTSTA	STTLVG	VVTSTAMTGLIA	LIAANSSTTLVG	dm6	199	7	dm6 nter-M<ox>TGLIAANS-COOH	Oxidation of M(1), dm6-Nter(1)	190402_UE-CoB_H11M9_PepM500_FlaMP_x6_SubMix_noTryps_P2_016_21.mgf	190402_UE-CoB_H11M9_PepM500_FlaMP_x6_SubMix_noTryps_P2_016_21.38384.38384.1	38384	5684.05	927.504	1+	926.496	0	1.49329	0.00138503	0.0128541	13.6653	93.75	Doubtful
362	P02662	CASA1_BOVIN Alpha-S1-casein OS=Bos taurus OX=9913 GN=CSN1S1 PE=1 SV=2	YQLDAYPSGAWY	ELFRQF	YVPLGT	ELFRQFYQLDAY	PSGAWYYVPLGT	dm6	169	8	dm6 nter-YQLDAYPSGAWY-COOH	dm6-Nter(1)	190402_UE-CoB_H11M9_PepM500_FlaMP_x6_SubMix_noTryps_P2_016_21.mgf	190402_UE-CoB_H11M9_PepM500_FlaMP_x6_SubMix_noTryps_P2_016_21.83702.83702.	83702	11791.9	734.354	2+	1466.69	0	0.443214	0.000325476	0.0145228	29.5861	99.1453	Confident
363	UE0022	PtuFlaMP_FL1d PtuFlaMP-FL1d-HAxxH OS=Ulrich Eckhard	LNNIIENASASRSRIRDTDFAIQTAELTKM	DKTINN	QITQQA	DKTINNLNNIIE	AELTKMQITQQA	dm6	550	1	dm6 nter-LNNIIENASASRSRIRDTDFAIQTAELTK<dm6-k>M-COOH	dm6-K(29), dm6-Nter(1)	190402_UE-CoB_H11M9_PepM500_FlaMP_x6_SubMix_noTryps_P2_016_21.mgf	190402_UE-CoB_H11M9_PepM500_FlaMP_x6_SubMix_noTryps_P2_016_21.66369.66369.5	66369	9417.11	690.382	5+	3445.86	1	2.92951	0.00202189	0.0170373	31.549	98.6301	Confident
364	UE0022	PtuFlaMP_FL1d PtuFlaMP-FL1d-HAxxH OS=Ulrich Eckhard	LTKMQITQQA	AIQTAE	ATTLLA	AIQTAELTKMQI	QITQQAATTLLA	dm6	576	2	dm6 nter-LTK<dm6-k>MQITQQA-COOH	dm6-K(3), dm6-Nter(1)	190402_UE-CoB_H11M9_PepM500_FlaMP_x6_SubMix_noTryps_P2_016_21.mgf	190402_UE-CoB_H11M9_PepM500_FlaMP_x6_SubMix_noTryps_P2_016_21.30016.30016.2	30016	4605.55	615.382	2+	1228.75	0	0.737572	0.000453888	0.0116294	23.098	95.7447	Confident
365	P02662	CASA1_BOVIN Alpha-S1-casein OS=Bos taurus OX=9913 GN=CSN1S1 PE=1 SV=2	RPKHPIKHQGLPQEVLNENLLR	VAVALA	FFVAPF	VAVALARPKHPI	NENLLRFFVAPF	NH2	16	86	NH2-RPK<dm6-k>HPIK<dm6-k>HQGLPQEVLNENLLR-COOH	dm6-K(3, 7)	190402_UE-CoB_H11M9_PepM500_FlaMP_x6_SubMix_noTryps_P2_016_21.mgf	190402_UE-CoB_H11M9_PepM500_FlaMP_x6_SubMix_noTryps_P2_016_21.34717.34717.4	34717	5216.46	671.91	4+	2683.6	0	3.06961	0.0020625	0.016646	81.7393	100	Confident
366	P02663	CASA2_BOVIN Alpha-S2-casein OS=Bos taurus OX=9913 GN=CSN1S2 PE=1 SV=2	WIQPKTKVIP	QKAMKP	YVRYL	QKAMKPWIQPKT	KTKVIPYVRYL	dm6	208	9	dm6 nter-WIQPK<dm6-k>TK<dm6-k>VIP-COOH	dm6-K(5, 7), dm6-Nter(1)	190402_UE-CoB_H11M9_PepM500_FlaMP_x6_SubMix_noTryps_P2_016_21.mgf	190402_UE-CoB_H11M9_PepM500_FlaMP_x6_SubMix_noTryps_P2_016_21.36543.36543.2	36543	5448.04	656.466	2+	1310.92	0	0.0372088	2.44263e-05	0.0116156	21.6115	95.1613	Confident
367	UE0021	PtuFliC PtuFliC-FL21 OS=Ulrich Eckhard	VGSFFGEDMGAETYELKNQTAANE	ETISVS	AAGLQN	ETISVSVGSFFG	QTAANEAAGLQN	dm6	162	1	dm6 nter-VGSFFGEDM<ox>GAETYELK<dm6-k>NQTAANE-COOH	Oxidation of M(9), dm6-K(17), dm6-Nter(1)	190402_UE-CoB_H11M9_PepM500_FlaMP_x6_SubMix_noTryps_P2_016_21.mgf	190402_UE-CoB_H11M9_PepM500_FlaMP_x6_SubMix_noTryps_P2_016_21.65207.65207.3	65207	9257.26	898.095	3+	2691.26	0	-0.0419851	-3.77067e-05	0.0262205	100	100	Confident
368	P02668	CASK_BOVIN Kappa-casein OS=Bos taurus OX=9913 GN=CSN3 PE=1 SV=1	YPYYAKPAAVRSPAQILQ	NNQFLP	WQVLSN	NNQFLPYPYYAK	PAQILQWQVLSN	dm6	79	3	dm6 nter-YPYYAK<dm6-k>PAAVRSPAQILQ-COOH	dm6-K(6), dm6-Nter(1)	190402_UE-CoB_H11M9_PepM500_FlaMP_x6_SubMix_noTryps_P2_016_21.mgf	190402_UE-CoB_H11M9_PepM500_FlaMP_x6_SubMix_noTryps_P2_016_21.54352.54352.3	54352	7781.54	702.076	3+	2103.22	0	-4.34206	-0.00304847	0.029497	17.4473	90.1961	Doubtful
369	P02666	CASB_BOVIN Beta-casein OS=Bos taurus OX=9913 GN=CSN2 PE=1 SV=2	QSWMHQPHQPLPPTVMFPPQSVLSLSQ	LPLPLL	SKVLPV	LPLPLLQSWMHQ	VLSLSQSKVLPV	dm6	156	15	dm6 nter-QSWMHQPHQPLPPTVM<ox>FPPQSVLSLSQ-COOH	Oxidation of M(16), dm6-Nter(1)	190402_UE-CoB_H11M9_PepM500_FlaMP_x6_SubMix_noTryps_P2_016_21.mgf	190402_UE-CoB_H11M9_PepM500_FlaMP_x6_SubMix_noTryps_P2_016_21.81786.81786.3	81786	11527.6	1049.87	3+	3146.59	0	0.636316	0.000668049	0.0303878	49.5861	100	Confident
370	P02666	CASB_BOVIN Beta-casein OS=Bos taurus OX=9913 GN=CSN2 PE=1 SV=2	EMPFPKYPVEPFTESQSLTLTDVENLHLPLP	MAPKHK	LLQSWM	MAPKHKEMPFPK	LHLPLPLLQSWM	dm6	123	1	dm6 nter-EMPFPK<dm6-k>YPVEPFTESQSLTLTDVENLHLPLP-COOH	dm6-K(6), dm6-Nter(1)	190402_UE-CoB_H11M9_PepM500_FlaMP_x6_SubMix_noTryps_P2_016_21.mgf	190402_UE-CoB_H11M9_PepM500_FlaMP_x6_SubMix_noTryps_P2_016_21.103625.103625.4	103625	14556.9	910.239	4+	3635.91	1	3.13619	0.00285388	0.0230831	66.7778	100	Confident
371	UE0021	PtuFliC PtuFliC-FL21 OS=Ulrich Eckhard	AAGLQNNVVTSTAMTG	QTAANE	LIAANS	QTAANEAAGLQN	STAMTGLIAANS	dm6	186	1	dm6 nter-AAGLQNNVVTSTAMTG-COOH	dm6-Nter(1)	190402_UE-CoB_H11M9_PepM500_FlaMP_x6_SubMix_noTryps_P2_016_21.mgf	190402_UE-CoB_H11M9_PepM500_FlaMP_x6_SubMix_noTryps_P2_016_21.56470.56470.	56470	8061.24	784.911	2+	1567.81	0	-1.0962	-0.00086042	0.0170439	31.1351	99.5708	Confident
372	P02662	CASA1_BOVIN Alpha-S1-casein OS=Bos taurus OX=9913 GN=CSN1S1 PE=1 SV=2	YQLDAYPSGAWY	ELFRQF	YVPLGT	ELFRQFYQLDAY	PSGAWYYVPLGT	dm6	169	8	dm6 nter-YQLDAYPSGAWY-COOH	dm6-Nter(1)	190402_UE-CoB_H11M9_PepM500_FlaMP_x6_SubMix_noTryps_P2_016_21.mgf	190402_UE-CoB_H11M9_PepM500_FlaMP_x6_SubMix_noTryps_P2_016_21.83238.83238.2	83238	11729.5	734.355	2+	1466.69	0	1.6848	0.00123724	0.0133046	34.318	99.5816	Confident
373	P02666	CASB_BOVIN Beta-casein OS=Bos taurus OX=9913 GN=CSN2 PE=1 SV=2	QSWMHQPHQPLPPTVMFPPQSVLSLS	LPLPLL	QSKVLP	LPLPLLQSWMHQ	SVLSLSQSKVLP	dm6	156	3	dm6 nter-QSWM<ox>HQPHQPLPPTVMFPPQSVLSLS-COOH	Oxidation of M(4), dm6-Nter(1)	190402_UE-CoB_H11M9_PepM500_FlaMP_x6_SubMix_noTryps_P2_016_21.mgf	190402_UE-CoB_H11M9_PepM500_FlaMP_x6_SubMix_noTryps_P2_016_21.83349.83349.3	83349	11744.2	1007.19	3+	3018.53	0	1.06789	0.00107557	0.0299463	44.5593	100	Confident
374	P02668	CASK_BOVIN Kappa-casein OS=Bos taurus OX=9913 GN=CSN3 PE=1 SV=1	YVLSRYPS	KYIPIQ	YGLNYY	KYIPIQYVLSRY	LSRYPSYGLNYY	dm6	51	2	dm6 nter-YVLSRYPS-COOH	dm6-Nter(1)	190402_UE-CoB_H11M9_PepM500_FlaMP_x6_SubMix_noTryps_P2_016_21.mgf	190402_UE-CoB_H11M9_PepM500_FlaMP_x6_SubMix_noTryps_P2_016_21.33705.33705.1	33705	5084.83	1018.58	1+	1017.57	0	-0.443118	-0.00045135	0.0107406	61.8709	100	Confident
375	P02662	CASA1_BOVIN Alpha-S1-casein OS=Bos taurus OX=9913 GN=CSN1S1 PE=1 SV=2	RPKHPIKHQGLPQEVLNENL	VAVALA	LRFFVA	VAVALARPKHPI	VLNENLLRFFVA	NH2	16	12	NH2-RPK<dm6-k>HPIK<dm6-k>HQGLPQEVLNENL-COOH	dm6-K(3, 7)	190402_UE-CoB_H11M9_PepM500_FlaMP_x6_SubMix_noTryps_P2_016_21.mgf	190402_UE-CoB_H11M9_PepM500_FlaMP_x6_SubMix_noTryps_P2_016_21.32904.32904.4	32904	4978.93	604.613	4+	2414.42	0	1.62885	0.00098482	0.0206207	53.0103	100	Confident
376	P02668	CASK_BOVIN Kappa-casein OS=Bos taurus OX=9913 GN=CSN3 PE=1 SV=1	FLPYPYYAKPAAVRSPAQILQ	ALINNQ	WQVLSN	ALINNQFLPYPY	PAQILQWQVLSN	dm6	76	7	dm6 nter-FLPYPYYAK<dm6-k>PAAVRSPAQILQ-COOH	dm6-K(9), dm6-Nter(1)	190402_UE-CoB_H11M9_PepM500_FlaMP_x6_SubMix_noTryps_P2_016_21.mgf	190402_UE-CoB_H11M9_PepM500_FlaMP_x6_SubMix_noTryps_P2_016_21.73404.73404.2	73404	10377	1231.22	2+	2460.42	0	1.3955	0.00171817	0.0319126	59.5861	100	Confident
377	UE0021	PtuFliC PtuFliC-FL21 OS=Ulrich Eckhard	NFITTGSLGASQSTYSANR	TLVGMG	NKLSTI	TLVGMGNFITTG	TYSANRNKLSTI	dm6	216	4	dm6 nter-NFITTGSLGASQSTYSANR-COOH	dm6-Nter(1)	190402_UE-CoB_H11M9_PepM500_FlaMP_x6_SubMix_noTryps_P2_016_21.mgf	190402_UE-CoB_H11M9_PepM500_FlaMP_x6_SubMix_noTryps_P2_016_21.52221.52221.2	52221	7499.5	1005.01	2+	2008.01	0	0.805151	0.000809186	0.025555	100	100	Confident
378	UE0022	PtuFlaMP_FL1d PtuFlaMP-FL1d-HAxxH OS=Ulrich Eckhard	TTALYGQRSLS	MKIATN	KATAGL	MKIATNTTALYG	GQRSLSKATAGL	dm6	7	3	dm6 nter-TTALYGQRSLS-COOH	dm6-Nter(1)	190402_UE-CoB_H11M9_PepM500_FlaMP_x6_SubMix_noTryps_P2_016_21.mgf	190402_UE-CoB_H11M9_PepM500_FlaMP_x6_SubMix_noTryps_P2_016_21.31149.31149.2	31149	4750.42	615.85	2+	1229.68	0	1.79776	0.00110715	0.0106153	21.3077	95.7529	Confident
379	UE0021	PtuFliC PtuFliC-FL21 OS=Ulrich Eckhard	QAGTSILAQANQLPQSALS	KNQILQ	LLGG	KNQILQQAGTSI	PQSALSLLGG	dm6	566	4	dm6 nter-QAGTSILAQANQLPQSALS-COOH	dm6-Nter(1)	190402_UE-CoB_H11M9_PepM500_FlaMP_x6_SubMix_noTryps_P2_016_21.mgf	190402_UE-CoB_H11M9_PepM500_FlaMP_x6_SubMix_noTryps_P2_016_21.77245.77245.2	77245	10901.7	966.535	2+	1931.05	0	1.05019	0.00101505	0.0175138	68.2391	100	Confident
380	UE0021	PtuFliC PtuFliC-FL21 OS=Ulrich Eckhard	VGSFFGEDMGAETYELKNQTAANE	ETISVS	AAGLQN	ETISVSVGSFFG	QTAANEAAGLQN	dm6	162	4	dm6 nter-VGSFFGEDMGAETYELK<dm6-k>NQTAANE-COOH	dm6-K(17), dm6-Nter(1)	190402_UE-CoB_H11M9_PepM500_FlaMP_x6_SubMix_noTryps_P2_016_21.mgf	190402_UE-CoB_H11M9_PepM500_FlaMP_x6_SubMix_noTryps_P2_016_21.74372.74372.3	74372	10508.8	892.765	3+	2675.27	0	1.46611	0.00130889	0.0260792	100	100	Confident
381	P02666	CASB_BOVIN Beta-casein OS=Bos taurus OX=9913 GN=CSN2 PE=1 SV=2	WMHQPHQPLPPTVMFPPQSVLSLSQ	LPLLQS	SKVLPV	LPLLQSWMHQPH	VLSLSQSKVLPV	dm6	158	18	dm6 nter-WMHQPHQPLPPTVMFPPQSVLSLSQ-COOH	dm6-Nter(1)	190402_UE-CoB_H11M9_PepM500_FlaMP_x6_SubMix_noTryps_P2_016_21.mgf	190402_UE-CoB_H11M9_PepM500_FlaMP_x6_SubMix_noTryps_P2_016_21.85145.85145.5	85145	11988.3	584.109	5+	2915.5	0	2.12286	0.00123998	0.018674	36.9897	98.6486	Confident
382	UE0001, UE0002, UE0022	PtuFlaMP_FL2 PtuFlaMP-FL2-HExxH OS=Ulrich Eckhard; PtuFlaMP_FL2d PtuFlaMP-FL2d-HAxxH OS=Ulrich Eckhard; PtuFlaMP_FL1d PtuFlaMP-FL1d-HAxxH OS=Ulrich Eckhard	YTELVDQPQFA	ENLGLE; ENLGLE; ENLGLE	IFAIDD; IFAIDD; IFAIDD	ENLGLEYTELVD	DQPQFAIFAIDD	dm6	468; 468; 508	2	dm6 nter-YTELVDQPQFA-COOH	dm6-Nter(1)	190402_UE-CoB_H11M9_PepM500_FlaMP_x6_SubMix_noTryps_P2_016_21.mgf	190402_UE-CoB_H11M9_PepM500_FlaMP_x6_SubMix_noTryps_P2_016_21.65726.65726.2	65726	9328.2	672.85	2+	1343.68	0	1.82643	0.00122891	0.00851898	26.5758	97.8903	Confident
383	UE0001, UE0002, UE0011, UE0022	PtuFlaMP_FL2 PtuFlaMP-FL2-HExxH OS=Ulrich Eckhard; PtuFlaMP_FL2d PtuFlaMP-FL2d-HAxxH OS=Ulrich Eckhard; PtuFlaMP_HVR5 PtuFlaMP-HVR5-HExxH OS=Ulrich Eckhard; PtuFlaMP_FL1d PtuFlaMP-FL1d-HAxxH OS=Ulrich Eckhard	YETQVHGAGGEYINLQVGARSQQ	QIRLQD; QIRLQD; QIRLQD; QIRLQD	VIGFTL; VIGFTL; VIGFTL; VIGFTL	QIRLQDYETQVH	GARSQQVIGFTL	dm6	428; 428; 367; 468	3	dm6 nter-YETQVHGAGGEYINLQVGARSQQ-COOH	dm6-Nter(1)	190402_UE-CoB_H11M9_PepM500_FlaMP_x6_SubMix_noTryps_P2_016_21.mgf	190402_UE-CoB_H11M9_PepM500_FlaMP_x6_SubMix_noTryps_P2_016_21.49195.49195.3	49195	7083.17	847.098	3+	2538.27	0	2.29023	0.00194004	0.0204301	70.655	100	Confident
384	P02662	CASA1_BOVIN Alpha-S1-casein OS=Bos taurus OX=9913 GN=CSN1S1 PE=1 SV=2	RPKHPIKHQGLPQEVLNENLLR	VAVALA	FFVAPF	VAVALARPKHPI	NENLLRFFVAPF	dm6	16	76	dm6 nter-RPK<dm6-k>HPIK<dm6-k>HQGLPQEVLNENLLR-COOH	dm6-K(3, 7), dm6-Nter(1)	190402_UE-CoB_H11M9_PepM500_FlaMP_x6_SubMix_noTryps_P2_016_21.mgf	190402_UE-CoB_H11M9_PepM500_FlaMP_x6_SubMix_noTryps_P2_016_21.35150.35150.6	35150	5272.83	453.952	6+	2717.67	0	1.12805	0.000512082	0.0109777	61.8046	100	Confident
385	P02666	CASB_BOVIN Beta-casein OS=Bos taurus OX=9913 GN=CSN2 PE=1 SV=2	QSWMHQPHQPLPPTVMFPPQSVLSLSQSK	LPLPLL	VLPVPQ	LPLPLLQSWMHQ	SLSQSKVLPVPQ	dm6	156	23	dm6 nter-QSWMHQPHQPLPPTVMFPPQSVLSLSQSK<dm6-k>-COOH	dm6-K(29), dm6-Nter(1)	190402_UE-CoB_H11M9_PepM500_FlaMP_x6_SubMix_noTryps_P2_016_21.mgf	190402_UE-CoB_H11M9_PepM500_FlaMP_x6_SubMix_noTryps_P2_016_21.77430.77430.4	77430	10927.8	845.954	4+	3379.78	0	0.737478	0.000623872	0.019907	100	100	Confident
386	UE0021	PtuFliC PtuFliC-FL21 OS=Ulrich Eckhard	YINTNVASING	SMGM	QRNLNK	SMGMYINTNV	VASINGQRNLNK	dm6	5	3	dm6 nter-YINTNVASING-COOH	dm6-Nter(1)	190402_UE-CoB_H11M9_PepM500_FlaMP_x6_SubMix_noTryps_P2_016_21.mgf	190402_UE-CoB_H11M9_PepM500_FlaMP_x6_SubMix_noTryps_P2_016_21.50639.50639.1	50639	7284.1	1199.65	1+	1198.64	0	0.036072	4.32736e-05	0.0121765	19.5861	100	Confident
387	UE0021	PtuFliC PtuFliC-FL21 OS=Ulrich Eckhard	ILQQAGTSILAQANQLPQSAL	QMTKNQ	SLLGG	QMTKNQILQQAG	LPQSALSLLGG	dm6	563	2	dm6 nter-ILQQAGTSILAQANQLPQSAL-COOH	dm6-Nter(1)	190402_UE-CoB_H11M9_PepM500_FlaMP_x6_SubMix_noTryps_P2_016_21.mgf	190402_UE-CoB_H11M9_PepM500_FlaMP_x6_SubMix_noTryps_P2_016_21.88619.88619.2	88619	12471.3	1100.14	2+	2198.25	0	6.80302	0.00748422	0.0274335	72.84	100	Confident
388	P02662	CASA1_BOVIN Alpha-S1-casein OS=Bos taurus OX=9913 GN=CSN1S1 PE=1 SV=2	APSFSDIPNPIGSENSEKTTMPLW	GTQYTD		GTQYTDAPSFSD	TTMPLW	NH2	191	3	NH2-APSFSDIPNPIGSENSEK<dm6-k>TTMPLW-COOH	dm6-K(18)	190402_UE-CoB_H11M9_PepM500_FlaMP_x6_SubMix_noTryps_P2_016_21.mgf	190402_UE-CoB_H11M9_PepM500_FlaMP_x6_SubMix_noTryps_P2_016_21.92497.92497.	92497	13018.5	1327.16	2+	2651.3	1	-1.07713	-0.00142898	0.0304054	30.0877	98.7069	Confident
389	P02666	CASB_BOVIN Beta-casein OS=Bos taurus OX=9913 GN=CSN2 PE=1 SV=2	FLLYQEPVLGPVRGPFPIIV	DMPIQA		DMPIQAFLLYQE	PFPIIV	dm6	205	24	dm6 nter-FLLYQEPVLGPVRGPFPIIV-COOH	dm6-Nter(1)	190402_UE-CoB_H11M9_PepM500_FlaMP_x6_SubMix_noTryps_P2_016_21.mgf	190402_UE-CoB_H11M9_PepM500_FlaMP_x6_SubMix_noTryps_P2_016_21.109110.109110.3	109110	15333.1	763.464	3+	2287.36	0	6.6157	0.00505082	0.0235813	36.9897	98.6486	Confident
390	UE0022	PtuFlaMP_FL1d PtuFlaMP-FL1d-HAxxH OS=Ulrich Eckhard	LAQANQLPQIALALLQ	QAATTL		QAATTLLAQANQ	ALALLQ	dm0	590	2	dm0 nter-LAQANQLPQIALALLQ-COOH	dm0-Nter(1)	190402_UE-CoB_H11M9_PepM500_FlaMP_x6_SubMix_noTryps_P2_016_21.mgf	190402_UE-CoB_H11M9_PepM500_FlaMP_x6_SubMix_noTryps_P2_016_21.107308.107308.2	107308	15076.7	867.027	2+	1732.02	0	8.47194	0.00734534	0.0206363	36.7778	99.5671	Confident
391	P02668	CASK_BOVIN Kappa-casein OS=Bos taurus OX=9913 GN=CSN3 PE=1 SV=1	QFLPYPYYAKPA	VALINN	AVRSPA	VALINNQFLPYP	YYAKPAAVRSPA	dm6	75	4	dm6 nter-QFLPYPYYAK<dm6-k>PA-COOH	dm6-K(10), dm6-Nter(1)	190402_UE-CoB_H11M9_PepM500_FlaMP_x6_SubMix_noTryps_P2_016_21.mgf	190402_UE-CoB_H11M9_PepM500_FlaMP_x6_SubMix_noTryps_P2_016_21.64887.64887.	64887	9212.3	763.943	2+	1524.87	1	1.16618	0.000890307	0.0184907	40.9691	100	Confident
392	P02663	CASA2_BOVIN Alpha-S2-casein OS=Bos taurus OX=9913 GN=CSN1S2 PE=1 SV=2	WIQPKTKVIPYVRYL	QKAMKP		QKAMKPWIQPKT	PYVRYL	dm6	208	2	dm6 nter-WIQPK<dm6-k>TK<dm6-k>VIPYVRYL-COOH	dm6-K(5, 7), dm6-Nter(1)	190402_UE-CoB_H11M9_PepM500_FlaMP_x6_SubMix_noTryps_P2_016_21.mgf	190402_UE-CoB_H11M9_PepM500_FlaMP_x6_SubMix_noTryps_P2_016_21.57281.57281.3	57281	8169.64	669.439	3+	2005.3	0	-1.48014	-0.000990865	0.0251993	34.5593	98.6207	Confident
393	UE0021	PtuFliC PtuFliC-FL21 OS=Ulrich Eckhard	NVVENASASR	TISNLE	SRIRDT	TISNLENVVENA	NASASRSRIRDT	dm6	534	4	dm6 nter-NVVENASASR-COOH	dm6-Nter(1)	190402_UE-CoB_H11M9_PepM500_FlaMP_x6_SubMix_noTryps_P2_016_21.mgf	190402_UE-CoB_H11M9_PepM500_FlaMP_x6_SubMix_noTryps_P2_016_21.13724.13724.	13724	2218.86	540.799	2+	1079.58	0	4.39227	0.00237532	0.0104056	31.2494	99.5781	Confident
394	P02662	CASA1_BOVIN Alpha-S1-casein OS=Bos taurus OX=9913 GN=CSN1S1 PE=1 SV=2	YFYPELFRQF	VNQELA	YQLDAY	VNQELAYFYPEL	ELFRQFYQLDAY	dm6	159	19	dm6 nter-YFYPELFRQF-COOH	dm6-Nter(1)	190402_UE-CoB_H11M9_PepM500_FlaMP_x6_SubMix_noTryps_P2_016_21.mgf	190402_UE-CoB_H11M9_PepM500_FlaMP_x6_SubMix_noTryps_P2_016_21.86800.86800.	86800	12215.8	722.882	2+	1442.74	1	0.659152	0.000476158	0.0151827	21.0791	95.5466	Confident
395	UE0021	PtuFliC PtuFliC-FL21 OS=Ulrich Eckhard	SRSRIRDTDFALETAQMTKNQ	VENASA	ILQQAG	VENASASRSRIR	QMTKNQILQQAG	dm6	542	1	dm6 nter-SRSRIRDTDFALETAQMTK<dm6-k>NQ-COOH	dm6-K(19), dm6-Nter(1)	190402_UE-CoB_H11M9_PepM500_FlaMP_x6_SubMix_noTryps_P2_016_21.mgf	190402_UE-CoB_H11M9_PepM500_FlaMP_x6_SubMix_noTryps_P2_016_21.35195.35195.4	35195	5278.61	634.846	4+	2535.35	0	2.4201	0.00153639	0.0143315	46.5758	100	Confident
396	UE0001, UE0002, UE0011, UE0022	PtuFlaMP_FL2 PtuFlaMP-FL2-HExxH OS=Ulrich Eckhard; PtuFlaMP_FL2d PtuFlaMP-FL2d-HAxxH OS=Ulrich Eckhard; PtuFlaMP_HVR5 PtuFlaMP-HVR5-HExxH OS=Ulrich Eckhard; PtuFlaMP_FL1d PtuFlaMP-FL1d-HAxxH OS=Ulrich Eckhard	YVKPAYSGGQAVQM	DGGTAA; DGGTAA; DGGTAA; DGGTAA	VMVIDK; VMVIDK; VMVIDK; VMVIDK	DGGTAAYVKPAY	GQAVQMVMVIDK	dm6	155; 155; 94; 195	6	dm6 nter-YVK<dm6-k>PAYSGGQAVQM-COOH	dm6-K(3), dm6-Nter(1)	190402_UE-CoB_H11M9_PepM500_FlaMP_x6_SubMix_noTryps_P2_016_21.mgf	190402_UE-CoB_H11M9_PepM500_FlaMP_x6_SubMix_noTryps_P2_016_21.38336.38336.2	38336	5677.84	783.934	2+	1565.85	0	-1.01311	-0.000794216	0.0135602	39.5861	100	Confident
397	P02662	CASA1_BOVIN Alpha-S1-casein OS=Bos taurus OX=9913 GN=CSN1S1 PE=1 SV=2	RPKHPIKHQGLPQEVLNENL	VAVALA	LRFFVA	VAVALARPKHPI	VLNENLLRFFVA	dm6	16	30	dm6 nter-RPK<dm6-k>HPIK<dm6-k>HQGLPQEVLNENL-COOH	dm6-K(3, 7), dm6-Nter(1)	190402_UE-CoB_H11M9_PepM500_FlaMP_x6_SubMix_noTryps_P2_016_21.mgf	190402_UE-CoB_H11M9_PepM500_FlaMP_x6_SubMix_noTryps_P2_016_21.33279.33279.3	33279	5028.81	817.5	3+	2448.48	1	-2.23641	-0.00182753	0.0189563	32.2915	99.2958	Confident
398	UE0022	PtuFlaMP_FL1d PtuFlaMP-FL1d-HAxxH OS=Ulrich Eckhard	MQITQQAATTLLAQA	TAELTK	NQLPQI	TAELTKMQITQQ	TLLAQANQLPQI	dm6	579	4	dm6 nter-MQITQQAATTLLAQA-COOH	dm6-Nter(1)	190402_UE-CoB_H11M9_PepM500_FlaMP_x6_SubMix_noTryps_P2_016_21.mgf	190402_UE-CoB_H11M9_PepM500_FlaMP_x6_SubMix_noTryps_P2_016_21.80978.80978.	80978	11415.4	812.457	2+	1621.89	1	2.46064	0.00199792	0.0164253	26.0206	97.4576	Confident
399	UE0001, UE0002, UE0011, UE0022	PtuFlaMP_FL2 PtuFlaMP-FL2-HExxH OS=Ulrich Eckhard; PtuFlaMP_FL2d PtuFlaMP-FL2d-HAxxH OS=Ulrich Eckhard; PtuFlaMP_HVR5 PtuFlaMP-HVR5-HExxH OS=Ulrich Eckhard; PtuFlaMP_FL1d PtuFlaMP-FL1d-HAxxH OS=Ulrich Eckhard	FLVLDDNDNSRSDF	SKGFQE; SKGFQE; SKGFQE; SKGFQE	DTGATY; DTGATY; DTGATY; DTGATY	SKGFQEFLVLDD	NSRSDFDTGATY	dm6	396; 396; 335; 436	4	dm6 nter-FLVLDDNDNSRSDF-COOH	dm6-Nter(1)	190402_UE-CoB_H11M9_PepM500_FlaMP_x6_SubMix_noTryps_P2_016_21.mgf	190402_UE-CoB_H11M9_PepM500_FlaMP_x6_SubMix_noTryps_P2_016_21.69854.69854.3	69854	9888.61	564.278	3+	1689.81	0	3.82399	0.00215778	0.0108431	35.376	99.3151	Confident
400	UE0021	PtuFliC PtuFliC-FL21 OS=Ulrich Eckhard	MTGLIAANSSTTLVGMG	VVTSTA	NFITTG	VVTSTAMTGLIA	TLVGMGNFITTG	dm6	199	56	dm6 nter-MTGLIAANSSTTLVGM<ox>G-COOH	Oxidation of M(16), dm6-Nter(1)	190402_UE-CoB_H11M9_PepM500_FlaMP_x6_SubMix_noTryps_P2_016_21.mgf	190402_UE-CoB_H11M9_PepM500_FlaMP_x6_SubMix_noTryps_P2_016_21.71958.71958.	71958	10180.4	837.938	2+	1672.86	1	-0.223984	-0.000187572	0.0127928	78.2391	100	Confident
401	UE0001, UE0002, UE0011, UE0022	PtuFlaMP_FL2 PtuFlaMP-FL2-HExxH OS=Ulrich Eckhard; PtuFlaMP_FL2d PtuFlaMP-FL2d-HAxxH OS=Ulrich Eckhard; PtuFlaMP_HVR5 PtuFlaMP-HVR5-HExxH OS=Ulrich Eckhard; PtuFlaMP_FL1d PtuFlaMP-FL1d-HAxxH OS=Ulrich Eckhard	YVDGDGGTAA	LKIDLE; LKIDLE; LKIDLE; LKIDLE	YVKPAY; YVKPAY; YVKPAY; YVKPAY	LKIDLEYVDGDG	DGGTAAYVKPAY	dm6	145; 145; 84; 185	11	dm6 nter-YVDGDGGTAA-COOH	dm6-Nter(1)	190402_UE-CoB_H11M9_PepM500_FlaMP_x6_SubMix_noTryps_P2_016_21.mgf	190402_UE-CoB_H11M9_PepM500_FlaMP_x6_SubMix_noTryps_P2_016_21.18660.18660.1	18660	2983.8	959.454	1+	958.446	0	0.824101	0.000790686	0.0116747	41.0791	100	Confident
402	P02666	CASB_BOVIN Beta-casein OS=Bos taurus OX=9913 GN=CSN2 PE=1 SV=2	EMPFPKYPVEPFTESQ	MAPKHK	SLTLTD	MAPKHKEMPFPK	PFTESQSLTLTD	pyr	123	4	pyro-EMPFPK<dm6-k>YPVEPFTESQ-COOH	Pyrolidone from E(1), dm6-K(6)	190402_UE-CoB_H11M9_PepM500_FlaMP_x6_SubMix_noTryps_P2_016_21.mgf	190402_UE-CoB_H11M9_PepM500_FlaMP_x6_SubMix_noTryps_P2_016_21.96255.96255.	96255	13535.2	971.482	2+	1940.94	0	2.54157	0.00246908	0.0216183	57.2125	100	Confident
403	P02662	CASA1_BOVIN Alpha-S1-casein OS=Bos taurus OX=9913 GN=CSN1S1 PE=1 SV=2	HIQKEDVPSERYLGYLEQLLRL	NSVEQK	KKYKVP	NSVEQKHIQKED	EQLLRLKKYKVP	dm0	95	1	dm0 nter-HIQK<dm0-k>EDVPSERYLGYLEQLLRL-COOH	dm0-K(4), dm0-Nter(1)	190402_UE-CoB_H11M9_PepM500_FlaMP_x6_SubMix_noTryps_P2_016_21.mgf	190402_UE-CoB_H11M9_PepM500_FlaMP_x6_SubMix_noTryps_P2_016_21.91195.91195.4	91195	12834	689.639	4+	2754.51	0	6.73784	0.00464664	0.0351582	36.0206	98.6928	Confident
404	P02663	CASA2_BOVIN Alpha-S2-casein OS=Bos taurus OX=9913 GN=CSN1S2 PE=1 SV=2	IVLNPWDQVKRNA	YLYQGP	VPITPT	YLYQGPIVLNPW	QVKRNAVPITPT	dm6	119	7	dm6 nter-IVLNPWDQVK<dm6-k>RNA-COOH	dm6-K(10), dm6-Nter(1)	190402_UE-CoB_H11M9_PepM500_FlaMP_x6_SubMix_noTryps_P2_016_21.mgf	190402_UE-CoB_H11M9_PepM500_FlaMP_x6_SubMix_noTryps_P2_016_21.54517.54517.3	54517	7803.46	541.001	3+	1619.98	0	1.43719	0.000777519	0.014078	65.5284	100	Confident
405	P02662	CASA1_BOVIN Alpha-S1-casein OS=Bos taurus OX=9913 GN=CSN1S1 PE=1 SV=2	AYPSGAWY	QFYQLD	YVPLGT	QFYQLDAYPSGA	PSGAWYYVPLGT	dm6	173	1	dm6 nter-AYPSGAWY-COOH	dm6-Nter(1)	190402_UE-CoB_H11M9_PepM500_FlaMP_x6_SubMix_noTryps_P2_016_21.mgf	190402_UE-CoB_H11M9_PepM500_FlaMP_x6_SubMix_noTryps_P2_016_21.58851.58851.1	58851	8386.74	948.47	1+	947.46	0	2.31203	0.00219288	0.0122149	21.3077	100	Confident
406	P02662	CASA1_BOVIN Alpha-S1-casein OS=Bos taurus OX=9913 GN=CSN1S1 PE=1 SV=2	EGIHAQQKEPMIGVNQELA	RLHSMK	YFYPEL	RLHSMKEGIHAQ	VNQELAYFYPEL	dm6	140	5	dm6 nter-EGIHAQQK<dm6-k>EPMIGVNQELA-COOH	dm6-K(8), dm6-Nter(1)	190402_UE-CoB_H11M9_PepM500_FlaMP_x6_SubMix_noTryps_P2_016_21.mgf	190402_UE-CoB_H11M9_PepM500_FlaMP_x6_SubMix_noTryps_P2_016_21.46347.46347.3	46347	6702.61	720.73	3+	2159.17	0	-0.399385	-0.000287849	0.0187766	82.7572	100	Confident
407	UE0022	PtuFlaMP_FL1d PtuFlaMP-FL1d-HAxxH OS=Ulrich Eckhard	QAATTLLAQANQLPQIAL	KMQITQ	ALLQ	KMQITQQAATTL	LPQIALALLQ	dm6	584	1	dm6 nter-QAATTLLAQANQLPQIAL-COOH	dm6-Nter(1)	190402_UE-CoB_H11M9_PepM500_FlaMP_x6_SubMix_noTryps_P2_016_21.mgf	190402_UE-CoB_H11M9_PepM500_FlaMP_x6_SubMix_noTryps_P2_016_21.98213.98213.3	98213	13810.9	633.71	3+	1898.1	0	1.98278	0.0012565	0.0137206	79.5861	100	Confident
408	UE0021	PtuFliC PtuFliC-FL21 OS=Ulrich Eckhard	NFITTGSLGASQSTYSANRNKLSTIA	TLVGMG	TTTTVS	TLVGMGNFITTG	KLSTIATTTTVS	dm6	216	1	dm6 nter-NFITTGSLGASQSTYSANRNK<dm6-k>LSTIA-COOH	dm6-K(21), dm6-Nter(1)	190402_UE-CoB_H11M9_PepM500_FlaMP_x6_SubMix_noTryps_P2_016_21.mgf	190402_UE-CoB_H11M9_PepM500_FlaMP_x6_SubMix_noTryps_P2_016_21.57985.57985.3	57985	8268.01	924.177	3+	2769.49	0	6.05683	0.00559755	0.0258437	46.3827	100	Confident
409	UE0022	PtuFlaMP_FL1d PtuFlaMP-FL1d-HAxxH OS=Ulrich Eckhard	AATTLLAQANQLP	MQITQQ	QIALAL	MQITQQAATTLL	QANQLPQIALAL	dm6	585	3	dm6 nter-AATTLLAQANQLP-COOH	dm6-Nter(1)	190402_UE-CoB_H11M9_PepM500_FlaMP_x6_SubMix_noTryps_P2_016_21.mgf	190402_UE-CoB_H11M9_PepM500_FlaMP_x6_SubMix_noTryps_P2_016_21.71710.71710.2	71710	10147	673.399	2+	1344.78	0	0.731181	0.000492376	0.00914268	50.2228	100	Confident
410	UE0001, UE0002, UE0022	PtuFlaMP_FL2 PtuFlaMP-FL2-HExxH OS=Ulrich Eckhard; PtuFlaMP_FL2d PtuFlaMP-FL2d-HAxxH OS=Ulrich Eckhard; PtuFlaMP_FL1d PtuFlaMP-FL1d-HAxxH OS=Ulrich Eckhard	LNNIIENASASRSR	DKTINN; DKTINN; DKTINN	IRDTDF	DKTINNLNNIIE	SASRSRIRDTDF	dm6	510; 510; 550	7	dm6 nter-LNNIIENASASRSR-COOH	dm6-Nter(1)	190402_UE-CoB_H11M9_PepM500_FlaMP_x6_SubMix_noTryps_P2_016_21.mgf	190402_UE-CoB_H11M9_PepM500_FlaMP_x6_SubMix_noTryps_P2_016_21.27415.27415.3	27415	4250.19	526.965	3+	1577.87	0	1.51515	0.00079843	0.0115896	53.279	100	Confident
411	UE0021	PtuFliC PtuFliC-FL21 OS=Ulrich Eckhard	MTGLIAANSSTTLVGMGN	VVTSTA	FITTGS	VVTSTAMTGLIA	LVGMGNFITTGS	dm6	199	85	dm6 nter-MTGLIAANSSTTLVGM<ox>GN-COOH	Oxidation of M(16), dm6-Nter(1)	190402_UE-CoB_H11M9_PepM500_FlaMP_x6_SubMix_noTryps_P2_016_21.mgf	190402_UE-CoB_H11M9_PepM500_FlaMP_x6_SubMix_noTryps_P2_016_21.74993.74993.2	74993	10589.6	894.458	2+	1786.9	0	0.0394057	3.52467e-05	0.0176227	40	100	Confident
412	UE0012	HgrFlaMP_HVR7 HgrFlaMP-HVR7-HExxH OS=Ulrich Eckhard	FHIGANAKQTI	TGNILR		TGNILRFHIGAN	NAKQTI	dm6	278	82	dm6 nter-FHIGANAK<dm6-k>QTI-COOH	dm6-K(8), dm6-Nter(1)	190402_UE-CoB_H11M9_PepM500_FlaMP_x6_SubMix_noTryps_P2_016_21.mgf	190402_UE-CoB_H11M9_PepM500_FlaMP_x6_SubMix_noTryps_P2_016_21.45149.45149.3	45149	6545.2	423.265	3+	1266.77	0	1.4645	0.000619871	0.0111434	21.3077	95.6522	Confident
413	P02662	CASA1_BOVIN Alpha-S1-casein OS=Bos taurus OX=9913 GN=CSN1S1 PE=1 SV=2	RPKHPIKHQGLPQEVLNENL	VAVALA	LRFFVA	VAVALARPKHPI	VLNENLLRFFVA	dm6	16	30	dm6 nter-RPK<dm6-k>HPIK<dm6-k>HQGLPQEVLNENL-COOH	dm6-K(3, 7), dm6-Nter(1)	190402_UE-CoB_H11M9_PepM500_FlaMP_x6_SubMix_noTryps_P2_016_21.mgf	190402_UE-CoB_H11M9_PepM500_FlaMP_x6_SubMix_noTryps_P2_016_21.32990.32990.4	32990	4990.68	613.128	4+	2448.48	0	0.533524	0.000327118	0.0201821	52.84	100	Confident
414	P02662	CASA1_BOVIN Alpha-S1-casein OS=Bos taurus OX=9913 GN=CSN1S1 PE=1 SV=2	RPKHPIKHQGLPQEVLNE	VAVALA	NLLRFF	VAVALARPKHPI	QEVLNENLLRFF	dm6	16	42	dm6 nter-RPK<dm6-k>HPIK<dm6-k>HQGLPQEVLNE-COOH	dm6-K(3, 7), dm6-Nter(1)	190402_UE-CoB_H11M9_PepM500_FlaMP_x6_SubMix_noTryps_P2_016_21.mgf	190402_UE-CoB_H11M9_PepM500_FlaMP_x6_SubMix_noTryps_P2_016_21.22350.22350.3	22350	3530.7	741.46	3+	2221.35	0	1.65812	0.00122943	0.0178799	47.4473	100	Confident
415	P02666	CASB_BOVIN Beta-casein OS=Bos taurus OX=9913 GN=CSN2 PE=1 SV=2	YQEPVLGPVRGPFPIIV	IQAFLL		IQAFLLYQEPVL	PFPIIV	dm6	208	34	dm6 nter-YQEPVLGPVRGPFPIIV-COOH	dm6-Nter(1)	190402_UE-CoB_H11M9_PepM500_FlaMP_x6_SubMix_noTryps_P2_016_21.mgf	190402_UE-CoB_H11M9_PepM500_FlaMP_x6_SubMix_noTryps_P2_016_21.94513.94513.2	94513	13294.1	958.069	2+	1914.12	0	2.38086	0.00228102	0.0173886	83.7675	100	Confident
416	P02666	CASB_BOVIN Beta-casein OS=Bos taurus OX=9913 GN=CSN2 PE=1 SV=2	LVYPFPGPIPNSLPQNIPPLTQTP	FAQTQS	VVVPPF	FAQTQSLVYPFP	PLTQTPVVVPPF	dm6	73	23	dm6 nter-LVYPFPGPIPNSLPQNIPPLTQTP-COOH	dm6-Nter(1)	190402_UE-CoB_H11M9_PepM500_FlaMP_x6_SubMix_noTryps_P2_016_21.mgf	190402_UE-CoB_H11M9_PepM500_FlaMP_x6_SubMix_noTryps_P2_016_21.106932.106932.2	106932	15023.2	1317.75	2+	2633.47	0	3.9686	0.00522959	0.0300375	39.2082	100	Confident
417	P02666	CASB_BOVIN Beta-casein OS=Bos taurus OX=9913 GN=CSN2 PE=1 SV=2	QSWMHQPHQPLPPTVMFPPQSVLSLSQSK	LPLPLL	VLPVPQ	LPLPLLQSWMHQ	SLSQSKVLPVPQ	dm6	156	23	dm6 nter-QSWMHQPHQPLPPTVMFPPQSVLSLSQSK<dm6-k>-COOH	dm6-K(29), dm6-Nter(1)	190402_UE-CoB_H11M9_PepM500_FlaMP_x6_SubMix_noTryps_P2_016_21.mgf	190402_UE-CoB_H11M9_PepM500_FlaMP_x6_SubMix_noTryps_P2_016_21.76770.76770.4	76770	10835.2	845.955	4+	3379.78	0	2.11645	0.00179042	0.0198557	100	100	Confident
418	P02666	CASB_BOVIN Beta-casein OS=Bos taurus OX=9913 GN=CSN2 PE=1 SV=2	QQQTEDELQDKIHP	KFQSEE	FAQTQS	KFQSEEQQQTED	QDKIHPFAQTQS	pyr	53	2	pyro-QQQTEDELQDK<dm6-k>IHP-COOH	Pyrolidone from Q(1), dm6-K(11)	190402_UE-CoB_H11M9_PepM500_FlaMP_x6_SubMix_noTryps_P2_016_21.mgf	190402_UE-CoB_H11M9_PepM500_FlaMP_x6_SubMix_noTryps_P2_016_21.49150.49150.2	49150	7076.8	863.43	2+	1724.84	0	1.6434	0.00141896	0.0181033	73.1876	100	Confident
419	P02666	CASB_BOVIN Beta-casein OS=Bos taurus OX=9913 GN=CSN2 PE=1 SV=2	LLQSWMHQPHQPLPPTVMFPPQSVLSLSQSK	LHLPLP	VLPVPQ	LHLPLPLLQSWM	SLSQSKVLPVPQ	dm6	154	10	dm6 nter-LLQSWMHQPHQPLPPTVMFPPQSVLSLSQSK<dm6-k>-COOH	dm6-K(31), dm6-Nter(1)	190402_UE-CoB_H11M9_PepM500_FlaMP_x6_SubMix_noTryps_P2_016_21.mgf	190402_UE-CoB_H11M9_PepM500_FlaMP_x6_SubMix_noTryps_P2_016_21.84197.84197.4	84197	11856.9	902.746	4+	3605.95	1	-0.290955	-0.000262586	0.0226351	100	100	Confident
420	UE0021	PtuFliC PtuFliC-FL21 OS=Ulrich Eckhard	NVVENASASRSR	TISNLE	IRDTDF	TISNLENVVENA	SASRSRIRDTDF	dm6	534	2	dm6 nter-NVVENASASRSR-COOH	dm6-Nter(1)	190402_UE-CoB_H11M9_PepM500_FlaMP_x6_SubMix_noTryps_P2_016_21.mgf	190402_UE-CoB_H11M9_PepM500_FlaMP_x6_SubMix_noTryps_P2_016_21.11231.11231.3	11231	1815.44	441.911	3+	1322.71	0	0.236011	0.000104296	0.0100725	37.6955	98.6755	Confident
421	P02662	CASA1_BOVIN Alpha-S1-casein OS=Bos taurus OX=9913 GN=CSN1S1 PE=1 SV=2	RPKHPIKHQGLPQEVLNENLLR	VAVALA	FFVAPF	VAVALARPKHPI	NENLLRFFVAPF	dm6	16	76	dm6 nter-RPK<dm6-k>HPIK<dm6-k>HQGLPQEVLNENLLR-COOH	dm6-K(3, 7), dm6-Nter(1)	190402_UE-CoB_H11M9_PepM500_FlaMP_x6_SubMix_noTryps_P2_016_21.mgf	190402_UE-CoB_H11M9_PepM500_FlaMP_x6_SubMix_noTryps_P2_016_21.37722.37722.3	37722	5598.38	907.232	3+	2717.67	1	1.95771	0.00177544	0.0293466	100	100	Confident
422	UE0021	PtuFliC PtuFliC-FL21 OS=Ulrich Eckhard	FITTGSLGASQSTYSANRNKLS	LVGMGN	TIATTT	LVGMGNFITTGS	NRNKLSTIATTT	dm6	217	6	dm6 nter-FITTGSLGASQSTYSANRNK<dm6-k>LS-COOH	dm6-K(20), dm6-Nter(1)	190402_UE-CoB_H11M9_PepM500_FlaMP_x6_SubMix_noTryps_P2_016_21.mgf	190402_UE-CoB_H11M9_PepM500_FlaMP_x6_SubMix_noTryps_P2_016_21.43920.43920.4	43920	6387.36	593.828	4+	2370.28	1	-0.131195	-7.78746e-05	0.0157045	56.7778	100	Confident
423	UE0022	PtuFlaMP_FL1d PtuFlaMP-FL1d-HAxxH OS=Ulrich Eckhard	MQITQQAATTLLAQA	TAELTK	NQLPQI	TAELTKMQITQQ	TLLAQANQLPQI	dm6	579	4	dm6 nter-MQITQQAATTLLAQA-COOH	dm6-Nter(1)	190402_UE-CoB_H11M9_PepM500_FlaMP_x6_SubMix_noTryps_P2_016_21.mgf	190402_UE-CoB_H11M9_PepM500_FlaMP_x6_SubMix_noTryps_P2_016_21.81181.81181.	81181	11443.6	811.957	2+	1621.89	0	4.82723	0.00391948	0.0170477	32.7572	99.5671	Confident
424	P02666	CASB_BOVIN Beta-casein OS=Bos taurus OX=9913 GN=CSN2 PE=1 SV=2	QEPVLGPVRGPFPIIV	QAFLLY		QAFLLYQEPVLG	PFPIIV	dm6	209	5	dm6 nter-QEPVLGPVRGPFPIIV-COOH	dm6-Nter(1)	190402_UE-CoB_H11M9_PepM500_FlaMP_x6_SubMix_noTryps_P2_016_21.mgf	190402_UE-CoB_H11M9_PepM500_FlaMP_x6_SubMix_noTryps_P2_016_21.91499.91499.3	91499	12877.6	584.694	3+	1751.06	0	2.85025	0.00166652	0.0188576	36.7778	98.7261	Confident
425	UE0021	PtuFliC PtuFliC-FL21 OS=Ulrich Eckhard	NFITTGSLGASQSTYSA	TLVGMG	NRNKLS	TLVGMGNFITTG	QSTYSANRNKLS	dm6	216	2	dm6 nter-NFITTGSLGASQSTYSA-COOH	dm6-Nter(1)	190402_UE-CoB_H11M9_PepM500_FlaMP_x6_SubMix_noTryps_P2_016_21.mgf	190402_UE-CoB_H11M9_PepM500_FlaMP_x6_SubMix_noTryps_P2_016_21.66796.66796.2	66796	9475.65	869.94	2+	1737.86	0	1.38681	0.00120644	0.0191275	34.0894	99.5763	Confident
426	P02666	CASB_BOVIN Beta-casein OS=Bos taurus OX=9913 GN=CSN2 PE=1 SV=2	QSWMHQPHQPLPPTVMFPPQSVLSLSQ	LPLPLL	SKVLPV	LPLPLLQSWMHQ	VLSLSQSKVLPV	dm6	156	12	dm6 nter-QSWM<ox>HQPHQPLPPTVM<ox>FPPQSVLSLSQ-COOH	Oxidation of M(4, 16), dm6-Nter(1)	190402_UE-CoB_H11M9_PepM500_FlaMP_x6_SubMix_noTryps_P2_016_21.mgf	190402_UE-CoB_H11M9_PepM500_FlaMP_x6_SubMix_noTryps_P2_016_21.79597.79597.3	79597	11225	1055.2	3+	3162.58	0	1.15878	0.00122274	0.0330422	27.2125	99.3631	Confident
427	P02662	CASA1_BOVIN Alpha-S1-casein OS=Bos taurus OX=9913 GN=CSN1S1 PE=1 SV=2	LARPKHPIKHQGLPQEVLNENLLR	CLVAVA	FFVAPF	CLVAVALARPKH	NENLLRFFVAPF	dm0	14	18	dm0 nter-LARPK<dm0-k>HPIK<dm0-k>HQGLPQEVLNENLLR-COOH	dm0-K(5, 9), dm0-Nter(1)	190402_UE-CoB_H11M9_PepM500_FlaMP_x6_SubMix_noTryps_P2_016_21.mgf	190402_UE-CoB_H11M9_PepM500_FlaMP_x6_SubMix_noTryps_P2_016_21.46237.46237.5	46237	6688.78	577.743	5+	2883.69	0	-4.96599	-0.00286908	0.0147304	66.5758	100	Confident
428	UE0021	PtuFliC PtuFliC-FL21 OS=Ulrich Eckhard	STYSANRNKLSTIATTTTVSLG	SLGASQ	VKGSLG	SLGASQSTYSAN	TTVSLGVKGSLG	dm6	228	1	dm6 nter-STYSANRNK<dm6-k>LSTIATTTTVSLG-COOH	dm6-K(9), dm6-Nter(1)	190402_UE-CoB_H11M9_PepM500_FlaMP_x6_SubMix_noTryps_P2_016_21.mgf	190402_UE-CoB_H11M9_PepM500_FlaMP_x6_SubMix_noTryps_P2_016_21.50305.50305.3	50305	7239.04	785.446	3+	2353.31	0	1.03147	0.00081016	0.0153262	17.4473	90.1961	Doubtful
429	UE0001, UE0002, UE0011, UE0022	PtuFlaMP_FL2 PtuFlaMP-FL2-HExxH OS=Ulrich Eckhard; PtuFlaMP_FL2d PtuFlaMP-FL2d-HAxxH OS=Ulrich Eckhard; PtuFlaMP_HVR5 PtuFlaMP-HVR5-HExxH OS=Ulrich Eckhard; PtuFlaMP_FL1d PtuFlaMP-FL1d-HAxxH OS=Ulrich Eckhard	LQDYETQVHGAGGEYINLQVGAR	GGGQIR; GGGQIR; GGGQIR; GGGQIR	SQQVIG; SQQVIG; SQQVIG; SQQVIG	GGGQIRLQDYET	LQVGARSQQVIG	NH2	425; 425; 364; 465	1	NH2-LQDYETQVHGAGGEYINLQVGAR-COOH		190402_UE-CoB_H11M9_PepM500_FlaMP_x6_SubMix_noTryps_P2_016_21.mgf	190402_UE-CoB_H11M9_PepM500_FlaMP_x6_SubMix_noTryps_P2_016_21.57141.57141.3	57141	8150.6	840.082	3+	2517.22	0	-0.015933	-1.33851e-05	0.0223159	100	100	Confident
430	P02662	CASA1_BOVIN Alpha-S1-casein OS=Bos taurus OX=9913 GN=CSN1S1 PE=1 SV=2	FFVAPFPEVFGKE	NENLLR	KVNELS	NENLLRFFVAPF	EVFGKEKVNELS	dm6	38	1	dm6 nter-FFVAPFPEVFGK<dm6-k>E-COOH	dm6-K(12), dm6-Nter(1)	190402_UE-CoB_H11M9_PepM500_FlaMP_x6_SubMix_noTryps_P2_016_21.mgf	190402_UE-CoB_H11M9_PepM500_FlaMP_x6_SubMix_noTryps_P2_016_21.93260.93260.2	93260	13122.5	791.952	2+	1580.89	1	-3.17451	-0.00251248	0.019982	24.6852	97.0588	Confident
431	UE0021	PtuFliC PtuFliC-FL21 OS=Ulrich Eckhard	VGSFFGEDMGAETYELK	ETISVS	NQTAAN	ETISVSVGSFFG	ETYELKNQTAAN	dm6	162	2	dm6 nter-VGSFFGEDM<ox>GAETYELK<dm6-k>-COOH	Oxidation of M(9), dm6-K(17), dm6-Nter(1)	190402_UE-CoB_H11M9_PepM500_FlaMP_x6_SubMix_noTryps_P2_016_21.mgf	190402_UE-CoB_H11M9_PepM500_FlaMP_x6_SubMix_noTryps_P2_016_21.66731.66731.2	66731	9466.57	982.991	2+	1962.96	1	4.03591	0.00396523	0.0209014	100	100	Confident
432	P02666	CASB_BOVIN Beta-casein OS=Bos taurus OX=9913 GN=CSN2 PE=1 SV=2	RELEELNVPGEIVESLS	VALALA	SSEESI	VALALARELEEL	IVESLSSSEESI	dm0	16	1	dm0 nter-RELEELNVPGEIVESLS-COOH	dm0-Nter(1)	190402_UE-CoB_H11M9_PepM500_FlaMP_x6_SubMix_noTryps_P2_016_21.mgf	190402_UE-CoB_H11M9_PepM500_FlaMP_x6_SubMix_noTryps_P2_016_21.87416.87416.	87416	12302.6	971.021	2+	1940.01	0	8.5437	0.00829604	0.0265739	25.0864	97.4138	Confident
433	UE0022	PtuFlaMP_FL1d PtuFlaMP-FL1d-HAxxH OS=Ulrich Eckhard	ATTLLAQANQLP	QITQQA	QIALAL	QITQQAATTLLA	QANQLPQIALAL	dm6	586	12	dm6 nter-ATTLLAQANQLP-COOH	dm6-Nter(1)	190402_UE-CoB_H11M9_PepM500_FlaMP_x6_SubMix_noTryps_P2_016_21.mgf	190402_UE-CoB_H11M9_PepM500_FlaMP_x6_SubMix_noTryps_P2_016_21.70160.70160.2	70160	9931.57	637.881	2+	1273.75	0	1.80591	0.00115195	0.00670269	44.9485	100	Confident
434	UE0021	PtuFliC PtuFliC-FL21 OS=Ulrich Eckhard	NQTAANEAAGLQNNVVTSTAMTGLIAANS	ETYELK	STTLVG	ETYELKNQTAAN	LIAANSSTTLVG	dm6	179	1	dm6 nter-NQTAANEAAGLQNNVVTSTAMTGLIAANS-COOH	dm6-Nter(1)	190402_UE-CoB_H11M9_PepM500_FlaMP_x6_SubMix_noTryps_P2_016_21.mgf	190402_UE-CoB_H11M9_PepM500_FlaMP_x6_SubMix_noTryps_P2_016_21.91166.91166.3	91166	12829.7	956.492	3+	2865.44	1	4.98458	0.00476601	0.0158897	100	100	Confident
435	UE0021	PtuFliC PtuFliC-FL21 OS=Ulrich Eckhard	TAMTGLIAANS	NNVVTS	STTLVG	NNVVTSTAMTGL	LIAANSSTTLVG	dm6	197	4	dm6 nter-TAMTGLIAANS-COOH	dm6-Nter(1)	190402_UE-CoB_H11M9_PepM500_FlaMP_x6_SubMix_noTryps_P2_016_21.mgf	190402_UE-CoB_H11M9_PepM500_FlaMP_x6_SubMix_noTryps_P2_016_21.58021.58021.	58021	8273.12	542.304	2+	1082.59	0	7.21276	0.00391148	0.0117383	27.6955	99.1266	Confident
436	P02666	CASB_BOVIN Beta-casein OS=Bos taurus OX=9913 GN=CSN2 PE=1 SV=2	HKEMPFPKYPVEPFTESQS	EAMAPK	LTLTDV	EAMAPKHKEMPF	FTESQSLTLTDV	dm6	121	2	dm6 nter-HK<dm6-k>EMPFPK<dm6-k>YPVEPFTESQS-COOH	dm6-K(2, 8), dm6-Nter(1)	190402_UE-CoB_H11M9_PepM500_FlaMP_x6_SubMix_noTryps_P2_016_21.mgf	190402_UE-CoB_H11M9_PepM500_FlaMP_x6_SubMix_noTryps_P2_016_21.55048.55048.3	55048	7872.34	794.096	3+	2379.27	0	-0.242183	-0.000192316	0.0189695	37.9588	98.7013	Confident
437	P02662	CASA1_BOVIN Alpha-S1-casein OS=Bos taurus OX=9913 GN=CSN1S1 PE=1 SV=2	RPKHPIKHQGLPQEVLNENLLR	VAVALA	FFVAPF	VAVALARPKHPI	NENLLRFFVAPF	NH2	16	86	NH2-RPK<dm6-k>HPIK<dm6-k>HQGLPQEVLNENLLR-COOH	dm6-K(3, 7)	190402_UE-CoB_H11M9_PepM500_FlaMP_x6_SubMix_noTryps_P2_016_21.mgf	190402_UE-CoB_H11M9_PepM500_FlaMP_x6_SubMix_noTryps_P2_016_21.37787.37787.3	37787	5607.07	895.542	3+	2683.6	0	0.673602	0.000603239	0.0275088	100	100	Confident
438	P02666	CASB_BOVIN Beta-casein OS=Bos taurus OX=9913 GN=CSN2 PE=1 SV=2	LLQSWMHQPHQPLPPTVMFPPQSVLSLSQSK	LHLPLP	VLPVPQ	LHLPLPLLQSWM	SLSQSKVLPVPQ	NH2	154	3	NH2-LLQSWMHQPHQPLPPTVM<ox>FPPQSVLSLSQSK<dm6-k>-COOH	Oxidation of M(18), dm6-K(31)	190402_UE-CoB_H11M9_PepM500_FlaMP_x6_SubMix_noTryps_P2_016_21.mgf	190402_UE-CoB_H11M9_PepM500_FlaMP_x6_SubMix_noTryps_P2_016_21.83348.83348.4	83348	11744.1	898.238	4+	3587.88	1	9.99976	0.00897957	0.0273385	18.5387	90.411	Doubtful
439	UE0022	PtuFlaMP_FL1d PtuFlaMP-FL1d-HAxxH OS=Ulrich Eckhard	MQITQQAATTLLAQANQLPQIALA	TAELTK	LLQ	TAELTKMQITQQ	PQIALALLQ	dm6	579	3	dm6 nter-MQITQQAATTLLAQANQLPQIALA-COOH	dm6-Nter(1)	190402_UE-CoB_H11M9_PepM500_FlaMP_x6_SubMix_noTryps_P2_016_21.mgf	190402_UE-CoB_H11M9_PepM500_FlaMP_x6_SubMix_noTryps_P2_016_21.106019.106019.3	106019	14898.6	857.82	3+	2570.43	0	2.63451	0.00225993	0.0188362	65.6864	100	Confident
440	P02666	CASB_BOVIN Beta-casein OS=Bos taurus OX=9913 GN=CSN2 PE=1 SV=2	WMHQPHQPLPPTVMFPPQSVLS	LPLLQS	LSQSKV	LPLLQSWMHQPH	PQSVLSLSQSKV	dm6	158	19	dm6 nter-WM<ox>HQPHQPLPPTVM<ox>FPPQSVLS-COOH	Oxidation of M(2, 14), dm6-Nter(1)	190402_UE-CoB_H11M9_PepM500_FlaMP_x6_SubMix_noTryps_P2_016_21.mgf	190402_UE-CoB_H11M9_PepM500_FlaMP_x6_SubMix_noTryps_P2_016_21.69909.69909.3	69909	9896.23	874.116	3+	2619.32	0	3.13476	0.00274013	0.0168052	41.4874	100	Confident
441	P02668	CASK_BOVIN Kappa-casein OS=Bos taurus OX=9913 GN=CSN3 PE=1 SV=1	YVLSRYPSYGLN	KYIPIQ	YYQQKP	KYIPIQYVLSRY	PSYGLNYYQQKP	dm6	51	12	dm6 nter-YVLSRYPSYGLN-COOH	dm6-Nter(1)	190402_UE-CoB_H11M9_PepM500_FlaMP_x6_SubMix_noTryps_P2_016_21.mgf	190402_UE-CoB_H11M9_PepM500_FlaMP_x6_SubMix_noTryps_P2_016_21.45762.45762.2	45762	6624.97	733.4	2+	1464.78	0	1.88721	0.00138408	0.0138294	31.3077	99.5671	Confident
442	P02666	CASB_BOVIN Beta-casein OS=Bos taurus OX=9913 GN=CSN2 PE=1 SV=2	WMHQPHQPLPPTVMFPPQSVLS	LPLLQS	LSQSKV	LPLLQSWMHQPH	PQSVLSLSQSKV	dm6	158	19	dm6 nter-WM<ox>HQPHQPLPPTVM<ox>FPPQSVLS-COOH	Oxidation of M(2, 14), dm6-Nter(1)	190402_UE-CoB_H11M9_PepM500_FlaMP_x6_SubMix_noTryps_P2_016_21.mgf	190402_UE-CoB_H11M9_PepM500_FlaMP_x6_SubMix_noTryps_P2_016_21.70800.70800.3	70800	10020.8	874.115	3+	2619.32	0	1.26729	0.00110776	0.0225125	43.8722	100	Confident
443	P02666	CASB_BOVIN Beta-casein OS=Bos taurus OX=9913 GN=CSN2 PE=1 SV=2	QSWMHQPHQPLPPTVMFPPQSVLSLSQ	LPLPLL	SKVLPV	LPLPLLQSWMHQ	VLSLSQSKVLPV	dm6	156	13	dm6 nter-QSWM<ox>HQPHQPLPPTVMFPPQSVLSLSQ-COOH	Oxidation of M(4), dm6-Nter(1)	190402_UE-CoB_H11M9_PepM500_FlaMP_x6_SubMix_noTryps_P2_016_21.mgf	190402_UE-CoB_H11M9_PepM500_FlaMP_x6_SubMix_noTryps_P2_016_21.82688.82688.4	82688	11653.9	787.656	4+	3146.59	0	1.25862	0.000991358	0.0195713	47.9588	100	Confident
444	UE0021	PtuFliC PtuFliC-FL21 OS=Ulrich Eckhard	ILQQAGTSILAQANQLPQS	QMTKNQ	ALSLLG	QMTKNQILQQAG	NQLPQSALSLLG	dm6	563	2	dm6 nter-ILQQAGTSILAQANQLPQS-COOH	dm6-Nter(1)	190402_UE-CoB_H11M9_PepM500_FlaMP_x6_SubMix_noTryps_P2_016_21.mgf	190402_UE-CoB_H11M9_PepM500_FlaMP_x6_SubMix_noTryps_P2_016_21.75024.75024.3	75024	10593.7	672.385	3+	2014.13	0	2.69457	0.00181179	0.0132994	61.1919	100	Confident
445	UE0021	PtuFliC PtuFliC-FL21 OS=Ulrich Eckhard	ILQQAGTSILA	QMTKNQ	QANQLP	QMTKNQILQQAG	GTSILAQANQLP	dm6	563	2	dm6 nter-ILQQAGTSILA-COOH	dm6-Nter(1)	190402_UE-CoB_H11M9_PepM500_FlaMP_x6_SubMix_noTryps_P2_016_21.mgf	190402_UE-CoB_H11M9_PepM500_FlaMP_x6_SubMix_noTryps_P2_016_21.60010.60010.2	60010	8549.46	574.86	2+	1147.7	0	3.1714	0.00182311	0.00813247	29.2082	99.1379	Confident
446	P02666	CASB_BOVIN Beta-casein OS=Bos taurus OX=9913 GN=CSN2 PE=1 SV=2	LVYPFPGPIPNSLPQNIPPLTQTP	FAQTQS	VVVPPF	FAQTQSLVYPFP	PLTQTPVVVPPF	dm6	73	23	dm6 nter-LVYPFPGPIPNSLPQNIPPLTQTP-COOH	dm6-Nter(1)	190402_UE-CoB_H11M9_PepM500_FlaMP_x6_SubMix_noTryps_P2_016_21.mgf	190402_UE-CoB_H11M9_PepM500_FlaMP_x6_SubMix_noTryps_P2_016_21.109272.109272.3	109272	15356.2	878.834	3+	2633.47	0	4.70535	0.00413521	0.0219673	29.5861	98.6755	Confident
447	UE0001, UE0002, UE0011, UE0022	PtuFlaMP_FL2 PtuFlaMP-FL2-HExxH OS=Ulrich Eckhard; PtuFlaMP_FL2d PtuFlaMP-FL2d-HAxxH OS=Ulrich Eckhard; PtuFlaMP_HVR5 PtuFlaMP-HVR5-HExxH OS=Ulrich Eckhard; PtuFlaMP_FL1d PtuFlaMP-FL1d-HAxxH OS=Ulrich Eckhard	YINLQVGARSQQ	HGAGGE; HGAGGE; HGAGGE; HGAGGE	VIGFTL; VIGFTL; VIGFTL; VIGFTL	HGAGGEYINLQV	GARSQQVIGFTL	dm6	439; 439; 378; 479	1	dm6 nter-YINLQVGARSQQ-COOH	dm6-Nter(1)	190402_UE-CoB_H11M9_PepM500_FlaMP_x6_SubMix_noTryps_P2_016_21.mgf	190402_UE-CoB_H11M9_PepM500_FlaMP_x6_SubMix_noTryps_P2_016_21.38163.38163.2	38163	5655.89	705.899	2+	1409.78	0	-0.0912646	-6.44236e-05	0.0154744	25.6864	97.4895	Confident
448	UE0021	PtuFliC PtuFliC-FL21 OS=Ulrich Eckhard	MTGLIAANSSTTLVGMGN	VVTSTA	FITTGS	VVTSTAMTGLIA	LVGMGNFITTGS	dm6	199	85	dm6 nter-MTGLIAANSSTTLVGM<ox>GN-COOH	Oxidation of M(16), dm6-Nter(1)	190402_UE-CoB_H11M9_PepM500_FlaMP_x6_SubMix_noTryps_P2_016_21.mgf	190402_UE-CoB_H11M9_PepM500_FlaMP_x6_SubMix_noTryps_P2_016_21.81652.81652.	81652	11508.8	894.47	2+	1786.9	0	13.0843	0.0117034	0.0106108	38.8606	99.5652	Doubtful
449	P02666	CASB_BOVIN Beta-casein OS=Bos taurus OX=9913 GN=CSN2 PE=1 SV=2	LLQSWMHQP	LHLPLP	HQPLPP	LHLPLPLLQSWM	SWMHQPHQPLPP	dm6	154	3	dm6 nter-LLQSWMHQP-COOH	dm6-Nter(1)	190402_UE-CoB_H11M9_PepM500_FlaMP_x6_SubMix_noTryps_P2_016_21.mgf	190402_UE-CoB_H11M9_PepM500_FlaMP_x6_SubMix_noTryps_P2_016_21.48931.48931.2	48931	7046.15	587.32	2+	1172.62	0	2.86995	0.00168557	0.0103032	31.549	99.5671	Confident
450	P02668	CASK_BOVIN Kappa-casein OS=Bos taurus OX=9913 GN=CSN3 PE=1 SV=1	QFLPYPYYAKPAAVR	VALINN	SPAQIL	VALINNQFLPYP	KPAAVRSPAQIL	dm6	75	1	dm6 nter-QFLPYPYYAK<dm6-k>PAAVR-COOH	dm6-K(10), dm6-Nter(1)	190402_UE-CoB_H11M9_PepM500_FlaMP_x6_SubMix_noTryps_P2_016_21.mgf	190402_UE-CoB_H11M9_PepM500_FlaMP_x6_SubMix_noTryps_P2_016_21.56786.56786.3	56786	8103.8	618.032	3+	1851.07	0	1.24696	0.00077066	0.011973	82.2185	100	Confident
451	P02666	CASB_BOVIN Beta-casein OS=Bos taurus OX=9913 GN=CSN2 PE=1 SV=2	LLQSWMHQPHQPLPPTVMFPPQSVLS	LHLPLP	LSQSKV	LHLPLPLLQSWM	PQSVLSLSQSKV	dm6	154	12	dm6 nter-LLQSWMHQPHQPLPPTVM<ox>FPPQSVLS-COOH	Oxidation of M(18), dm6-Nter(1)	190402_UE-CoB_H11M9_PepM500_FlaMP_x6_SubMix_noTryps_P2_016_21.mgf	190402_UE-CoB_H11M9_PepM500_FlaMP_x6_SubMix_noTryps_P2_016_21.82050.82050.4	82050	11564.4	762.156	4+	3044.58	0	3.49101	0.00266069	0.0201773	64.2022	100	Confident
452	UE0012	HgrFlaMP_HVR7 HgrFlaMP-HVR7-HExxH OS=Ulrich Eckhard	WEESSGGGTGNILR	NEVWKE	FHIGAN	NEVWKEWEESSG	TGNILRFHIGAN	dm6	264	9	dm6 nter-WEESSGGGTGNILR-COOH	dm6-Nter(1)	190402_UE-CoB_H11M9_PepM500_FlaMP_x6_SubMix_noTryps_P2_016_21.mgf	190402_UE-CoB_H11M9_PepM500_FlaMP_x6_SubMix_noTryps_P2_016_21.40951.40951.	40951	6009.81	748.881	2+	1495.75	0	-0.189	-0.000141538	0.00835973	54.5593	100	Confident
453	P02666	CASB_BOVIN Beta-casein OS=Bos taurus OX=9913 GN=CSN2 PE=1 SV=2	VVVPPFLQPEVMG	PLTQTP	VSKVKE	PLTQTPVVVPPF	QPEVMGVSKVKE	dm6	97	30	dm6 nter-VVVPPFLQPEVM<ox>G-COOH	Oxidation of M(12), dm6-Nter(1)	190402_UE-CoB_H11M9_PepM500_FlaMP_x6_SubMix_noTryps_P2_016_21.mgf	190402_UE-CoB_H11M9_PepM500_FlaMP_x6_SubMix_noTryps_P2_016_21.95184.95184.2	95184	13388.9	731.418	2+	1460.82	0	3.06817	0.00224411	0.0149599	26.9897	98.2833	Confident
454	P02666	CASB_BOVIN Beta-casein OS=Bos taurus OX=9913 GN=CSN2 PE=1 SV=2	PFPKYPVEPFTESQ	PKHKEM	SLTLTD	PKHKEMPFPKYP	PFTESQSLTLTD	NH2	125	8	NH2-PFPK<dm6-k>YPVEPFTESQ-COOH	dm6-K(4)	190402_UE-CoB_H11M9_PepM500_FlaMP_x6_SubMix_noTryps_P2_016_21.mgf	190402_UE-CoB_H11M9_PepM500_FlaMP_x6_SubMix_noTryps_P2_016_21.64161.64161.	64161	9111.68	850.946	2+	1698.87	1	1.50712	0.00128172	0.0173029	56.9897	100	Confident
455	P02666	CASB_BOVIN Beta-casein OS=Bos taurus OX=9913 GN=CSN2 PE=1 SV=2	WMHQPHQPLPPTVMFPPQSVLSLSQSK	LPLLQS	VLPVPQ	LPLLQSWMHQPH	SLSQSKVLPVPQ	dm6	158	19	dm6 nter-WM<ox>HQPHQPLPPTVMFPPQSVLSLSQSK<dm6-k>-COOH	Oxidation of M(2), dm6-K(27), dm6-Nter(1)	190402_UE-CoB_H11M9_PepM500_FlaMP_x6_SubMix_noTryps_P2_016_21.mgf	190402_UE-CoB_H11M9_PepM500_FlaMP_x6_SubMix_noTryps_P2_016_21.74075.74075.4	74075	10468.7	796.181	4+	3180.69	0	1.66243	0.00132359	0.0186274	100	100	Confident
456	P02666	CASB_BOVIN Beta-casein OS=Bos taurus OX=9913 GN=CSN2 PE=1 SV=2	PPQSVLSLSQSK	PPTVMF	VLPVPQ	PPTVMFPPQSVL	SLSQSKVLPVPQ	NH2	173	3	NH2-PPQSVLSLSQSK<dm6-k>-COOH	dm6-K(12)	190402_UE-CoB_H11M9_PepM500_FlaMP_x6_SubMix_noTryps_P2_016_21.mgf	190402_UE-CoB_H11M9_PepM500_FlaMP_x6_SubMix_noTryps_P2_016_21.83637.83637.2	83637	11782.8	652.876	2+	1303.76	0	-13.9931	-0.00913587	0.0133209	85.376	100	Doubtful
457	P02662	CASA1_BOVIN Alpha-S1-casein OS=Bos taurus OX=9913 GN=CSN1S1 PE=1 SV=2	YLEQLLR	SERYLG	LKKYKV	SERYLGYLEQLL	LEQLLRLKKYKV	dm6	109	2	dm6 nter-YLEQLLR-COOH	dm6-Nter(1)	190402_UE-CoB_H11M9_PepM500_FlaMP_x6_SubMix_noTryps_P2_016_21.mgf	190402_UE-CoB_H11M9_PepM500_FlaMP_x6_SubMix_noTryps_P2_016_21.47103.47103.1	47103	6802.81	968.598	1+	967.591	0	-0.429257	-0.000415777	0.00382653	18.8606	100	Confident
458	P02666	CASB_BOVIN Beta-casein OS=Bos taurus OX=9913 GN=CSN2 PE=1 SV=2	SKVLPVPQKAVPYPQRDMPIQA	VLSLSQ	FLLYQE	VLSLSQSKVLPV	DMPIQAFLLYQE	dm6	183	25	dm6 nter-SK<dm6-k>VLPVPQK<dm6-k>AVPYPQRDMPIQA-COOH	dm6-K(2, 9), dm6-Nter(1)	190402_UE-CoB_H11M9_PepM500_FlaMP_x6_SubMix_noTryps_P2_016_21.mgf	190402_UE-CoB_H11M9_PepM500_FlaMP_x6_SubMix_noTryps_P2_016_21.55365.55365.3	55365	7914.15	855.849	3+	2563.54	1	-7.81098	-0.00668246	0.0325899	47.2125	100	Doubtful
459	P02666	CASB_BOVIN Beta-casein OS=Bos taurus OX=9913 GN=CSN2 PE=1 SV=2	PIQAFLLYQEPVLGPVRGPFPIIV	YPQRDM		YPQRDMPIQAFL	PFPIIV	NH2	201	1	NH2-PIQAFLLYQEPVLGPVRGPFPIIV-COOH		190402_UE-CoB_H11M9_PepM500_FlaMP_x6_SubMix_noTryps_P2_016_21.mgf	190402_UE-CoB_H11M9_PepM500_FlaMP_x6_SubMix_noTryps_P2_016_21.108829.108829.4	108829	15293.3	666.893	4+	2662.53	1	5.71035	0.00380674	0.0311999	38.5387	98.6301	Confident
460	P02662	CASA1_BOVIN Alpha-S1-casein OS=Bos taurus OX=9913 GN=CSN1S1 PE=1 SV=2	QQKEPMIGVNQELA	KEGIHA	YFYPEL	KEGIHAQQKEPM	VNQELAYFYPEL	NH2	145	1	NH2-QQK<dm6-k>EPMIGVNQELA-COOH	dm6-K(3)	190402_UE-CoB_H11M9_PepM500_FlaMP_x6_SubMix_noTryps_P2_016_21.mgf	190402_UE-CoB_H11M9_PepM500_FlaMP_x6_SubMix_noTryps_P2_016_21.46887.46887.2	46887	6774.18	809.942	2+	1617.86	0	5.31919	0.00430821	0.0153072	26.9897	98.2833	Confident
461	UE0021	PtuFliC PtuFliC-FL21 OS=Ulrich Eckhard	VGSFFGEDMGAETYELKNQTAANEAAGLQNN	ETISVS	VVTSTA	ETISVSVGSFFG	AGLQNNVVTSTA	dm6	162	3	dm6 nter-VGSFFGEDMGAETYELK<dm6-k>NQTAANEAAGLQNN-COOH	dm6-K(17), dm6-Nter(1)	190402_UE-CoB_H11M9_PepM500_FlaMP_x6_SubMix_noTryps_P2_016_21.mgf	190402_UE-CoB_H11M9_PepM500_FlaMP_x6_SubMix_noTryps_P2_016_21.79375.79375.4	79375	11194.7	837.157	4+	3343.59	1	0.604475	0.000505889	0.0188478	85.0864	100	Confident
462	P02662	CASA1_BOVIN Alpha-S1-casein OS=Bos taurus OX=9913 GN=CSN1S1 PE=1 SV=2	RPKHPIKHQGLPQEVLNENLLRFFVAPFPEVFGK	VAVALA	EKVNEL	VAVALARPKHPI	PEVFGKEKVNEL	dm0	16	4	dm0 nter-RPK<dm0-k>HPIK<dm0-k>HQGLPQEVLNENLLRFFVAPFPEVFGK<dm0-k>-COOH	dm0-K(34, 3, 7), dm0-Nter(1)	190402_UE-CoB_H11M9_PepM500_FlaMP_x6_SubMix_noTryps_P2_016_21.mgf	190402_UE-CoB_H11M9_PepM500_FlaMP_x6_SubMix_noTryps_P2_016_21.91138.91138.6	91138	12825.8	683.23	6+	4093.31	0	5.09734	0.00348264	0.0171187	46.0206	100	Confident
463	UE0021	PtuFliC PtuFliC-FL21 OS=Ulrich Eckhard	YINTNVASING	SMGM	QRNLNK	SMGMYINTNV	VASINGQRNLNK	dm6	5	3	dm6 nter-YINTNVASING-COOH	dm6-Nter(1)	190402_UE-CoB_H11M9_PepM500_FlaMP_x6_SubMix_noTryps_P2_016_21.mgf	190402_UE-CoB_H11M9_PepM500_FlaMP_x6_SubMix_noTryps_P2_016_21.50527.50527.2	50527	7268.54	600.328	2+	1198.64	0	0.842887	0.000506009	0.00832394	25.8503	97.3913	Confident
464	P02666	CASB_BOVIN Beta-casein OS=Bos taurus OX=9913 GN=CSN2 PE=1 SV=2	WMHQPHQPLPPTVMFPPQSVLSLSQSK	LPLLQS	VLPVPQ	LPLLQSWMHQPH	SLSQSKVLPVPQ	dm6	158	19	dm6 nter-WM<ox>HQPHQPLPPTVMFPPQSVLSLSQSK<dm6-k>-COOH	Oxidation of M(2), dm6-K(27), dm6-Nter(1)	190402_UE-CoB_H11M9_PepM500_FlaMP_x6_SubMix_noTryps_P2_016_21.mgf	190402_UE-CoB_H11M9_PepM500_FlaMP_x6_SubMix_noTryps_P2_016_21.73877.73877.3	73877	10442.1	1061.24	3+	3180.69	0	2.41387	0.00256168	0.0283051	100	100	Confident
465	P02666	CASB_BOVIN Beta-casein OS=Bos taurus OX=9913 GN=CSN2 PE=1 SV=2	FLLYQEPVLGPVRGPFP	DMPIQA	IIV	DMPIQAFLLYQE	VRGPFPIIV	dm6	205	14	dm6 nter-FLLYQEPVLGPVRGPFP-COOH	dm6-Nter(1)	190402_UE-CoB_H11M9_PepM500_FlaMP_x6_SubMix_noTryps_P2_016_21.mgf	190402_UE-CoB_H11M9_PepM500_FlaMP_x6_SubMix_noTryps_P2_016_21.96494.96494.3	96494	13568.5	655.048	3+	1962.12	0	1.47272	0.000964699	0.0148559	46.0206	100	Confident
466	P02666	CASB_BOVIN Beta-casein OS=Bos taurus OX=9913 GN=CSN2 PE=1 SV=2	SKVLPVPQKAVPYPQRDMPIQA	VLSLSQ	FLLYQE	VLSLSQSKVLPV	DMPIQAFLLYQE	NH2	183	7	NH2-SK<dm6-k>VLPVPQK<dm6-k>AVPYPQRDM<ox>PIQA-COOH	Oxidation of M(18), dm6-K(9, 2)	190402_UE-CoB_H11M9_PepM500_FlaMP_x6_SubMix_noTryps_P2_016_21.mgf	190402_UE-CoB_H11M9_PepM500_FlaMP_x6_SubMix_noTryps_P2_016_21.47797.47797.3	47797	6895.01	849.499	3+	2545.47	0	0.624144	0.000530209	0.040523	20.6048	93.8356	Confident
467	UE0021	PtuFliC PtuFliC-FL21 OS=Ulrich Eckhard	MTGLIAANSSTTLVGMGN	VVTSTA	FITTGS	VVTSTAMTGLIA	LVGMGNFITTGS	dm6	199	55	dm6 nter-MTGLIAANSSTTLVGMGN-COOH	dm6-Nter(1)	190402_UE-CoB_H11M9_PepM500_FlaMP_x6_SubMix_noTryps_P2_016_21.mgf	190402_UE-CoB_H11M9_PepM500_FlaMP_x6_SubMix_noTryps_P2_016_21.82549.82549.3	82549	11634.4	591.311	3+	1770.91	0	1.85272	0.00109553	0.0107494	79.5861	100	Confident
468	P02666	CASB_BOVIN Beta-casein OS=Bos taurus OX=9913 GN=CSN2 PE=1 SV=2	SKVLPVPQKAVPYPQRDMPIQA	VLSLSQ	FLLYQE	VLSLSQSKVLPV	DMPIQAFLLYQE	dm6	183	47	dm6 nter-SK<dm6-k>VLPVPQK<dm6-k>AVPYPQRDM<ox>PIQA-COOH	Oxidation of M(18), dm6-K(2, 9), dm6-Nter(1)	190402_UE-CoB_H11M9_PepM500_FlaMP_x6_SubMix_noTryps_P2_016_21.mgf	190402_UE-CoB_H11M9_PepM500_FlaMP_x6_SubMix_noTryps_P2_016_21.47279.47279.3	47279	6826.31	860.853	3+	2579.54	0	1.0715	0.000922405	0.0220915	60.2687	100	Confident
469	P02662	CASA1_BOVIN Alpha-S1-casein OS=Bos taurus OX=9913 GN=CSN1S1 PE=1 SV=2	RPKHPIKHQGLPQEVLNENLLR	VAVALA	FFVAPF	VAVALARPKHPI	NENLLRFFVAPF	dm6	16	76	dm6 nter-RPK<dm6-k>HPIK<dm6-k>HQGLPQEVLNENLLR-COOH	dm6-K(3, 7), dm6-Nter(1)	190402_UE-CoB_H11M9_PepM500_FlaMP_x6_SubMix_noTryps_P2_016_21.mgf	190402_UE-CoB_H11M9_PepM500_FlaMP_x6_SubMix_noTryps_P2_016_21.37482.37482.3	37482	5566.98	907.231	3+	2717.67	1	0.275178	0.000249558	0.0295895	100	100	Confident
470	P02663	CASA2_BOVIN Alpha-S2-casein OS=Bos taurus OX=9913 GN=CSN1S2 PE=1 SV=2	TKLTEEEKNRLN	EVFTKK	FLKKIS	EVFTKKTKLTEE	EKNRLNFLKKIS	dm6	166	2	dm6 nter-TK<dm6-k>LTEEEK<dm6-k>NRLN-COOH	dm6-K(2, 8), dm6-Nter(1)	190402_UE-CoB_H11M9_PepM500_FlaMP_x6_SubMix_noTryps_P2_016_21.mgf	190402_UE-CoB_H11M9_PepM500_FlaMP_x6_SubMix_noTryps_P2_016_21.14800.14800.2	14800	2392.93	788.993	2+	1575.97	0	2.06966	0.00163294	0.0248713	43.7675	100	Confident
471	UE0012	HgrFlaMP_HVR7 HgrFlaMP-HVR7-HExxH OS=Ulrich Eckhard	FHIGANAKQTI	TGNILR		TGNILRFHIGAN	NAKQTI	dm6	278	82	dm6 nter-FHIGANAK<dm6-k>QTI-COOH	dm6-K(8), dm6-Nter(1)	190402_UE-CoB_H11M9_PepM500_FlaMP_x6_SubMix_noTryps_P2_016_21.mgf	190402_UE-CoB_H11M9_PepM500_FlaMP_x6_SubMix_noTryps_P2_016_21.33926.33926.2	33926	5114.36	634.394	2+	1266.77	0	1.65514	0.00105001	0.0140962	20.4576	95.2174	Confident
472	P02663	CASA2_BOVIN Alpha-S2-casein OS=Bos taurus OX=9913 GN=CSN1S2 PE=1 SV=2	YLYQGPIVLNPWDQVKRNA	FPQYLQ	VPITPT	FPQYLQYLYQGP	QVKRNAVPITPT	dm6	113	10	dm6 nter-YLYQGPIVLNPWDQVK<dm6-k>RNA-COOH	dm6-K(16), dm6-Nter(1)	190402_UE-CoB_H11M9_PepM500_FlaMP_x6_SubMix_noTryps_P2_016_21.mgf	190402_UE-CoB_H11M9_PepM500_FlaMP_x6_SubMix_noTryps_P2_016_21.75431.75431.3	75431	10648.4	781.451	3+	2341.32	0	4.21173	0.00329124	0.0124453	100	100	Confident
473	P02666	CASB_BOVIN Beta-casein OS=Bos taurus OX=9913 GN=CSN2 PE=1 SV=2	QSWMHQPHQPLPPTVMFPPQSVLSLSQ	LPLPLL	SKVLPV	LPLPLLQSWMHQ	VLSLSQSKVLPV	dm6	156	19	dm6 nter-QSWMHQPHQPLPPTVMFPPQSVLSLSQ-COOH	dm6-Nter(1)	190402_UE-CoB_H11M9_PepM500_FlaMP_x6_SubMix_noTryps_P2_016_21.mgf	190402_UE-CoB_H11M9_PepM500_FlaMP_x6_SubMix_noTryps_P2_016_21.86138.86138.5	86138	12124.7	627.328	5+	3130.59	1	1.75019	0.00109759	0.0233186	24.8149	98.6301	Confident
474	P02666	CASB_BOVIN Beta-casein OS=Bos taurus OX=9913 GN=CSN2 PE=1 SV=2	SKVLPVPQKAVPYPQRDMPIQA	VLSLSQ	FLLYQE	VLSLSQSKVLPV	DMPIQAFLLYQE	dm6	183	47	dm6 nter-SK<dm6-k>VLPVPQK<dm6-k>AVPYPQRDM<ox>PIQA-COOH	Oxidation of M(18), dm6-K(2, 9), dm6-Nter(1)	190402_UE-CoB_H11M9_PepM500_FlaMP_x6_SubMix_noTryps_P2_016_21.mgf	190402_UE-CoB_H11M9_PepM500_FlaMP_x6_SubMix_noTryps_P2_016_21.49138.49138.3	49138	7075.11	860.854	3+	2579.54	0	1.85145	0.00159383	0.0247371	47.6955	100	Confident
475	P02663	CASA2_BOVIN Alpha-S2-casein OS=Bos taurus OX=9913 GN=CSN1S2 PE=1 SV=2	IVLNPWDQVKRNA	YLYQGP	VPITPT	YLYQGPIVLNPW	QVKRNAVPITPT	dm6	119	7	dm6 nter-IVLNPWDQVK<dm6-k>RNA-COOH	dm6-K(10), dm6-Nter(1)	190402_UE-CoB_H11M9_PepM500_FlaMP_x6_SubMix_noTryps_P2_016_21.mgf	190402_UE-CoB_H11M9_PepM500_FlaMP_x6_SubMix_noTryps_P2_016_21.54083.54083.2	54083	7746.01	810.997	2+	1619.98	0	1.03224	0.000837142	0.0122847	33.9794	99.5816	Confident
476	UE0001, UE0002, UE0011, UE0022	PtuFlaMP_FL2 PtuFlaMP-FL2-HExxH OS=Ulrich Eckhard; PtuFlaMP_FL2d PtuFlaMP-FL2d-HAxxH OS=Ulrich Eckhard; PtuFlaMP_HVR5 PtuFlaMP-HVR5-HExxH OS=Ulrich Eckhard; PtuFlaMP_FL1d PtuFlaMP-FL1d-HAxxH OS=Ulrich Eckhard	YVDGDGGTAA	LKIDLE; LKIDLE; LKIDLE; LKIDLE	YVKPAY; YVKPAY; YVKPAY; YVKPAY	LKIDLEYVDGDG	DGGTAAYVKPAY	dm6	145; 145; 84; 185	11	dm6 nter-YVDGDGGTAA-COOH	dm6-Nter(1)	190402_UE-CoB_H11M9_PepM500_FlaMP_x6_SubMix_noTryps_P2_016_21.mgf	190402_UE-CoB_H11M9_PepM500_FlaMP_x6_SubMix_noTryps_P2_016_21.18426.18426.1	18426	2952.37	959.452	1+	958.446	0	-0.477462	-0.000458103	0.00951525	48.8606	100	Confident
477	P02663	CASA2_BOVIN Alpha-S2-casein OS=Bos taurus OX=9913 GN=CSN1S2 PE=1 SV=2	LPQYLKTVYQH	RYQKFA	QKAMKP	RYQKFALPQYLK	KTVYQHQKAMKP	dm6	191	2	dm6 nter-LPQYLK<dm6-k>TVYQH-COOH	dm6-K(6), dm6-Nter(1)	190402_UE-CoB_H11M9_PepM500_FlaMP_x6_SubMix_noTryps_P2_016_21.mgf	190402_UE-CoB_H11M9_PepM500_FlaMP_x6_SubMix_noTryps_P2_016_21.42219.42219.3	42219	6174.05	486.632	3+	1456.87	0	1.58001	0.000768884	0.0159648	23.279	97.1831	Confident
478	UE0021	PtuFliC PtuFliC-FL21 OS=Ulrich Eckhard	VGSFFGEDMGAETYELKNQTAANEAAGLQNNVVTSTA	ETISVS	MTGLIA	ETISVSVGSFFG	VVTSTAMTGLIA	dm6	162	16	dm6 nter-VGSFFGEDMGAETYELK<dm6-k>NQTAANEAAGLQNNVVTSTA-COOH	dm6-K(17), dm6-Nter(1)	190402_UE-CoB_H11M9_PepM500_FlaMP_x6_SubMix_noTryps_P2_016_21.mgf	190402_UE-CoB_H11M9_PepM500_FlaMP_x6_SubMix_noTryps_P2_016_21.87794.87794.3	87794	12355.8	1301.64	3+	3901.9	0	2.68276	0.00349198	0.0421623	88.8606	100	Confident
479	P02666	CASB_BOVIN Beta-casein OS=Bos taurus OX=9913 GN=CSN2 PE=1 SV=2	SLVYPFPGPIPNSLPQNIPPLTQTP	PFAQTQ	VVVPPF	PFAQTQSLVYPF	PLTQTPVVVPPF	dm6	72	5	dm6 nter-SLVYPFPGPIPNSLPQNIPPLTQTP-COOH	dm6-Nter(1)	190402_UE-CoB_H11M9_PepM500_FlaMP_x6_SubMix_noTryps_P2_016_21.mgf	190402_UE-CoB_H11M9_PepM500_FlaMP_x6_SubMix_noTryps_P2_016_21.107591.107591.3	107591	15116.8	907.84	3+	2720.5	0	-0.316791	-0.000287596	0.0203719	49.2082	100	Confident
480	P02666	CASB_BOVIN Beta-casein OS=Bos taurus OX=9913 GN=CSN2 PE=1 SV=2	EEQQQTEDELQDKIHP	IEKFQS	FAQTQS	IEKFQSEEQQQT	QDKIHPFAQTQS	NH2	51	1	NH2-EEQQQTEDELQDK<dm6-k>IHP-COOH	dm6-K(13)	190402_UE-CoB_H11M9_PepM500_FlaMP_x6_SubMix_noTryps_P2_016_21.mgf	190402_UE-CoB_H11M9_PepM500_FlaMP_x6_SubMix_noTryps_P2_016_21.38792.38792.2	38792	5736.07	1000.99	2+	1999.95	0	1.67003	0.00167167	0.0177069	62.1467	100	Confident
481	UE0021	PtuFliC PtuFliC-FL21 OS=Ulrich Eckhard	VGSFFGEDMGAETYELKNQTAANEAAGLQNNVVTSTA	ETISVS	MTGLIA	ETISVSVGSFFG	VVTSTAMTGLIA	dm6	162	16	dm6 nter-VGSFFGEDMGAETYELK<dm6-k>NQTAANEAAGLQNNVVTSTA-COOH	dm6-K(17), dm6-Nter(1)	190402_UE-CoB_H11M9_PepM500_FlaMP_x6_SubMix_noTryps_P2_016_21.mgf	190402_UE-CoB_H11M9_PepM500_FlaMP_x6_SubMix_noTryps_P2_016_21.87572.87572.3	87572	12324.5	1301.64	3+	3901.9	0	0.497408	0.000647445	0.0370825	95.376	100	Confident
482	UE0001, UE0002, UE0011, UE0022	PtuFlaMP_FL2 PtuFlaMP-FL2-HExxH OS=Ulrich Eckhard; PtuFlaMP_FL2d PtuFlaMP-FL2d-HAxxH OS=Ulrich Eckhard; PtuFlaMP_HVR5 PtuFlaMP-HVR5-HExxH OS=Ulrich Eckhard; PtuFlaMP_FL1d PtuFlaMP-FL1d-HAxxH OS=Ulrich Eckhard	LQDYETQVHGAGGEYINLQVGARSQ	GGGQIR; GGGQIR; GGGQIR; GGGQIR	QVIGFT; QVIGFT; QVIGFT; QVIGFT	GGGQIRLQDYET	VGARSQQVIGFT	dm6	425; 425; 364; 465	3	dm6 nter-LQDYETQVHGAGGEYINLQVGARSQ-COOH	dm6-Nter(1)	190402_UE-CoB_H11M9_PepM500_FlaMP_x6_SubMix_noTryps_P2_016_21.mgf	190402_UE-CoB_H11M9_PepM500_FlaMP_x6_SubMix_noTryps_P2_016_21.57446.57446.3	57446	8192.57	923.135	3+	2766.38	0	1.70507	0.00157401	0.022663	90.2687	100	Confident
483	P02666	CASB_BOVIN Beta-casein OS=Bos taurus OX=9913 GN=CSN2 PE=1 SV=2	LSQSKVLPVPQKAVPYPQRDMPIQA	PQSVLS	FLLYQE	PQSVLSLSQSKV	DMPIQAFLLYQE	dm6	180	10	dm6 nter-LSQSK<dm6-k>VLPVPQK<dm6-k>AVPYPQRDMPIQA-COOH	dm6-K(12, 5), dm6-Nter(1)	190402_UE-CoB_H11M9_PepM500_FlaMP_x6_SubMix_noTryps_P2_016_21.mgf	190402_UE-CoB_H11M9_PepM500_FlaMP_x6_SubMix_noTryps_P2_016_21.57335.57335.3	57335	8177.08	964.915	3+	2891.72	0	2.923	0.00282044	0.0287623	82.4413	100	Confident
484	UE0021	PtuFliC PtuFliC-FL21 OS=Ulrich Eckhard	MTGLIAANSSTTLVGMG	VVTSTA	NFITTG	VVTSTAMTGLIA	TLVGMGNFITTG	dm6	199	56	dm6 nter-MTGLIAANSSTTLVGM<ox>G-COOH	Oxidation of M(16), dm6-Nter(1)	190402_UE-CoB_H11M9_PepM500_FlaMP_x6_SubMix_noTryps_P2_016_21.mgf	190402_UE-CoB_H11M9_PepM500_FlaMP_x6_SubMix_noTryps_P2_016_21.109340.109340.2	109340	15365.9	837.952	2+	1672.86	1	15.7838	0.0132179	0.0114124	62.4413	100	Doubtful
485	UE0021	PtuFliC PtuFliC-FL21 OS=Ulrich Eckhard	VGSFFGEDMGAETYELKNQTAANE	ETISVS	AAGLQN	ETISVSVGSFFG	QTAANEAAGLQN	dm6	162	4	dm6 nter-VGSFFGEDMGAETYELK<dm6-k>NQTAANE-COOH	dm6-K(17), dm6-Nter(1)	190402_UE-CoB_H11M9_PepM500_FlaMP_x6_SubMix_noTryps_P2_016_21.mgf	190402_UE-CoB_H11M9_PepM500_FlaMP_x6_SubMix_noTryps_P2_016_21.74232.74232.2	74232	10489.5	1338.64	2+	2675.27	0	1.74684	0.0023384	0.0310252	100	100	Confident
486	UE0021	PtuFliC PtuFliC-FL21 OS=Ulrich Eckhard	MTGLIAANS	VVTSTA	STTLVG	VVTSTAMTGLIA	LIAANSSTTLVG	dm6	199	11	dm6 nter-MTGLIAANS-COOH	dm6-Nter(1)	190402_UE-CoB_H11M9_PepM500_FlaMP_x6_SubMix_noTryps_P2_016_21.mgf	190402_UE-CoB_H11M9_PepM500_FlaMP_x6_SubMix_noTryps_P2_016_21.48524.48524.1	48524	6990.41	911.509	1+	910.501	0	0.942875	0.000859438	0.00676083	33.0103	100	Confident
487	P02663	CASA2_BOVIN Alpha-S2-casein OS=Bos taurus OX=9913 GN=CSN1S2 PE=1 SV=2	YLYQGPIVLNPWDQVKRNA	FPQYLQ	VPITPT	FPQYLQYLYQGP	QVKRNAVPITPT	dm6	113	10	dm6 nter-YLYQGPIVLNPWDQVK<dm6-k>RNA-COOH	dm6-K(16), dm6-Nter(1)	190402_UE-CoB_H11M9_PepM500_FlaMP_x6_SubMix_noTryps_P2_016_21.mgf	190402_UE-CoB_H11M9_PepM500_FlaMP_x6_SubMix_noTryps_P2_016_21.75736.75736.2	75736	10690.7	1171.67	2+	2341.32	0	3.51684	0.00412057	0.0164649	100	100	Confident
488	P02666	CASB_BOVIN Beta-casein OS=Bos taurus OX=9913 GN=CSN2 PE=1 SV=2	LVYPFPGPIPNSLPQNIPPLTQTP	FAQTQS	VVVPPF	FAQTQSLVYPFP	PLTQTPVVVPPF	dm6	73	23	dm6 nter-LVYPFPGPIPNSLPQNIPPLTQTP-COOH	dm6-Nter(1)	190402_UE-CoB_H11M9_PepM500_FlaMP_x6_SubMix_noTryps_P2_016_21.mgf	190402_UE-CoB_H11M9_PepM500_FlaMP_x6_SubMix_noTryps_P2_016_21.107525.107525.3	107525	15107.6	879.163	3+	2633.47	1	-1.35439	-0.00119028	0.0217332	25.5284	98.7179	Confident
489	UE0022	PtuFlaMP_FL1d PtuFlaMP-FL1d-HAxxH OS=Ulrich Eckhard	ITQQAATTLLAQANQLP	ELTKMQ	QIALAL	ELTKMQITQQAA	QANQLPQIALAL	dm6	581	7	dm6 nter-ITQQAATTLLAQANQLP-COOH	dm6-Nter(1)	190402_UE-CoB_H11M9_PepM500_FlaMP_x6_SubMix_noTryps_P2_016_21.mgf	190402_UE-CoB_H11M9_PepM500_FlaMP_x6_SubMix_noTryps_P2_016_21.84658.84658.3	84658	11919.9	606.018	3+	1815.03	0	0.520917	0.000315685	0.0155571	40.3152	99.3103	Confident
490	P02662	CASA1_BOVIN Alpha-S1-casein OS=Bos taurus OX=9913 GN=CSN1S1 PE=1 SV=2	YFYPELFRQF	VNQELA	YQLDAY	VNQELAYFYPEL	ELFRQFYQLDAY	dm6	159	19	dm6 nter-YFYPELFRQF-COOH	dm6-Nter(1)	190402_UE-CoB_H11M9_PepM500_FlaMP_x6_SubMix_noTryps_P2_016_21.mgf	190402_UE-CoB_H11M9_PepM500_FlaMP_x6_SubMix_noTryps_P2_016_21.84976.84976.2	84976	11964.6	722.381	2+	1442.74	0	2.4301	0.00175546	0.00895814	42.2915	100	Confident
491	P02662	CASA1_BOVIN Alpha-S1-casein OS=Bos taurus OX=9913 GN=CSN1S1 PE=1 SV=2	RPKHPIKHQGLPQEVLNENLLR	VAVALA	FFVAPF	VAVALARPKHPI	NENLLRFFVAPF	dm6	16	76	dm6 nter-RPK<dm6-k>HPIK<dm6-k>HQGLPQEVLNENLLR-COOH	dm6-K(3, 7), dm6-Nter(1)	190402_UE-CoB_H11M9_PepM500_FlaMP_x6_SubMix_noTryps_P2_016_21.mgf	190402_UE-CoB_H11M9_PepM500_FlaMP_x6_SubMix_noTryps_P2_016_21.38765.38765.5	38765	5732.7	544.743	5+	2717.67	1	3.26911	0.00178016	0.0126544	56.0206	100	Confident
492	P02666	CASB_BOVIN Beta-casein OS=Bos taurus OX=9913 GN=CSN2 PE=1 SV=2	FPKYPVEPFTESQSLTLTDVENLHLPLPLL	KHKEMP	QSWMHQ	KHKEMPFPKYPV	LPLPLLQSWMHQ	dm6	126	1	dm6 nter-FPK<dm6-k>YPVEPFTESQSLTLTDVENLHLPLPLL-COOH	dm6-K(3), dm6-Nter(1)	190402_UE-CoB_H11M9_PepM500_FlaMP_x6_SubMix_noTryps_P2_016_21.mgf	190402_UE-CoB_H11M9_PepM500_FlaMP_x6_SubMix_noTryps_P2_016_21.106573.106573.3	106573	14974	1169.66	3+	3504.94	1	0.404949	0.000473516	0.024675	100	100	Confident
493	P02666	CASB_BOVIN Beta-casein OS=Bos taurus OX=9913 GN=CSN2 PE=1 SV=2	SKVLPVPQKAVPYPQRDMPIQAFLL	VLSLSQ	YQEPVL	VLSLSQSKVLPV	IQAFLLYQEPVL	dm6	183	1	dm6 nter-SK<dm6-k>VLPVPQK<dm6-k>AVPYPQRDMPIQAFLL-COOH	dm6-K(9, 2), dm6-Nter(1)	190402_UE-CoB_H11M9_PepM500_FlaMP_x6_SubMix_noTryps_P2_016_21.mgf	190402_UE-CoB_H11M9_PepM500_FlaMP_x6_SubMix_noTryps_P2_016_21.80642.80642.4	80642	11368.6	735.45	4+	2936.78	1	-3.6472	-0.00268143	0.0221183	26.3827	99.3333	Confident
494	UE0021	PtuFliC PtuFliC-FL21 OS=Ulrich Eckhard	MTGLIAANSSTTLVGMGN	VVTSTA	FITTGS	VVTSTAMTGLIA	LVGMGNFITTGS	dm6	199	85	dm6 nter-MTGLIAANSSTTLVGM<ox>GN-COOH	Oxidation of M(16), dm6-Nter(1)	190402_UE-CoB_H11M9_PepM500_FlaMP_x6_SubMix_noTryps_P2_016_21.mgf	190402_UE-CoB_H11M9_PepM500_FlaMP_x6_SubMix_noTryps_P2_016_21.73592.73592.2	73592	10403	894.459	2+	1786.9	0	0.665178	0.000594974	0.0132385	37.6955	99.5652	Confident
495	UE0021	PtuFliC PtuFliC-FL21 OS=Ulrich Eckhard	MTGLIAANSSTTLVGMG	VVTSTA	NFITTG	VVTSTAMTGLIA	TLVGMGNFITTG	dm6	199	48	dm6 nter-MTGLIAANSSTTLVGMG-COOH	dm6-Nter(1)	190402_UE-CoB_H11M9_PepM500_FlaMP_x6_SubMix_noTryps_P2_016_21.mgf	190402_UE-CoB_H11M9_PepM500_FlaMP_x6_SubMix_noTryps_P2_016_21.92403.92403.	92403	13005.6	829.434	2+	1656.86	0	-5.83168	-0.00483702	0.0233371	28.8606	99.1379	Doubtful
496	UE0021	PtuFliC PtuFliC-FL21 OS=Ulrich Eckhard	LIAANSSTTLVGMGN	STAMTG	FITTGS	STAMTGLIAANS	LVGMGNFITTGS	dm6	202	1	dm6 nter-LIAANSSTTLVGM<ox>GN-COOH	Oxidation of M(13), dm6-Nter(1)	190402_UE-CoB_H11M9_PepM500_FlaMP_x6_SubMix_noTryps_P2_016_21.mgf	190402_UE-CoB_H11M9_PepM500_FlaMP_x6_SubMix_noTryps_P2_016_21.53115.53115.2	53115	7617.95	749.903	2+	1497.79	0	-0.260496	-0.000195347	0.0119071	39.2082	100	Confident
497	P02666	CASB_BOVIN Beta-casein OS=Bos taurus OX=9913 GN=CSN2 PE=1 SV=2	QSWMHQPHQPLPPTVMFPPQSVLSLSQ	LPLPLL	SKVLPV	LPLPLLQSWMHQ	VLSLSQSKVLPV	dm6	156	15	dm6 nter-QSWMHQPHQPLPPTVM<ox>FPPQSVLSLSQ-COOH	Oxidation of M(16), dm6-Nter(1)	190402_UE-CoB_H11M9_PepM500_FlaMP_x6_SubMix_noTryps_P2_016_21.mgf	190402_UE-CoB_H11M9_PepM500_FlaMP_x6_SubMix_noTryps_P2_016_21.85625.85625.3	85625	12054.6	1049.87	3+	3146.59	0	1.69184	0.00177622	0.0335252	22.3657	96.5278	Confident
498	P02662	CASA1_BOVIN Alpha-S1-casein OS=Bos taurus OX=9913 GN=CSN1S1 PE=1 SV=2	YFYPELFRQF	VNQELA	YQLDAY	VNQELAYFYPEL	ELFRQFYQLDAY	dm6	159	19	dm6 nter-YFYPELFRQF-COOH	dm6-Nter(1)	190402_UE-CoB_H11M9_PepM500_FlaMP_x6_SubMix_noTryps_P2_016_21.mgf	190402_UE-CoB_H11M9_PepM500_FlaMP_x6_SubMix_noTryps_P2_016_21.86771.86771.	86771	12212	722.381	2+	1442.74	0	1.37588	0.000993909	0.0143085	22.9243	95.279	Confident
499	UE0012	HgrFlaMP_HVR7 HgrFlaMP-HVR7-HExxH OS=Ulrich Eckhard	FHIGANAKQTI	TGNILR		TGNILRFHIGAN	NAKQTI	dm6	278	82	dm6 nter-FHIGANAK<dm6-k>QTI-COOH	dm6-K(8), dm6-Nter(1)	190402_UE-CoB_H11M9_PepM500_FlaMP_x6_SubMix_noTryps_P2_016_21.mgf	190402_UE-CoB_H11M9_PepM500_FlaMP_x6_SubMix_noTryps_P2_016_21.34431.34431.3	34431	5179.18	423.265	3+	1266.77	0	0.497122	0.000210414	0.00809914	59.2082	100	Confident
500	UE0021	PtuFliC PtuFliC-FL21 OS=Ulrich Eckhard	YIDSQRANMGAVQNRLSSTISN	IDGALS	LENVVE	IDGALSYIDSQR	SSTISNLENVVE	NH2	510	1	NH2-YIDSQRANMGAVQNRLSSTISN-COOH		190402_UE-CoB_H11M9_PepM500_FlaMP_x6_SubMix_noTryps_P2_016_21.mgf	190402_UE-CoB_H11M9_PepM500_FlaMP_x6_SubMix_noTryps_P2_016_21.47843.47843.3	47843	6901.29	809.069	3+	2424.18	0	1.69897	0.00137458	0.0226836	40	99.3289	Confident
501	P02666	CASB_BOVIN Beta-casein OS=Bos taurus OX=9913 GN=CSN2 PE=1 SV=2	WMHQPHQPLPPTVMFPPQSVLSLS	LPLLQS	QSKVLP	LPLLQSWMHQPH	SVLSLSQSKVLP	dm6	158	3	dm6 nter-WM<ox>HQPHQPLPPTVMFPPQSVLSLS-COOH	Oxidation of M(2), dm6-Nter(1)	190402_UE-CoB_H11M9_PepM500_FlaMP_x6_SubMix_noTryps_P2_016_21.mgf	190402_UE-CoB_H11M9_PepM500_FlaMP_x6_SubMix_noTryps_P2_016_21.83340.83340.3	83340	11743	935.488	3+	2803.44	0	1.05486	0.000986808	0.0288036	43.6653	100	Confident
502	UE0021	PtuFliC PtuFliC-FL21 OS=Ulrich Eckhard	MTGLIAANS	VVTSTA	STTLVG	VVTSTAMTGLIA	LIAANSSTTLVG	dm6	199	11	dm6 nter-MTGLIAANS-COOH	dm6-Nter(1)	190402_UE-CoB_H11M9_PepM500_FlaMP_x6_SubMix_noTryps_P2_016_21.mgf	190402_UE-CoB_H11M9_PepM500_FlaMP_x6_SubMix_noTryps_P2_016_21.48049.48049.1	48049	6927.83	911.507	1+	910.501	0	-0.463643	-0.000422614	0.00652272	34.9485	100	Confident
503	UE0012	HgrFlaMP_HVR7 HgrFlaMP-HVR7-HExxH OS=Ulrich Eckhard	WEESSGGGTGNILR	NEVWKE	FHIGAN	NEVWKEWEESSG	TGNILRFHIGAN	dm6	264	9	dm6 nter-WEESSGGGTGNILR-COOH	dm6-Nter(1)	190402_UE-CoB_H11M9_PepM500_FlaMP_x6_SubMix_noTryps_P2_016_21.mgf	190402_UE-CoB_H11M9_PepM500_FlaMP_x6_SubMix_noTryps_P2_016_21.45995.45995.2	45995	6655.8	748.882	2+	1495.75	0	1.26806	0.000949626	0.0132079	52.0761	100	Confident
504	UE0021	PtuFliC PtuFliC-FL21 OS=Ulrich Eckhard	ILAQANQLPQSALS	QQAGTS	LLGG	QQAGTSILAQAN	PQSALSLLGG	dm6	571	1	dm6 nter-ILAQANQLPQSALS-COOH	dm6-Nter(1)	190402_UE-CoB_H11M9_PepM500_FlaMP_x6_SubMix_noTryps_P2_016_21.mgf	190402_UE-CoB_H11M9_PepM500_FlaMP_x6_SubMix_noTryps_P2_016_21.63365.63365.2	63365	9002.46	744.437	2+	1486.86	0	1.38975	0.00103458	0.0171064	34.437	99.5745	Confident
505	P02662	CASA1_BOVIN Alpha-S1-casein OS=Bos taurus OX=9913 GN=CSN1S1 PE=1 SV=2	YTDAPSFSDIPNPIGSENSEKTTMPLW	VPLGTQ		VPLGTQYTDAPS	TTMPLW	NH2	188	1	NH2-YTDAPSFSDIPNPIGSENSEK<dm6-k>TTM<ox>PLW-COOH	Oxidation of M(24), dm6-K(21)	190402_UE-CoB_H11M9_PepM500_FlaMP_x6_SubMix_noTryps_P2_016_21.mgf	190402_UE-CoB_H11M9_PepM500_FlaMP_x6_SubMix_noTryps_P2_016_21.96430.96430.2	96430	13559.6	1524.74	2+	3046.43	1	11.4314	0.017424	0.0570863	62.6761	100	Doubtful
506	P02668	CASK_BOVIN Kappa-casein OS=Bos taurus OX=9913 GN=CSN3 PE=1 SV=1	QEQNQEQPIRCEK	LPFLGA	DERFFS	LPFLGAQEQNQE	PIRCEKDERFFS	pyr	22	1	pyro-QEQNQEQPIRC<cmm>EK<dm6-k>-COOH	Carbamidomethylation of C(11), Pyrolidone from Q(1), dm6-K(13)	190402_UE-CoB_H11M9_PepM500_FlaMP_x6_SubMix_noTryps_P2_016_21.mgf	190402_UE-CoB_H11M9_PepM500_FlaMP_x6_SubMix_noTryps_P2_016_21.20071.20071.2	20071	3190.45	852.416	2+	1702.82	0	0.940406	0.000801616	0.0238273	78.2391	100	Confident
507	P02666	CASB_BOVIN Beta-casein OS=Bos taurus OX=9913 GN=CSN2 PE=1 SV=2	WMHQPHQPLPPTVMFPPQSVLS	LPLLQS	LSQSKV	LPLLQSWMHQPH	PQSVLSLSQSKV	dm6	158	17	dm6 nter-WM<ox>HQPHQPLPPTVMFPPQSVLS-COOH	Oxidation of M(2), dm6-Nter(1)	190402_UE-CoB_H11M9_PepM500_FlaMP_x6_SubMix_noTryps_P2_016_21.mgf	190402_UE-CoB_H11M9_PepM500_FlaMP_x6_SubMix_noTryps_P2_016_21.74262.74262.3	74262	10493.8	868.783	3+	2603.32	0	1.37417	0.00119385	0.0253115	60.7572	100	Confident
508	P02666	CASB_BOVIN Beta-casein OS=Bos taurus OX=9913 GN=CSN2 PE=1 SV=2	SKVLPVPQKAVPYPQRDMPIQA	VLSLSQ	FLLYQE	VLSLSQSKVLPV	DMPIQAFLLYQE	NH2	183	26	NH2-SK<dm6-k>VLPVPQK<dm6-k>AVPYPQRDMPIQA-COOH	dm6-K(9, 2)	190402_UE-CoB_H11M9_PepM500_FlaMP_x6_SubMix_noTryps_P2_016_21.mgf	190402_UE-CoB_H11M9_PepM500_FlaMP_x6_SubMix_noTryps_P2_016_21.57150.57150.3	57150	8151.84	844.17	3+	2529.48	0	3.54656	0.00299389	0.0254569	28.2391	98.6395	Confident
509	UE0001, UE0002, UE0022	PtuFlaMP_FL2 PtuFlaMP-FL2-HExxH OS=Ulrich Eckhard; PtuFlaMP_FL2d PtuFlaMP-FL2d-HAxxH OS=Ulrich Eckhard; PtuFlaMP_FL1d PtuFlaMP-FL1d-HAxxH OS=Ulrich Eckhard	YTELVDQPQFAIFA	ENLGLE; ENLGLE; ENLGLE	IDDALT; IDDALT; IDDALT	ENLGLEYTELVD	QFAIFAIDDALT	dm6	468; 468; 508	1	dm6 nter-YTELVDQPQFAIFA-COOH	dm6-Nter(1)	190402_UE-CoB_H11M9_PepM500_FlaMP_x6_SubMix_noTryps_P2_016_21.mgf	190402_UE-CoB_H11M9_PepM500_FlaMP_x6_SubMix_noTryps_P2_016_21.98872.98872.2	98872	13901	838.451	2+	1674.87	0	9.41981	0.00789797	0.0134358	44.8149	100	Confident
510	UE0022	PtuFlaMP_FL1d PtuFlaMP-FL1d-HAxxH OS=Ulrich Eckhard	LRINSAKDDAAGLQISNRLTSQING	EKLSSG	MSVATR	EKLSSGLRINSA	TSQINGMSVATR	dm6	34	27	dm6 nter-LRINSAK<dm6-k>DDAAGLQISNRLTSQING-COOH	dm6-K(7), dm6-Nter(1)	190402_UE-CoB_H11M9_PepM500_FlaMP_x6_SubMix_noTryps_P2_016_21.mgf	190402_UE-CoB_H11M9_PepM500_FlaMP_x6_SubMix_noTryps_P2_016_21.56850.56850.4	56850	8112.39	681.643	4+	2722.54	0	2.36504	0.00161211	0.0157005	38.5387	98.6301	Confident
511	P02666	CASB_BOVIN Beta-casein OS=Bos taurus OX=9913 GN=CSN2 PE=1 SV=2	VLPVPQKAVPYPQRDMPIQA	SLSQSK	FLLYQE	SLSQSKVLPVPQ	DMPIQAFLLYQE	dm6	185	9	dm6 nter-VLPVPQK<dm6-k>AVPYPQRDM<ox>PIQA-COOH	Oxidation of M(16), dm6-K(7), dm6-Nter(1)	190402_UE-CoB_H11M9_PepM500_FlaMP_x6_SubMix_noTryps_P2_016_21.mgf	190402_UE-CoB_H11M9_PepM500_FlaMP_x6_SubMix_noTryps_P2_016_21.54751.54751.2	54751	7833.16	1166.18	2+	2330.35	0	1.11	0.00129446	0.0343308	32.7572	99.5671	Confident
512	UE0022	PtuFlaMP_FL1d PtuFlaMP-FL1d-HAxxH OS=Ulrich Eckhard	IRDTDFAIQTAELTKMQITQQA	SASRSR	ATTLLA	SASRSRIRDTDF	QITQQAATTLLA	dm6	564	1	dm6 nter-IRDTDFAIQTAELTK<dm6-k>MQITQQA-COOH	dm6-K(15), dm6-Nter(1)	190402_UE-CoB_H11M9_PepM500_FlaMP_x6_SubMix_noTryps_P2_016_21.mgf	190402_UE-CoB_H11M9_PepM500_FlaMP_x6_SubMix_noTryps_P2_016_21.75162.75162.4	75162	10612	648.61	4+	2589.41	1	-1.02501	-0.000664573	0.0152393	19.5861	91.9463	Confident
513	P02662	CASA1_BOVIN Alpha-S1-casein OS=Bos taurus OX=9913 GN=CSN1S1 PE=1 SV=2	RPKHPIKHQGLPQEVLNENLLR	VAVALA	FFVAPF	VAVALARPKHPI	NENLLRFFVAPF	NH2	16	86	NH2-RPK<dm6-k>HPIK<dm6-k>HQGLPQEVLNENLLR-COOH	dm6-K(3, 7)	190402_UE-CoB_H11M9_PepM500_FlaMP_x6_SubMix_noTryps_P2_016_21.mgf	190402_UE-CoB_H11M9_PepM500_FlaMP_x6_SubMix_noTryps_P2_016_21.37545.37545.3	37545	5574.99	895.544	3+	2683.6	0	2.17153	0.0019447	0.0238655	100	100	Confident
514	P02666	CASB_BOVIN Beta-casein OS=Bos taurus OX=9913 GN=CSN2 PE=1 SV=2	QSWMHQPHQPLPPTVMFPPQSVLS	LPLPLL	LSQSKV	LPLPLLQSWMHQ	PQSVLSLSQSKV	dm6	156	13	dm6 nter-QSWM<ox>HQPHQPLPPTVM<ox>FPPQSVLS-COOH	Oxidation of M(4, 16), dm6-Nter(1)	190402_UE-CoB_H11M9_PepM500_FlaMP_x6_SubMix_noTryps_P2_016_21.mgf	190402_UE-CoB_H11M9_PepM500_FlaMP_x6_SubMix_noTryps_P2_016_21.70622.70622.3	70622	9995.88	946.146	3+	2834.41	1	1.43647	0.00135863	0.0218416	27.6955	99.3464	Confident
515	UE0021	PtuFliC PtuFliC-FL21 OS=Ulrich Eckhard	STISNLENVVENASASRSR	VQNRLS	IRDTDF	VQNRLSSTISNL	SASRSRIRDTDF	dm6	527	1	dm6 nter-STISNLENVVENASASRSR-COOH	dm6-Nter(1)	190402_UE-CoB_H11M9_PepM500_FlaMP_x6_SubMix_noTryps_P2_016_21.mgf	190402_UE-CoB_H11M9_PepM500_FlaMP_x6_SubMix_noTryps_P2_016_21.58535.58535.3	58535	8344.06	690.034	3+	2067.08	0	1.39522	0.000962751	0.0159852	71.8709	100	Confident
516	P02662	CASA1_BOVIN Alpha-S1-casein OS=Bos taurus OX=9913 GN=CSN1S1 PE=1 SV=2	RPKHPIKHQGLPQEVLNENLLR	VAVALA	FFVAPF	VAVALARPKHPI	NENLLRFFVAPF	NH2	16	86	NH2-RPK<dm6-k>HPIK<dm6-k>HQGLPQEVLNENLLR-COOH	dm6-K(3, 7)	190402_UE-CoB_H11M9_PepM500_FlaMP_x6_SubMix_noTryps_P2_016_21.mgf	190402_UE-CoB_H11M9_PepM500_FlaMP_x6_SubMix_noTryps_P2_016_21.38029.38029.3	38029	5638.68	895.544	3+	2683.6	0	2.06745	0.00185148	0.0291441	100	100	Confident
517	UE0021	PtuFliC PtuFliC-FL21 OS=Ulrich Eckhard	VGSFFGEDMGAETYELKNQTAANEAAGLQNN	ETISVS	VVTSTA	ETISVSVGSFFG	AGLQNNVVTSTA	dm6	162	3	dm6 nter-VGSFFGEDMGAETYELK<dm6-k>NQTAANEAAGLQNN-COOH	dm6-K(17), dm6-Nter(1)	190402_UE-CoB_H11M9_PepM500_FlaMP_x6_SubMix_noTryps_P2_016_21.mgf	190402_UE-CoB_H11M9_PepM500_FlaMP_x6_SubMix_noTryps_P2_016_21.79410.79410.3	79410	11199.8	1115.54	3+	3343.59	0	1.84644	0.00205978	0.0378088	100	100	Confident
518	P02666	CASB_BOVIN Beta-casein OS=Bos taurus OX=9913 GN=CSN2 PE=1 SV=2	SKVLPVPQKAVPYPQRDMPIQA	VLSLSQ	FLLYQE	VLSLSQSKVLPV	DMPIQAFLLYQE	dm6	183	47	dm6 nter-SK<dm6-k>VLPVPQK<dm6-k>AVPYPQRDM<ox>PIQA-COOH	Oxidation of M(18), dm6-K(2, 9), dm6-Nter(1)	190402_UE-CoB_H11M9_PepM500_FlaMP_x6_SubMix_noTryps_P2_016_21.mgf	190402_UE-CoB_H11M9_PepM500_FlaMP_x6_SubMix_noTryps_P2_016_21.50944.50944.3	50944	7325.69	860.851	3+	2579.54	0	-1.53342	-0.00132005	0.0284255	45.8503	100	Confident
519	UE0001, UE0002, UE0022	PtuFlaMP_FL2 PtuFlaMP-FL2-HExxH OS=Ulrich Eckhard; PtuFlaMP_FL2d PtuFlaMP-FL2d-HAxxH OS=Ulrich Eckhard; PtuFlaMP_FL1d PtuFlaMP-FL1d-HAxxH OS=Ulrich Eckhard	DAAGLQISNRLTSQING	S; S; INSAKD	MSVATR; MSVATR; MSVATR	INSAKDDAAGLQ	TSQINGMSVATR	NH2	2; 2; 42	3	NH2-DAAGLQISNRLTSQING-COOH		190402_UE-CoB_H11M9_PepM500_FlaMP_x6_SubMix_noTryps_P2_016_21.mgf	190402_UE-CoB_H11M9_PepM500_FlaMP_x6_SubMix_noTryps_P2_016_21.62649.62649.2	62649	8905.58	879.463	2+	1756.91	0	2.95478	0.00259861	0.0158578	80	100	Confident
520	P02666	CASB_BOVIN Beta-casein OS=Bos taurus OX=9913 GN=CSN2 PE=1 SV=2	SLTLTDVENLHLPLP	PFTESQ	LLQSWM	PFTESQSLTLTD	LHLPLPLLQSWM	dm6	139	22	dm6 nter-SLTLTDVENLHLPLP-COOH	dm6-Nter(1)	190402_UE-CoB_H11M9_PepM500_FlaMP_x6_SubMix_noTryps_P2_016_21.mgf	190402_UE-CoB_H11M9_PepM500_FlaMP_x6_SubMix_noTryps_P2_016_21.98550.98550.3	98550	13856.8	565.998	3+	1694.97	0	2.69018	0.00152263	0.0120543	63.4679	100	Confident
521	UE0021	PtuFliC PtuFliC-FL21 OS=Ulrich Eckhard	MTGLIAANSSTTLVGMG	VVTSTA	NFITTG	VVTSTAMTGLIA	TLVGMGNFITTG	dm6	199	56	dm6 nter-MTGLIAANSSTTLVGM<ox>G-COOH	Oxidation of M(16), dm6-Nter(1)	190402_UE-CoB_H11M9_PepM500_FlaMP_x6_SubMix_noTryps_P2_016_21.mgf	190402_UE-CoB_H11M9_PepM500_FlaMP_x6_SubMix_noTryps_P2_016_21.75467.75467.	75467	10653.4	837.938	2+	1672.86	1	-0.0782172	-6.55019e-05	0.0154268	44.2022	100	Confident
522	P02668	CASK_BOVIN Kappa-casein OS=Bos taurus OX=9913 GN=CSN3 PE=1 SV=1	YVLSRYPSYGLN	KYIPIQ	YYQQKP	KYIPIQYVLSRY	PSYGLNYYQQKP	dm6	51	12	dm6 nter-YVLSRYPSYGLN-COOH	dm6-Nter(1)	190402_UE-CoB_H11M9_PepM500_FlaMP_x6_SubMix_noTryps_P2_016_21.mgf	190402_UE-CoB_H11M9_PepM500_FlaMP_x6_SubMix_noTryps_P2_016_21.55837.55837.2	55837	7976.07	733.399	2+	1464.78	0	1.08619	0.000796611	0.0139693	50.4576	100	Confident
523	UE0021	PtuFliC PtuFliC-FL21 OS=Ulrich Eckhard	MTGLIAANSSTTLVGMGN	VVTSTA	FITTGS	VVTSTAMTGLIA	LVGMGNFITTGS	dm6	199	85	dm6 nter-MTGLIAANSSTTLVGM<ox>GN-COOH	Oxidation of M(16), dm6-Nter(1)	190402_UE-CoB_H11M9_PepM500_FlaMP_x6_SubMix_noTryps_P2_016_21.mgf	190402_UE-CoB_H11M9_PepM500_FlaMP_x6_SubMix_noTryps_P2_016_21.79040.79040.2	79040	11147.6	894.461	2+	1786.9	0	3.09401	0.00276746	0.0183224	21.3668	95.7529	Confident
524	UE0022	PtuFlaMP_FL1d PtuFlaMP-FL1d-HAxxH OS=Ulrich Eckhard	TTALYGQRSLSK	MKIATN	ATAGLN	MKIATNTTALYG	QRSLSKATAGLN	dm6	7	2	dm6 nter-TTALYGQRSLSK<dm6-k>-COOH	dm6-K(12), dm6-Nter(1)	190402_UE-CoB_H11M9_PepM500_FlaMP_x6_SubMix_noTryps_P2_016_21.mgf	190402_UE-CoB_H11M9_PepM500_FlaMP_x6_SubMix_noTryps_P2_016_21.22561.22561.3	22561	3561.3	464.955	3+	1391.84	0	2.23118	0.0010374	0.0103772	40	99.3289	Confident
525	P02662	CASA1_BOVIN Alpha-S1-casein OS=Bos taurus OX=9913 GN=CSN1S1 PE=1 SV=2	YQLDAYPSGAW	ELFRQF	YYVPLG	ELFRQFYQLDAY	YPSGAWYYVPLG	dm6	169	7	dm6 nter-YQLDAYPSGAW-COOH	dm6-Nter(1)	190402_UE-CoB_H11M9_PepM500_FlaMP_x6_SubMix_noTryps_P2_016_21.mgf	190402_UE-CoB_H11M9_PepM500_FlaMP_x6_SubMix_noTryps_P2_016_21.76363.76363.2	76363	10779.4	652.824	2+	1303.63	0	2.85362	0.0018629	0.00957237	42.7572	100	Confident
526	P02666	CASB_BOVIN Beta-casein OS=Bos taurus OX=9913 GN=CSN2 PE=1 SV=2	QSWMHQPHQPLPPTVMFPPQSVLSLSQ	LPLPLL	SKVLPV	LPLPLLQSWMHQ	VLSLSQSKVLPV	dm6	156	15	dm6 nter-QSWMHQPHQPLPPTVM<ox>FPPQSVLSLSQ-COOH	Oxidation of M(16), dm6-Nter(1)	190402_UE-CoB_H11M9_PepM500_FlaMP_x6_SubMix_noTryps_P2_016_21.mgf	190402_UE-CoB_H11M9_PepM500_FlaMP_x6_SubMix_noTryps_P2_016_21.81126.81126.3	81126	11436.1	1049.87	3+	3146.59	0	1.42823	0.00149946	0.0288493	61.8709	100	Confident
527	P02662	CASA1_BOVIN Alpha-S1-casein OS=Bos taurus OX=9913 GN=CSN1S1 PE=1 SV=2	HIQKEDVPSERYLG	NSVEQK	YLEQLL	NSVEQKHIQKED	SERYLGYLEQLL	dm6	95	7	dm6 nter-HIQK<dm6-k>EDVPSERYLG-COOH	dm6-K(4), dm6-Nter(1)	190402_UE-CoB_H11M9_PepM500_FlaMP_x6_SubMix_noTryps_P2_016_21.mgf	190402_UE-CoB_H11M9_PepM500_FlaMP_x6_SubMix_noTryps_P2_016_21.28975.28975.3	28975	4467.43	580.33	3+	1737.97	0	0.251031	0.000145681	0.0141212	70.3621	100	Confident
528	P02666	CASB_BOVIN Beta-casein OS=Bos taurus OX=9913 GN=CSN2 PE=1 SV=2	WMHQPHQPLPPTVMFPPQSVLSLSQ	LPLLQS	SKVLPV	LPLLQSWMHQPH	VLSLSQSKVLPV	dm6	158	18	dm6 nter-WMHQPHQPLPPTVMFPPQSVLSLSQ-COOH	dm6-Nter(1)	190402_UE-CoB_H11M9_PepM500_FlaMP_x6_SubMix_noTryps_P2_016_21.mgf	190402_UE-CoB_H11M9_PepM500_FlaMP_x6_SubMix_noTryps_P2_016_21.85460.85460.4	85460	12031.9	729.883	4+	2915.5	0	-0.70593	-0.000515247	0.0175005	43.1876	100	Confident
529	UE0001, UE0002, UE0011, UE0022	PtuFlaMP_FL2 PtuFlaMP-FL2-HExxH OS=Ulrich Eckhard; PtuFlaMP_FL2d PtuFlaMP-FL2d-HAxxH OS=Ulrich Eckhard; PtuFlaMP_HVR5 PtuFlaMP-HVR5-HExxH OS=Ulrich Eckhard; PtuFlaMP_FL1d PtuFlaMP-FL1d-HAxxH OS=Ulrich Eckhard	FLVLDDNDNSRS	SKGFQE; SKGFQE; SKGFQE; SKGFQE	DFDTGA; DFDTGA; DFDTGA; DFDTGA	SKGFQEFLVLDD	NDNSRSDFDTGA	dm6	396; 396; 335; 436	2	dm6 nter-FLVLDDNDNSRS-COOH	dm6-Nter(1)	190402_UE-CoB_H11M9_PepM500_FlaMP_x6_SubMix_noTryps_P2_016_21.mgf	190402_UE-CoB_H11M9_PepM500_FlaMP_x6_SubMix_noTryps_P2_016_21.51047.51047.	51047	7339.92	714.863	2+	1427.71	0	1.14889	0.0008213	0.00862371	41.1351	100	Confident
530	P02666	CASB_BOVIN Beta-casein OS=Bos taurus OX=9913 GN=CSN2 PE=1 SV=2	SKVLPVPQKAVPYPQRDMPIQA	VLSLSQ	FLLYQE	VLSLSQSKVLPV	DMPIQAFLLYQE	dm6	183	47	dm6 nter-SK<dm6-k>VLPVPQK<dm6-k>AVPYPQRDM<ox>PIQA-COOH	Oxidation of M(18), dm6-K(2, 9), dm6-Nter(1)	190402_UE-CoB_H11M9_PepM500_FlaMP_x6_SubMix_noTryps_P2_016_21.mgf	190402_UE-CoB_H11M9_PepM500_FlaMP_x6_SubMix_noTryps_P2_016_21.52100.52100.3	52100	7483.33	861.186	3+	2579.54	1	-0.902231	-0.000776688	0.022439	23.8722	98.5915	Confident
531	P02666	CASB_BOVIN Beta-casein OS=Bos taurus OX=9913 GN=CSN2 PE=1 SV=2	QSWMHQPHQPLPPTVMFPPQSVLSLSQSK	LPLPLL	VLPVPQ	LPLPLLQSWMHQ	SLSQSKVLPVPQ	NH2	156	9	NH2-QSWMHQPHQPLPPTVM<ox>FPPQSVLSLSQSK<dm6-k>-COOH	Oxidation of M(16), dm6-K(29)	190402_UE-CoB_H11M9_PepM500_FlaMP_x6_SubMix_noTryps_P2_016_21.mgf	190402_UE-CoB_H11M9_PepM500_FlaMP_x6_SubMix_noTryps_P2_016_21.77012.77012.3	77012	10868.9	1121.93	3+	3361.72	1	11.7224	0.0131476	0.0382056	43.6653	100	Doubtful
532	P02662	CASA1_BOVIN Alpha-S1-casein OS=Bos taurus OX=9913 GN=CSN1S1 PE=1 SV=2	RPKHPIKHQGLPQEVLNENLLR	VAVALA	FFVAPF	VAVALARPKHPI	NENLLRFFVAPF	dm6	16	76	dm6 nter-RPK<dm6-k>HPIK<dm6-k>HQGLPQEVLNENLLR-COOH	dm6-K(3, 7), dm6-Nter(1)	190402_UE-CoB_H11M9_PepM500_FlaMP_x6_SubMix_noTryps_P2_016_21.mgf	190402_UE-CoB_H11M9_PepM500_FlaMP_x6_SubMix_noTryps_P2_016_21.39249.39249.5	39249	5794.35	544.739	5+	2717.67	1	-3.45602	-0.00188195	0.0117311	20.5061	94.0789	Confident
533	P02662	CASA1_BOVIN Alpha-S1-casein OS=Bos taurus OX=9913 GN=CSN1S1 PE=1 SV=2	RPKHPIKHQGLPQEVLNENLLR	VAVALA	FFVAPF	VAVALARPKHPI	NENLLRFFVAPF	dm6	16	76	dm6 nter-RPK<dm6-k>HPIK<dm6-k>HQGLPQEVLNENLLR-COOH	dm6-K(3, 7), dm6-Nter(1)	190402_UE-CoB_H11M9_PepM500_FlaMP_x6_SubMix_noTryps_P2_016_21.mgf	190402_UE-CoB_H11M9_PepM500_FlaMP_x6_SubMix_noTryps_P2_016_21.40481.40481.5	40481	5948.94	544.739	5+	2717.67	1	-4.61337	-0.00251217	0.013101	25.0864	98.6301	Confident
534	P02662	CASA1_BOVIN Alpha-S1-casein OS=Bos taurus OX=9913 GN=CSN1S1 PE=1 SV=2	FYQLDAYPSGAWY	PELFRQ	YVPLGT	PELFRQFYQLDA	PSGAWYYVPLGT	dm6	168	6	dm6 nter-FYQLDAYPSGAWY-COOH	dm6-Nter(1)	190402_UE-CoB_H11M9_PepM500_FlaMP_x6_SubMix_noTryps_P2_016_21.mgf	190402_UE-CoB_H11M9_PepM500_FlaMP_x6_SubMix_noTryps_P2_016_21.91261.91261.2	91261	12843.5	807.894	2+	1613.76	0	7.81398	0.00631282	0.0139353	22.7572	95.2991	Confident
535	UE0022	PtuFlaMP_FL1d PtuFlaMP-FL1d-HAxxH OS=Ulrich Eckhard	ATTLLAQANQLPQIALA	QITQQA	LLQ	QITQQAATTLLA	PQIALALLQ	dm6	586	19	dm6 nter-ATTLLAQANQLPQIALA-COOH	dm6-Nter(1)	190402_UE-CoB_H11M9_PepM500_FlaMP_x6_SubMix_noTryps_P2_016_21.mgf	190402_UE-CoB_H11M9_PepM500_FlaMP_x6_SubMix_noTryps_P2_016_21.97487.97487.3	97487	13708.5	591.352	3+	1770.05	1	-8.52908	-0.00504088	0.0135484	81.6115	100	Doubtful
536	P02663	CASA2_BOVIN Alpha-S2-casein OS=Bos taurus OX=9913 GN=CSN1S2 PE=1 SV=2	YLYQGPIVLNP	FPQYLQ	WDQVKR	FPQYLQYLYQGP	PIVLNPWDQVKR	dm6	113	5	dm6 nter-YLYQGPIVLNP-COOH	dm6-Nter(1)	190402_UE-CoB_H11M9_PepM500_FlaMP_x6_SubMix_noTryps_P2_016_21.mgf	190402_UE-CoB_H11M9_PepM500_FlaMP_x6_SubMix_noTryps_P2_016_21.83110.83110.2	83110	11712.8	655.882	2+	1309.75	0	-0.274247	-0.000179874	0.0120495	20.0436	94.3966	Doubtful
537	P02666	CASB_BOVIN Beta-casein OS=Bos taurus OX=9913 GN=CSN2 PE=1 SV=2	LLQSWMHQPHQPLPPTVMFPPQS	LHLPLP	VLSLSQ	LHLPLPLLQSWM	MFPPQSVLSLSQ	dm6	154	4	dm6 nter-LLQSWMHQPHQPLPPTVMFPPQS-COOH	dm6-Nter(1)	190402_UE-CoB_H11M9_PepM500_FlaMP_x6_SubMix_noTryps_P2_016_21.mgf	190402_UE-CoB_H11M9_PepM500_FlaMP_x6_SubMix_noTryps_P2_016_21.76660.76660.3	76660	10820.2	910.809	3+	2729.4	0	0.68215	0.000621308	0.0283653	100	100	Confident
538	P02666	CASB_BOVIN Beta-casein OS=Bos taurus OX=9913 GN=CSN2 PE=1 SV=2	PPQSVLSLSQSK	PPTVMF	VLPVPQ	PPTVMFPPQSVL	SLSQSKVLPVPQ	NH2	173	3	NH2-PPQSVLSLSQSK<dm6-k>-COOH	dm6-K(12)	190402_UE-CoB_H11M9_PepM500_FlaMP_x6_SubMix_noTryps_P2_016_21.mgf	190402_UE-CoB_H11M9_PepM500_FlaMP_x6_SubMix_noTryps_P2_016_21.76617.76617.	76617	10814.3	652.874	2+	1303.76	0	-16.5682	-0.0108171	0.0187511	66.3827	100	Doubtful
539	P02666	CASB_BOVIN Beta-casein OS=Bos taurus OX=9913 GN=CSN2 PE=1 SV=2	FLLYQEPVLGPVRGPFPIIV	DMPIQA		DMPIQAFLLYQE	PFPIIV	NH2	205	2	NH2-FLLYQEPVLGPVRGPFPIIV-COOH		190402_UE-CoB_H11M9_PepM500_FlaMP_x6_SubMix_noTryps_P2_016_21.mgf	190402_UE-CoB_H11M9_PepM500_FlaMP_x6_SubMix_noTryps_P2_016_21.105490.105490.2	105490	14823.2	1127.66	2+	2253.29	0	7.47094	0.00842463	0.0243609	77.6955	100	Confident
540	P02666	CASB_BOVIN Beta-casein OS=Bos taurus OX=9913 GN=CSN2 PE=1 SV=2	VLPVPQKAVPYPQRDMPIQA	SLSQSK	FLLYQE	SLSQSKVLPVPQ	DMPIQAFLLYQE	dm6	185	9	dm6 nter-VLPVPQK<dm6-k>AVPYPQRDM<ox>PIQA-COOH	Oxidation of M(16), dm6-K(7), dm6-Nter(1)	190402_UE-CoB_H11M9_PepM500_FlaMP_x6_SubMix_noTryps_P2_016_21.mgf	190402_UE-CoB_H11M9_PepM500_FlaMP_x6_SubMix_noTryps_P2_016_21.55122.55122.3	55122	7882.48	777.789	3+	2330.35	0	0.134119	0.000104317	0.0303838	20.5552	93.75	Confident
541	P02666	CASB_BOVIN Beta-casein OS=Bos taurus OX=9913 GN=CSN2 PE=1 SV=2	SLTLTDVENLHLPLPLLQS	PFTESQ	WMHQPH	PFTESQSLTLTD	LPLLQSWMHQPH	dm6	139	13	dm6 nter-SLTLTDVENLHLPLPLLQS-COOH	dm6-Nter(1)	190402_UE-CoB_H11M9_PepM500_FlaMP_x6_SubMix_noTryps_P2_016_21.mgf	190402_UE-CoB_H11M9_PepM500_FlaMP_x6_SubMix_noTryps_P2_016_21.107658.107658.2	107658	15126	1069.12	2+	2136.23	0	0.398558	0.000426106	0.0176193	51.9382	100	Confident
542	P02663	CASA2_BOVIN Alpha-S2-casein OS=Bos taurus OX=9913 GN=CSN1S2 PE=1 SV=2	ALNEINQFY	DKHYQK	QKFPQY	DKHYQKALNEIN	EINQFYQKFPQY	dm6	96	2	dm6 nter-ALNEINQFY-COOH	dm6-Nter(1)	190402_UE-CoB_H11M9_PepM500_FlaMP_x6_SubMix_noTryps_P2_016_21.mgf	190402_UE-CoB_H11M9_PepM500_FlaMP_x6_SubMix_noTryps_P2_016_21.68348.68348.2	68348	9684.97	573.808	2+	1144.6	1	-0.455745	-0.000261281	0.00796165	22.84	95.2586	Confident
543	UE0021	PtuFliC PtuFliC-FL21 OS=Ulrich Eckhard	LENVVENASASRSRIRD	SSTISN	TDFALE	SSTISNLENVVE	RSRIRDTDFALE	dm6	532	1	dm6 nter-LENVVENASASRSRIRD-COOH	dm6-Nter(1)	190402_UE-CoB_H11M9_PepM500_FlaMP_x6_SubMix_noTryps_P2_016_21.mgf	190402_UE-CoB_H11M9_PepM500_FlaMP_x6_SubMix_noTryps_P2_016_21.26987.26987.4	26987	4191.55	488.271	4+	1949.05	0	1.64003	0.000800776	0.00961808	38.5387	98.6301	Confident
544	UE0022	PtuFlaMP_FL1d PtuFlaMP-FL1d-HAxxH OS=Ulrich Eckhard	QAATTLLAQANQLPQIALA	KMQITQ	LLQ	KMQITQQAATTL	PQIALALLQ	dm6	584	4	dm6 nter-QAATTLLAQANQLPQIALA-COOH	dm6-Nter(1)	190402_UE-CoB_H11M9_PepM500_FlaMP_x6_SubMix_noTryps_P2_016_21.mgf	190402_UE-CoB_H11M9_PepM500_FlaMP_x6_SubMix_noTryps_P2_016_21.97360.97360.	97360	13690.6	986.085	2+	1969.14	1	5.05885	0.0049859	0.0174887	76.9897	100	Confident
545	UE0021	PtuFliC PtuFliC-FL21 OS=Ulrich Eckhard	SMGMYINTN		VASING	SMGMYI	MYINTNVASING	dm6	1	37	dm6 nter-SMGM<ox>YINTN-COOH	Oxidation of M(4), dm6-Nter(1)	190402_UE-CoB_H11M9_PepM500_FlaMP_x6_SubMix_noTryps_P2_016_21.mgf	190402_UE-CoB_H11M9_PepM500_FlaMP_x6_SubMix_noTryps_P2_016_21.51867.51867.1	51867	7452.26	1080.49	1+	1079.48	0	0.566481	0.000612078	0.0124875	14.5593	93.5484	Doubtful
546	UE0021	PtuFliC PtuFliC-FL21 OS=Ulrich Eckhard	MTGLIAANSSTTLVGMG	VVTSTA	NFITTG	VVTSTAMTGLIA	TLVGMGNFITTG	dm6	199	48	dm6 nter-MTGLIAANSSTTLVGMG-COOH	dm6-Nter(1)	190402_UE-CoB_H11M9_PepM500_FlaMP_x6_SubMix_noTryps_P2_016_21.mgf	190402_UE-CoB_H11M9_PepM500_FlaMP_x6_SubMix_noTryps_P2_016_21.84089.84089.	84089	11843	829.439	2+	1656.86	0	-0.091967	-7.6281e-05	0.0165778	55.2288	100	Confident
547	P02666	CASB_BOVIN Beta-casein OS=Bos taurus OX=9913 GN=CSN2 PE=1 SV=2	FPGPIPNSLPQNIPPLTQTP	QSLVYP	VVVPPF	QSLVYPFPGPIP	PLTQTPVVVPPF	dm6	77	3	dm6 nter-FPGPIPNSLPQNIPPLTQTP-COOH	dm6-Nter(1)	190402_UE-CoB_H11M9_PepM500_FlaMP_x6_SubMix_noTryps_P2_016_21.mgf	190402_UE-CoB_H11M9_PepM500_FlaMP_x6_SubMix_noTryps_P2_016_21.98002.98002.3	98002	13781	721.409	3+	2161.2	0	2.59015	0.00186855	0.0189244	43.3724	100	Confident
548	P02666	CASB_BOVIN Beta-casein OS=Bos taurus OX=9913 GN=CSN2 PE=1 SV=2	QSWMHQPHQPLPPT	LPLPLL	VMFPPQ	LPLPLLQSWMHQ	QPLPPTVMFPPQ	dm6	156	2	dm6 nter-QSWMHQPHQPLPPT-COOH	dm6-Nter(1)	190402_UE-CoB_H11M9_PepM500_FlaMP_x6_SubMix_noTryps_P2_016_21.mgf	190402_UE-CoB_H11M9_PepM500_FlaMP_x6_SubMix_noTryps_P2_016_21.37380.37380.3	37380	5553.61	573.296	3+	1716.86	0	1.86405	0.00106865	0.0170013	33.3724	99.3377	Confident
549	UE0022	PtuFlaMP_FL1d PtuFlaMP-FL1d-HAxxH OS=Ulrich Eckhard	ATTLLAQANQLPQIALA	QITQQA	LLQ	QITQQAATTLLA	PQIALALLQ	dm6	586	19	dm6 nter-ATTLLAQANQLPQIALA-COOH	dm6-Nter(1)	190402_UE-CoB_H11M9_PepM500_FlaMP_x6_SubMix_noTryps_P2_016_21.mgf	190402_UE-CoB_H11M9_PepM500_FlaMP_x6_SubMix_noTryps_P2_016_21.95833.95833.3	95833	13478	591.024	3+	1770.05	0	1.74942	0.00103395	0.0112234	97.9588	100	Confident
550	UE0021	PtuFliC PtuFliC-FL21 OS=Ulrich Eckhard	QVDYNGVGSRMTIQAAS	IVFENM	YDFDGN	IVFENMQVDYNG	TIQAASYDFDGN	dm6	388	1	dm6 nter-QVDYNGVGSRMTIQAAS-COOH	dm6-Nter(1)	190402_UE-CoB_H11M9_PepM500_FlaMP_x6_SubMix_noTryps_P2_016_21.mgf	190402_UE-CoB_H11M9_PepM500_FlaMP_x6_SubMix_noTryps_P2_016_21.49714.49714.2	49714	7156.01	915.964	2+	1829.92	0	-1.55775	-0.00142684	0.0256127	21.6749	95.6897	Confident
551	P02666	CASB_BOVIN Beta-casein OS=Bos taurus OX=9913 GN=CSN2 PE=1 SV=2	QSWMHQPHQPLPPTVMFPPQSVLS	LPLPLL	LSQSKV	LPLPLLQSWMHQ	PQSVLSLSQSKV	dm6	156	15	dm6 nter-QSWMHQPHQPLPPTVM<ox>FPPQSVLS-COOH	Oxidation of M(16), dm6-Nter(1)	190402_UE-CoB_H11M9_PepM500_FlaMP_x6_SubMix_noTryps_P2_016_21.mgf	190402_UE-CoB_H11M9_PepM500_FlaMP_x6_SubMix_noTryps_P2_016_21.74768.74768.3	74768	10560.9	940.479	3+	2818.41	0	0.43746	0.000411422	0.022769	33.3724	99.3377	Confident
552	P02662	CASA1_BOVIN Alpha-S1-casein OS=Bos taurus OX=9913 GN=CSN1S1 PE=1 SV=2	YQLDAYPS	ELFRQF	GAWYYV	ELFRQFYQLDAY	LDAYPSGAWYYV	dm6	169	1	dm6 nter-YQLDAYPS-COOH	dm6-Nter(1)	190402_UE-CoB_H11M9_PepM500_FlaMP_x6_SubMix_noTryps_P2_016_21.mgf	190402_UE-CoB_H11M9_PepM500_FlaMP_x6_SubMix_noTryps_P2_016_21.51014.51014.1	51014	7335.37	990.503	1+	989.492	0	3.91659	0.00387937	0.0112171	13.3724	93.5484	Doubtful
553	UE0022	PtuFlaMP_FL1d PtuFlaMP-FL1d-HAxxH OS=Ulrich Eckhard	ITQQAATTLLAQANQLPQIALA	ELTKMQ	LLQ	ELTKMQITQQAA	PQIALALLQ	dm6	581	5	dm6 nter-ITQQAATTLLAQANQLPQIALA-COOH	dm6-Nter(1)	190402_UE-CoB_H11M9_PepM500_FlaMP_x6_SubMix_noTryps_P2_016_21.mgf	190402_UE-CoB_H11M9_PepM500_FlaMP_x6_SubMix_noTryps_P2_016_21.102257.102257.3	102257	14361.9	771.454	3+	2311.33	0	2.83992	0.00219086	0.017656	76.1979	100	Confident
554	UE0021	PtuFliC PtuFliC-FL21 OS=Ulrich Eckhard	MTGLIAANSSTTLVGMG	VVTSTA	NFITTG	VVTSTAMTGLIA	TLVGMGNFITTG	dm6	199	48	dm6 nter-MTGLIAANSSTTLVGMG-COOH	dm6-Nter(1)	190402_UE-CoB_H11M9_PepM500_FlaMP_x6_SubMix_noTryps_P2_016_21.mgf	190402_UE-CoB_H11M9_PepM500_FlaMP_x6_SubMix_noTryps_P2_016_21.109493.109493.3	109493	15387.8	553.298	3+	1656.86	0	5.23693	0.00289757	0.0134176	57.2125	100	Confident
555	P02662	CASA1_BOVIN Alpha-S1-casein OS=Bos taurus OX=9913 GN=CSN1S1 PE=1 SV=2	APSFSDIPNPIGSENSEKTTMPLW	GTQYTD		GTQYTDAPSFSD	TTMPLW	dm6	191	1	dm6 nter-APSFSDIPNPIGSENSEK<dm6-k>TTMPLW-COOH	dm6-K(18), dm6-Nter(1)	190402_UE-CoB_H11M9_PepM500_FlaMP_x6_SubMix_noTryps_P2_016_21.mgf	190402_UE-CoB_H11M9_PepM500_FlaMP_x6_SubMix_noTryps_P2_016_21.86316.86316.3	86316	12149	896.117	3+	2685.36	0	-12.6726	-0.0113562	0.0244112	17.4473	90.1961	Doubtful
556	UE0021	PtuFliC PtuFliC-FL21 OS=Ulrich Eckhard	LSSTISNLE	GAVQNR	NVVENA	GAVQNRLSSTIS	TISNLENVVENA	dm6	525	1	dm6 nter-LSSTISNLE-COOH	dm6-Nter(1)	190402_UE-CoB_H11M9_PepM500_FlaMP_x6_SubMix_noTryps_P2_016_21.mgf	190402_UE-CoB_H11M9_PepM500_FlaMP_x6_SubMix_noTryps_P2_016_21.49252.49252.1	49252	7091.24	997.564	1+	996.555	0	1.8762	0.00187163	0.0124202	13.8722	93.9394	Doubtful
557	P02666	CASB_BOVIN Beta-casein OS=Bos taurus OX=9913 GN=CSN2 PE=1 SV=2	WMHQPHQPLPPTVMFPPQSVLSLSQ	LPLLQS	SKVLPV	LPLLQSWMHQPH	VLSLSQSKVLPV	dm6	158	21	dm6 nter-WMHQPHQPLPPTVM<ox>FPPQSVLSLSQ-COOH	Oxidation of M(14), dm6-Nter(1)	190402_UE-CoB_H11M9_PepM500_FlaMP_x6_SubMix_noTryps_P2_016_21.mgf	190402_UE-CoB_H11M9_PepM500_FlaMP_x6_SubMix_noTryps_P2_016_21.79707.79707.3	79707	11239.8	978.175	3+	2931.5	0	1.25256	0.00122522	0.0255479	62.0761	100	Confident
558	UE0021	PtuFliC PtuFliC-FL21 OS=Ulrich Eckhard	NFITTGSLGASQSTYSANRNK	TLVGMG	LSTIAT	TLVGMGNFITTG	SANRNKLSTIAT	dm6	216	3	dm6 nter-NFITTGSLGASQSTYSANRNK<dm6-k>-COOH	dm6-K(21), dm6-Nter(1)	190402_UE-CoB_H11M9_PepM500_FlaMP_x6_SubMix_noTryps_P2_016_21.mgf	190402_UE-CoB_H11M9_PepM500_FlaMP_x6_SubMix_noTryps_P2_016_21.41199.41199.3	41199	6041.61	762.412	3+	2284.21	0	2.12883	0.00162304	0.0155019	100	100	Confident
559	UE0001, UE0002, UE0011, UE0022	PtuFlaMP_FL2 PtuFlaMP-FL2-HExxH OS=Ulrich Eckhard; PtuFlaMP_FL2d PtuFlaMP-FL2d-HAxxH OS=Ulrich Eckhard; PtuFlaMP_HVR5 PtuFlaMP-HVR5-HExxH OS=Ulrich Eckhard; PtuFlaMP_FL1d PtuFlaMP-FL1d-HAxxH OS=Ulrich Eckhard	VIGFTLGSFSTENLGLE	GARSQQ; GARSQQ; GARSQQ; GARSQQ	YTELVD; YTELVD; YTELVD; YTELVD	GARSQQVIGFTL	ENLGLEYTELVD	dm6	451; 451; 390; 491	4	dm6 nter-VIGFTLGSFSTENLGLE-COOH	dm6-Nter(1)	190402_UE-CoB_H11M9_PepM500_FlaMP_x6_SubMix_noTryps_P2_016_21.mgf	190402_UE-CoB_H11M9_PepM500_FlaMP_x6_SubMix_noTryps_P2_016_21.104765.104765.2	104765	14719.3	909.496	2+	1816.97	0	5.80744	0.00528182	0.0147518	64.437	100	Confident
560	UE0021	PtuFliC PtuFliC-FL21 OS=Ulrich Eckhard	MGAVQNRLSSTISN	DSQRAN	LENVVE	DSQRANMGAVQN	SSTISNLENVVE	dm6	518	3	dm6 nter-MGAVQNRLSSTISN-COOH	dm6-Nter(1)	190402_UE-CoB_H11M9_PepM500_FlaMP_x6_SubMix_noTryps_P2_016_21.mgf	190402_UE-CoB_H11M9_PepM500_FlaMP_x6_SubMix_noTryps_P2_016_21.36854.36854.	36854	5486.34	756.908	2+	1510.8	1	0.179692	0.000135921	0.0157931	35.8503	99.5633	Confident
561	UE0021	PtuFliC PtuFliC-FL21 OS=Ulrich Eckhard	MTGLIAANSSTTLVGMGN	VVTSTA	FITTGS	VVTSTAMTGLIA	LVGMGNFITTGS	dm6	199	55	dm6 nter-MTGLIAANSSTTLVGMGN-COOH	dm6-Nter(1)	190402_UE-CoB_H11M9_PepM500_FlaMP_x6_SubMix_noTryps_P2_016_21.mgf	190402_UE-CoB_H11M9_PepM500_FlaMP_x6_SubMix_noTryps_P2_016_21.81394.81394.	81394	11473.2	886.965	2+	1770.91	1	2.5204	0.00223424	0.0120304	65.0864	100	Confident
562	P02663	CASA2_BOVIN Alpha-S2-casein OS=Bos taurus OX=9913 GN=CSN1S2 PE=1 SV=2	IVLNPWDQVK	YLYQGP	RNAVPI	YLYQGPIVLNPW	PWDQVKRNAVPI	dm6	119	3	dm6 nter-IVLNPWDQVK<dm6-k>-COOH	dm6-K(10), dm6-Nter(1)	190402_UE-CoB_H11M9_PepM500_FlaMP_x6_SubMix_noTryps_P2_016_21.mgf	190402_UE-CoB_H11M9_PepM500_FlaMP_x6_SubMix_noTryps_P2_016_21.63564.63564.	63564	9029.72	640.909	2+	1278.8	1	1.7436	0.00111661	0.0147448	58.8606	100	Confident
563	P02666	CASB_BOVIN Beta-casein OS=Bos taurus OX=9913 GN=CSN2 PE=1 SV=2	MFPPQSVLSLSQSK	PLPPTV	VLPVPQ	PLPPTVMFPPQS	SLSQSKVLPVPQ	NH2	171	4	NH2-MFPPQSVLSLSQSK<dm6-k>-COOH	dm6-K(14)	190402_UE-CoB_H11M9_PepM500_FlaMP_x6_SubMix_noTryps_P2_016_21.mgf	190402_UE-CoB_H11M9_PepM500_FlaMP_x6_SubMix_noTryps_P2_016_21.77618.77618.	77618	10953.8	792.432	2+	1581.86	1	-11.2376	-0.00889952	0.0228095	41.7393	100	Doubtful
564	P02666	CASB_BOVIN Beta-casein OS=Bos taurus OX=9913 GN=CSN2 PE=1 SV=2	SKVLPVPQKAVPYPQRDMPIQA	VLSLSQ	FLLYQE	VLSLSQSKVLPV	DMPIQAFLLYQE	dm6	183	25	dm6 nter-SK<dm6-k>VLPVPQK<dm6-k>AVPYPQRDMPIQA-COOH	dm6-K(2, 9), dm6-Nter(1)	190402_UE-CoB_H11M9_PepM500_FlaMP_x6_SubMix_noTryps_P2_016_21.mgf	190402_UE-CoB_H11M9_PepM500_FlaMP_x6_SubMix_noTryps_P2_016_21.57539.57539.4	57539	8205.29	641.887	4+	2563.54	0	-8.3378	-0.00535197	0.0150454	18.5387	90.411	Doubtful
565	P02666	CASB_BOVIN Beta-casein OS=Bos taurus OX=9913 GN=CSN2 PE=1 SV=2	SLTLTDVENLHLP	PFTESQ	LPLLQS	PFTESQSLTLTD	ENLHLPLPLLQS	dm6	139	2	dm6 nter-SLTLTDVENLHLP-COOH	dm6-Nter(1)	190402_UE-CoB_H11M9_PepM500_FlaMP_x6_SubMix_noTryps_P2_016_21.mgf	190402_UE-CoB_H11M9_PepM500_FlaMP_x6_SubMix_noTryps_P2_016_21.85458.85458.2	85458	12031.5	743.421	2+	1484.83	0	-1.27756	-0.000949765	0.0107356	43.7675	100	Confident
566	UE0021	PtuFliC PtuFliC-FL21 OS=Ulrich Eckhard	LENVVENASASRSRIRDTDFALETAQMTKNQ	SSTISN	ILQQAG	SSTISNLENVVE	QMTKNQILQQAG	dm6	532	5	dm6 nter-LENVVENASASRSRIRDTDFALETAQMTK<dm6-k>NQ-COOH	dm6-K(29), dm6-Nter(1)	190402_UE-CoB_H11M9_PepM500_FlaMP_x6_SubMix_noTryps_P2_016_21.mgf	190402_UE-CoB_H11M9_PepM500_FlaMP_x6_SubMix_noTryps_P2_016_21.54454.54454.3	54454	7795.24	1188.29	3+	3561.85	0	1.33117	0.00158182	0.0309746	21.8046	96.5278	Confident
567	UE0021	PtuFliC PtuFliC-FL21 OS=Ulrich Eckhard	TAMTGLIAANS	NNVVTS	STTLVG	NNVVTSTAMTGL	LIAANSSTTLVG	dm6	197	4	dm6 nter-TAMTGLIAANS-COOH	dm6-Nter(1)	190402_UE-CoB_H11M9_PepM500_FlaMP_x6_SubMix_noTryps_P2_016_21.mgf	190402_UE-CoB_H11M9_PepM500_FlaMP_x6_SubMix_noTryps_P2_016_21.58165.58165.1	58165	8293.28	1083.6	1+	1082.59	0	3.74075	0.00405345	0.0106617	29.5861	100	Confident
568	P02662	CASA1_BOVIN Alpha-S1-casein OS=Bos taurus OX=9913 GN=CSN1S1 PE=1 SV=2	IHAQQKEPMIGVNQELA	HSMKEG	YFYPEL	HSMKEGIHAQQK	VNQELAYFYPEL	dm6	142	1	dm6 nter-IHAQQK<dm6-k>EPMIGVNQELA-COOH	dm6-K(6), dm6-Nter(1)	190402_UE-CoB_H11M9_PepM500_FlaMP_x6_SubMix_noTryps_P2_016_21.mgf	190402_UE-CoB_H11M9_PepM500_FlaMP_x6_SubMix_noTryps_P2_016_21.41408.41408.3	41408	6069.6	658.71	3+	1973.1	0	1.61572	0.00106429	0.0214148	32.7572	99.3007	Confident
569	P02666	CASB_BOVIN Beta-casein OS=Bos taurus OX=9913 GN=CSN2 PE=1 SV=2	SKVLPVPQKAVPYPQRDMPIQA	VLSLSQ	FLLYQE	VLSLSQSKVLPV	DMPIQAFLLYQE	dm6	183	25	dm6 nter-SK<dm6-k>VLPVPQK<dm6-k>AVPYPQRDMPIQA-COOH	dm6-K(2, 9), dm6-Nter(1)	190402_UE-CoB_H11M9_PepM500_FlaMP_x6_SubMix_noTryps_P2_016_21.mgf	190402_UE-CoB_H11M9_PepM500_FlaMP_x6_SubMix_noTryps_P2_016_21.52955.52955.4	52955	7597.03	642.143	4+	2563.54	1	-0.516135	-0.000331303	0.0151086	34.2022	98.6014	Confident
570	UE0021	PtuFliC PtuFliC-FL21 OS=Ulrich Eckhard	VGSFFGEDMGAETYELKNQTAANEAAGLQNNVVTSTA	ETISVS	MTGLIA	ETISVSVGSFFG	VVTSTAMTGLIA	dm6	162	16	dm6 nter-VGSFFGEDMGAETYELK<dm6-k>NQTAANEAAGLQNNVVTSTA-COOH	dm6-K(17), dm6-Nter(1)	190402_UE-CoB_H11M9_PepM500_FlaMP_x6_SubMix_noTryps_P2_016_21.mgf	190402_UE-CoB_H11M9_PepM500_FlaMP_x6_SubMix_noTryps_P2_016_21.80437.80437.3	80437	11339.9	1301.96	3+	3901.9	1	-6.63616	-0.00863788	0.0491455	76.7778	100	Doubtful
571	UE0021	PtuFliC PtuFliC-FL21 OS=Ulrich Eckhard	MTGLIAANSSTTLVGMGN	VVTSTA	FITTGS	VVTSTAMTGLIA	LVGMGNFITTGS	dm6	199	85	dm6 nter-MTGLIAANSSTTLVGM<ox>GN-COOH	Oxidation of M(16), dm6-Nter(1)	190402_UE-CoB_H11M9_PepM500_FlaMP_x6_SubMix_noTryps_P2_016_21.mgf	190402_UE-CoB_H11M9_PepM500_FlaMP_x6_SubMix_noTryps_P2_016_21.72744.72744.3	72744	10287.6	596.642	3+	1786.9	0	2.01525	0.00120238	0.0107225	80.2228	100	Confident
572	UE0001, UE0002, UE0022	PtuFlaMP_FL2 PtuFlaMP-FL2-HExxH OS=Ulrich Eckhard; PtuFlaMP_FL2d PtuFlaMP-FL2d-HAxxH OS=Ulrich Eckhard; PtuFlaMP_FL1d PtuFlaMP-FL1d-HAxxH OS=Ulrich Eckhard	MSVATRNANDGISM	TSQING; TSQING; TSQING	LQVAEG; LQVAEG; LQVAEG	TSQINGMSVATR	NDGISMLQVAEG	dm6	19; 19; 59	2	dm6 nter-MSVATRNANDGISM-COOH	dm6-Nter(1)	190402_UE-CoB_H11M9_PepM500_FlaMP_x6_SubMix_noTryps_P2_016_21.mgf	190402_UE-CoB_H11M9_PepM500_FlaMP_x6_SubMix_noTryps_P2_016_21.40899.40899.2	40899	6003.5	750.872	2+	1499.73	0	0.949146	0.000712687	0.0178275	27.9588	99.1453	Confident
573	UE0021	PtuFliC PtuFliC-FL21 OS=Ulrich Eckhard	QANQLPQSALSLLGG	GTSILA		GTSILAQANQLP	LSLLGG	dm6	574	5	dm6 nter-QANQLPQSALSLLGG-COOH	dm6-Nter(1)	190402_UE-CoB_H11M9_PepM500_FlaMP_x6_SubMix_noTryps_P2_016_21.mgf	190402_UE-CoB_H11M9_PepM500_FlaMP_x6_SubMix_noTryps_P2_016_21.89497.89497.2	89497	12595.1	765.941	2+	1529.86	0	2.75519	0.0021103	0.0158618	33.7675	99.5671	Confident
574	UE0012	HgrFlaMP_HVR7 HgrFlaMP-HVR7-HExxH OS=Ulrich Eckhard	FHIGANAKQTI	TGNILR		TGNILRFHIGAN	NAKQTI	dm6	278	82	dm6 nter-FHIGANAK<dm6-k>QTI-COOH	dm6-K(8), dm6-Nter(1)	190402_UE-CoB_H11M9_PepM500_FlaMP_x6_SubMix_noTryps_P2_016_21.mgf	190402_UE-CoB_H11M9_PepM500_FlaMP_x6_SubMix_noTryps_P2_016_21.36419.36419.3	36419	5432.56	423.6	3+	1266.77	1	2.23337	0.000945308	0.00982875	29.5861	98.6755	Confident
575	P02662	CASA1_BOVIN Alpha-S1-casein OS=Bos taurus OX=9913 GN=CSN1S1 PE=1 SV=2	RPKHPIKHQGLPQEVLNENLLR	VAVALA	FFVAPF	VAVALARPKHPI	NENLLRFFVAPF	NH2	16	86	NH2-RPK<dm6-k>HPIK<dm6-k>HQGLPQEVLNENLLR-COOH	dm6-K(3, 7)	190402_UE-CoB_H11M9_PepM500_FlaMP_x6_SubMix_noTryps_P2_016_21.mgf	190402_UE-CoB_H11M9_PepM500_FlaMP_x6_SubMix_noTryps_P2_016_21.37148.37148.5	37148	5523.88	537.73	5+	2683.6	0	3.51635	0.00189084	0.0120631	63.0103	100	Confident
576	UE0022	PtuFlaMP_FL1d PtuFlaMP-FL1d-HAxxH OS=Ulrich Eckhard	FAIQTAELTKMQ	RIRDTD	ITQQAA	RIRDTDFAIQTA	ELTKMQITQQAA	dm6	569	3	dm6 nter-FAIQTAELTK<dm6-k>MQ-COOH	dm6-K(10), dm6-Nter(1)	190402_UE-CoB_H11M9_PepM500_FlaMP_x6_SubMix_noTryps_P2_016_21.mgf	190402_UE-CoB_H11M9_PepM500_FlaMP_x6_SubMix_noTryps_P2_016_21.62369.62369.3	62369	8868.07	483.621	3+	1447.84	0	1.41258	0.000683152	0.00831596	60.3152	100	Confident
577	P02666	CASB_BOVIN Beta-casein OS=Bos taurus OX=9913 GN=CSN2 PE=1 SV=2	FPKYPVEPFTESQ	KHKEMP	SLTLTD	KHKEMPFPKYPV	PFTESQSLTLTD	dm6	126	4	dm6 nter-FPK<dm6-k>YPVEPFTESQ-COOH	dm6-K(3), dm6-Nter(1)	190402_UE-CoB_H11M9_PepM500_FlaMP_x6_SubMix_noTryps_P2_016_21.mgf	190402_UE-CoB_H11M9_PepM500_FlaMP_x6_SubMix_noTryps_P2_016_21.63332.63332.	63332	8997.99	819.45	2+	1635.88	1	-0.284073	-0.000232641	0.0124306	56.5758	100	Confident
578	UE0001, UE0002, UE0022	PtuFlaMP_FL2 PtuFlaMP-FL2-HExxH OS=Ulrich Eckhard; PtuFlaMP_FL2d PtuFlaMP-FL2d-HAxxH OS=Ulrich Eckhard; PtuFlaMP_FL1d PtuFlaMP-FL1d-HAxxH OS=Ulrich Eckhard	LNNIIENASAS	DKTINN; DKTINN; DKTINN	RSR; RSR; RSRIRD	DKTINNLNNIIE	ENASASRSR; R	dm6	510; 510; 550	4	dm6 nter-LNNIIENASAS-COOH	dm6-Nter(1)	190402_UE-CoB_H11M9_PepM500_FlaMP_x6_SubMix_noTryps_P2_016_21.mgf	190402_UE-CoB_H11M9_PepM500_FlaMP_x6_SubMix_noTryps_P2_016_21.48891.48891.	48891	7040.68	590.325	2+	1178.64	0	0.154516	9.12149e-05	0.0070762	25.376	97.5104	Confident
579	UE0001, UE0002, UE0011, UE0022	PtuFlaMP_FL2 PtuFlaMP-FL2-HExxH OS=Ulrich Eckhard; PtuFlaMP_FL2d PtuFlaMP-FL2d-HAxxH OS=Ulrich Eckhard; PtuFlaMP_HVR5 PtuFlaMP-HVR5-HExxH OS=Ulrich Eckhard; PtuFlaMP_FL1d PtuFlaMP-FL1d-HAxxH OS=Ulrich Eckhard	VMVIDKGDFATSAD	GQAVQM; GQAVQM; GQAVQM; GQAVQM	IHDDSS; IHDDSS; IHDDSS; IHDDSS	GQAVQMVMVIDK	FATSADIHDDSS	dm6	169; 169; 108; 209	1	dm6 nter-VMVIDK<dm6-k>GDFATSAD-COOH	dm6-K(6), dm6-Nter(1)	190402_UE-CoB_H11M9_PepM500_FlaMP_x6_SubMix_noTryps_P2_016_21.mgf	190402_UE-CoB_H11M9_PepM500_FlaMP_x6_SubMix_noTryps_P2_016_21.54875.54875.	54875	7849.29	769.419	2+	1535.82	1	1.35363	0.00104082	0.0242266	40.0436	100	Confident
580	P02666	CASB_BOVIN Beta-casein OS=Bos taurus OX=9913 GN=CSN2 PE=1 SV=2	LQSWMHQPHQPLPPTVMFPPQSVLSLSQSK	HLPLPL	VLPVPQ	HLPLPLLQSWMH	SLSQSKVLPVPQ	dm6	155	2	dm6 nter-LQSWMHQPHQPLPPTVMFPPQSVLSLSQSK<dm6-k>-COOH	dm6-K(30), dm6-Nter(1)	190402_UE-CoB_H11M9_PepM500_FlaMP_x6_SubMix_noTryps_P2_016_21.mgf	190402_UE-CoB_H11M9_PepM500_FlaMP_x6_SubMix_noTryps_P2_016_21.64288.64288.4	64288	9129.32	874.466	4+	3492.87	1	-11.0082	-0.00962365	0.0482	29.2082	98.6111	Doubtful
581	P02666	CASB_BOVIN Beta-casein OS=Bos taurus OX=9913 GN=CSN2 PE=1 SV=2	NSLPQNIPPLTQTP	FPGPIP	VVVPPF	FPGPIPNSLPQN	PLTQTPVVVPPF	dm6	83	1	dm6 nter-NSLPQNIPPLTQTP-COOH	dm6-Nter(1)	190402_UE-CoB_H11M9_PepM500_FlaMP_x6_SubMix_noTryps_P2_016_21.mgf	190402_UE-CoB_H11M9_PepM500_FlaMP_x6_SubMix_noTryps_P2_016_21.71637.71637.2	71637	10136.7	777.442	2+	1552.87	0	1.07813	0.000838184	0.0176504	25.0864	97.4138	Confident
582	P02663	CASA2_BOVIN Alpha-S2-casein OS=Bos taurus OX=9913 GN=CSN1S2 PE=1 SV=2	ALNEINQFY	DKHYQK	QKFPQY	DKHYQKALNEIN	EINQFYQKFPQY	dm6	96	2	dm6 nter-ALNEINQFY-COOH	dm6-Nter(1)	190402_UE-CoB_H11M9_PepM500_FlaMP_x6_SubMix_noTryps_P2_016_21.mgf	190402_UE-CoB_H11M9_PepM500_FlaMP_x6_SubMix_noTryps_P2_016_21.68480.68480.1	68480	9703.45	1145.61	1+	1144.6	0	4.18436	0.00479362	0.00660639	20.0877	100	Confident
583	P02668	CASK_BOVIN Kappa-casein OS=Bos taurus OX=9913 GN=CSN3 PE=1 SV=1	QFLPYPYYAKPAA	VALINN	VRSPAQ	VALINNQFLPYP	YAKPAAVRSPAQ	dm6	75	2	dm6 nter-QFLPYPYYAK<dm6-k>PAA-COOH	dm6-K(10), dm6-Nter(1)	190402_UE-CoB_H11M9_PepM500_FlaMP_x6_SubMix_noTryps_P2_016_21.mgf	190402_UE-CoB_H11M9_PepM500_FlaMP_x6_SubMix_noTryps_P2_016_21.65229.65229.	65229	9260.19	798.962	2+	1595.9	0	3.89862	0.00311484	0.0144625	75.0864	100	Confident
584	P02663	CASA2_BOVIN Alpha-S2-casein OS=Bos taurus OX=9913 GN=CSN1S2 PE=1 SV=2	YQKFPQYLQ	NEINQF	YLYQGP	NEINQFYQKFPQ	FPQYLQYLYQGP	dm6	104	7	dm6 nter-YQK<dm6-k>FPQYLQ-COOH	dm6-K(3), dm6-Nter(1)	190402_UE-CoB_H11M9_PepM500_FlaMP_x6_SubMix_noTryps_P2_016_21.mgf	190402_UE-CoB_H11M9_PepM500_FlaMP_x6_SubMix_noTryps_P2_016_21.43641.43641.2	43641	6352.63	641.877	2+	1281.74	0	0.478809	0.000307336	0.0058779	30.3152	99.5763	Confident
585	P02666	CASB_BOVIN Beta-casein OS=Bos taurus OX=9913 GN=CSN2 PE=1 SV=2	LLQSWMHQPHQPLPPTVMFPPQSVLSLSQSK	LHLPLP	VLPVPQ	LHLPLPLLQSWM	SLSQSKVLPVPQ	dm6	154	7	dm6 nter-LLQSWMHQPHQPLPPTVM<ox>FPPQSVLSLSQSK<dm6-k>-COOH	Oxidation of M(18), dm6-K(31), dm6-Nter(1)	190402_UE-CoB_H11M9_PepM500_FlaMP_x6_SubMix_noTryps_P2_016_21.mgf	190402_UE-CoB_H11M9_PepM500_FlaMP_x6_SubMix_noTryps_P2_016_21.80774.80774.4	80774	11387.3	906.747	4+	3621.95	1	1.92079	0.00174118	0.0298832	57.6955	100	Confident
586	UE0012	HgrFlaMP_HVR7 HgrFlaMP-HVR7-HExxH OS=Ulrich Eckhard	FHIGANAKQTI	TGNILR		TGNILRFHIGAN	NAKQTI	dm6	278	82	dm6 nter-FHIGANAK<dm6-k>QTI-COOH	dm6-K(8), dm6-Nter(1)	190402_UE-CoB_H11M9_PepM500_FlaMP_x6_SubMix_noTryps_P2_016_21.mgf	190402_UE-CoB_H11M9_PepM500_FlaMP_x6_SubMix_noTryps_P2_016_21.30166.30166.2	30166	4624.07	634.392	2+	1266.77	0	-2.45578	-0.00155793	0.010399	28.2391	99.1489	Confident
587	UE0021	PtuFliC PtuFliC-FL21 OS=Ulrich Eckhard	STTLVGMGNFITTGSLGASQSTYSANRNKLS	LIAANS	TIATTT	LIAANSSTTLVG	NRNKLSTIATTT	dm6	208	2	dm6 nter-STTLVGMGNFITTGSLGASQSTYSANRNK<dm6-k>LS-COOH	dm6-K(29), dm6-Nter(1)	190402_UE-CoB_H11M9_PepM500_FlaMP_x6_SubMix_noTryps_P2_016_21.mgf	190402_UE-CoB_H11M9_PepM500_FlaMP_x6_SubMix_noTryps_P2_016_21.71108.71108.3	71108	10063.6	1077.91	3+	3230.69	0	2.52405	0.00272068	0.0319017	86.3827	100	Confident
588	UE0021	PtuFliC PtuFliC-FL21 OS=Ulrich Eckhard	MTGLIAANSSTTLVGMG	VVTSTA	NFITTG	VVTSTAMTGLIA	TLVGMGNFITTG	dm6	199	56	dm6 nter-MTGLIAANSSTTLVGM<ox>G-COOH	Oxidation of M(16), dm6-Nter(1)	190402_UE-CoB_H11M9_PepM500_FlaMP_x6_SubMix_noTryps_P2_016_21.mgf	190402_UE-CoB_H11M9_PepM500_FlaMP_x6_SubMix_noTryps_P2_016_21.72646.72646.	72646	10274.4	837.436	2+	1672.86	0	-0.698977	-0.000585349	0.0219741	24.5593	96.6387	Confident
589	P02663	CASA2_BOVIN Alpha-S2-casein OS=Bos taurus OX=9913 GN=CSN1S2 PE=1 SV=2	WIQPKTKVIP	QKAMKP	YVRYL	QKAMKPWIQPKT	KTKVIPYVRYL	dm6	208	9	dm6 nter-WIQPK<dm6-k>TK<dm6-k>VIP-COOH	dm6-K(5, 7), dm6-Nter(1)	190402_UE-CoB_H11M9_PepM500_FlaMP_x6_SubMix_noTryps_P2_016_21.mgf	190402_UE-CoB_H11M9_PepM500_FlaMP_x6_SubMix_noTryps_P2_016_21.36384.36384.1	36384	5428.4	1311.93	1+	1310.92	0	0.595371	0.000781082	0.0112569	16.1979	97.2222	Confident
590	P02663	CASA2_BOVIN Alpha-S2-casein OS=Bos taurus OX=9913 GN=CSN1S2 PE=1 SV=2	YQKALNEINQFYQK	TVDDKH	FPQYLQ	TVDDKHYQKALN	NQFYQKFPQYLQ	dm6	93	2	dm6 nter-YQK<dm6-k>ALNEINQFYQK<dm6-k>-COOH	dm6-K(14, 3), dm6-Nter(1)	190402_UE-CoB_H11M9_PepM500_FlaMP_x6_SubMix_noTryps_P2_016_21.mgf	190402_UE-CoB_H11M9_PepM500_FlaMP_x6_SubMix_noTryps_P2_016_21.47195.47195.3	47195	6814.8	630.372	3+	1888.09	0	-0.87615	-0.0005523	0.00944588	50.5061	100	Confident
591	P02662	CASA1_BOVIN Alpha-S1-casein OS=Bos taurus OX=9913 GN=CSN1S1 PE=1 SV=2	FFVAPFPEVFGK	NENLLR	EKVNEL	NENLLRFFVAPF	PEVFGKEKVNEL	dm6	38	6	dm6 nter-FFVAPFPEVFGK<dm6-k>-COOH	dm6-K(12), dm6-Nter(1)	190402_UE-CoB_H11M9_PepM500_FlaMP_x6_SubMix_noTryps_P2_016_21.mgf	190402_UE-CoB_H11M9_PepM500_FlaMP_x6_SubMix_noTryps_P2_016_21.92558.92558.2	92558	13027.1	726.932	2+	1451.85	0	-0.0419705	-3.05097e-05	0.00917024	60.7572	100	Confident
592	P02662	CASA1_BOVIN Alpha-S1-casein OS=Bos taurus OX=9913 GN=CSN1S1 PE=1 SV=2	RPKHPIKHQGLPQEVLNENLLR	VAVALA	FFVAPF	VAVALARPKHPI	NENLLRFFVAPF	dm6	16	76	dm6 nter-RPK<dm6-k>HPIK<dm6-k>HQGLPQEVLNENLLR-COOH	dm6-K(3, 7), dm6-Nter(1)	190402_UE-CoB_H11M9_PepM500_FlaMP_x6_SubMix_noTryps_P2_016_21.mgf	190402_UE-CoB_H11M9_PepM500_FlaMP_x6_SubMix_noTryps_P2_016_21.40435.40435.6	40435	5943.03	454.116	6+	2717.67	1	-6.66409	-0.00302517	0.0138227	33.7675	99.3007	Doubtful
593	P02662	CASA1_BOVIN Alpha-S1-casein OS=Bos taurus OX=9913 GN=CSN1S1 PE=1 SV=2	QEVLNENLLR	KHQGLP	FFVAPF	KHQGLPQEVLNE	NENLLRFFVAPF	dm6	28	3	dm6 nter-QEVLNENLLR-COOH	dm6-Nter(1)	190402_UE-CoB_H11M9_PepM500_FlaMP_x6_SubMix_noTryps_P2_016_21.mgf	190402_UE-CoB_H11M9_PepM500_FlaMP_x6_SubMix_noTryps_P2_016_21.49622.49622.2	49622	7143.14	631.372	2+	1260.73	0	2.78733	0.00175983	0.00348546	56.1979	100	Confident
594	UE0021	PtuFliC PtuFliC-FL21 OS=Ulrich Eckhard	MTGLIAANSSTTLVGMGN	VVTSTA	FITTGS	VVTSTAMTGLIA	LVGMGNFITTGS	dm6	199	85	dm6 nter-MTGLIAANSSTTLVGM<ox>GN-COOH	Oxidation of M(16), dm6-Nter(1)	190402_UE-CoB_H11M9_PepM500_FlaMP_x6_SubMix_noTryps_P2_016_21.mgf	190402_UE-CoB_H11M9_PepM500_FlaMP_x6_SubMix_noTryps_P2_016_21.75365.75365.3	75365	10639.5	596.642	3+	1786.9	0	1.82054	0.00108621	0.0138576	29.5861	98.6755	Confident
595	UE0021	PtuFliC PtuFliC-FL21 OS=Ulrich Eckhard	ILQQAGTSILAQANQLPQSALSLLGG	QMTKNQ		QMTKNQILQQAG	LSLLGG	dm6	563	10	dm6 nter-ILQQAGTSILAQANQLPQSALSLLGG-COOH	dm6-Nter(1)	190402_UE-CoB_H11M9_PepM500_FlaMP_x6_SubMix_noTryps_P2_016_21.mgf	190402_UE-CoB_H11M9_PepM500_FlaMP_x6_SubMix_noTryps_P2_016_21.107961.107961.	107961	15168.3	1314.24	2+	2625.49	1	-9.29649	-0.0122133	0.0241926	100	100	Doubtful
596	UE0021	PtuFliC PtuFliC-FL21 OS=Ulrich Eckhard	MGNFITTGSLGASQSTYSANRNKLS	STTLVG	TIATTT	STTLVGMGNFIT	NRNKLSTIATTT	dm6	214	1	dm6 nter-MGNFITTGSLGASQSTYSANRNK<dm6-k>LS-COOH	dm6-K(23), dm6-Nter(1)	190402_UE-CoB_H11M9_PepM500_FlaMP_x6_SubMix_noTryps_P2_016_21.mgf	190402_UE-CoB_H11M9_PepM500_FlaMP_x6_SubMix_noTryps_P2_016_21.53364.53364.3	53364	7651.94	891.806	3+	2672.39	0	3.35211	0.00298942	0.029646	47.9588	100	Confident
597	UE0021	PtuFliC PtuFliC-FL21 OS=Ulrich Eckhard	QRLSSGLRINSAKDDAAGMQISNKLTSQING	GLTTSM	LNVATR	GLTTSMQRLSSG	TSQINGLNVATR	dm6	31	2	dm6 nter-QRLSSGLRINSAK<dm6-k>DDAAGMQISNK<dm6-k>LTSQING-COOH	dm6-K(13, 24), dm6-Nter(1)	190402_UE-CoB_H11M9_PepM500_FlaMP_x6_SubMix_noTryps_P2_016_21.mgf	190402_UE-CoB_H11M9_PepM500_FlaMP_x6_SubMix_noTryps_P2_016_21.52010.52010.5	52010	7471.39	676.183	5+	3374.88	1	-1.27705	-0.000863264	0.0161225	33.7675	99.3007	Confident
598	UE0022	PtuFlaMP_FL1d PtuFlaMP-FL1d-HAxxH OS=Ulrich Eckhard	NQLPQIALALLQ	TLLAQA		TLLAQANQLPQI	ALALLQ	dm6	594	7	dm6 nter-NQLPQIALALLQ-COOH	dm6-Nter(1)	190402_UE-CoB_H11M9_PepM500_FlaMP_x6_SubMix_noTryps_P2_016_21.mgf	190402_UE-CoB_H11M9_PepM500_FlaMP_x6_SubMix_noTryps_P2_016_21.103159.103159.2	103159	14490.4	678.431	2+	1354.84	0	5.98432	0.00405993	0.00724671	22.9243	95.279	Confident
599	P02668	CASK_BOVIN Kappa-casein OS=Bos taurus OX=9913 GN=CSN3 PE=1 SV=1	QFLPYPYYAKP	VALINN	AAVRSP	VALINNQFLPYP	PYYAKPAAVRSP	dm6	75	1	dm6 nter-QFLPYPYYAK<dm6-k>P-COOH	dm6-K(10), dm6-Nter(1)	190402_UE-CoB_H11M9_PepM500_FlaMP_x6_SubMix_noTryps_P2_016_21.mgf	190402_UE-CoB_H11M9_PepM500_FlaMP_x6_SubMix_noTryps_P2_016_21.65531.65531.2	65531	9301.87	727.923	2+	1453.83	0	1.72747	0.00125746	0.0126791	66.9897	100	Confident
600	UE0021	PtuFliC PtuFliC-FL21 OS=Ulrich Eckhard	VGSFFGEDMGAETYELKNQTAANEAAGLQNNVVTSTA	ETISVS	MTGLIA	ETISVSVGSFFG	VVTSTAMTGLIA	dm6	162	16	dm6 nter-VGSFFGEDMGAETYELK<dm6-k>NQTAANEAAGLQNNVVTSTA-COOH	dm6-K(17), dm6-Nter(1)	190402_UE-CoB_H11M9_PepM500_FlaMP_x6_SubMix_noTryps_P2_016_21.mgf	190402_UE-CoB_H11M9_PepM500_FlaMP_x6_SubMix_noTryps_P2_016_21.109079.109079.3	109079	15328.7	1301.98	3+	3901.9	1	4.80525	0.0062547	0.0392348	100	100	Confident
601	UE0021	PtuFliC PtuFliC-FL21 OS=Ulrich Eckhard	FITTGSLGASQSTYSANRNKLS	LVGMGN	TIATTT	LVGMGNFITTGS	NRNKLSTIATTT	dm6	217	6	dm6 nter-FITTGSLGASQSTYSANRNK<dm6-k>LS-COOH	dm6-K(20), dm6-Nter(1)	190402_UE-CoB_H11M9_PepM500_FlaMP_x6_SubMix_noTryps_P2_016_21.mgf	190402_UE-CoB_H11M9_PepM500_FlaMP_x6_SubMix_noTryps_P2_016_21.43643.43643.4	43643	6352.89	593.577	4+	2370.28	0	-1.46127	-0.000867379	0.0180971	100	100	Confident
602	UE0021	PtuFliC PtuFliC-FL21 OS=Ulrich Eckhard	MTGLIAANSSTTLVGMG	VVTSTA	NFITTG	VVTSTAMTGLIA	TLVGMGNFITTG	dm6	199	48	dm6 nter-MTGLIAANSSTTLVGMG-COOH	dm6-Nter(1)	190402_UE-CoB_H11M9_PepM500_FlaMP_x6_SubMix_noTryps_P2_016_21.mgf	190402_UE-CoB_H11M9_PepM500_FlaMP_x6_SubMix_noTryps_P2_016_21.87163.87163.	87163	12267.1	829.943	2+	1656.86	1	2.44802	0.00203048	0.0157306	24.0894	96.2185	Confident
603	P02666	CASB_BOVIN Beta-casein OS=Bos taurus OX=9913 GN=CSN2 PE=1 SV=2	LSQSKVLPVPQKAVPYPQRDMPIQA	PQSVLS	FLLYQE	PQSVLSLSQSKV	DMPIQAFLLYQE	NH2	180	9	NH2-LSQSK<dm6-k>VLPVPQK<dm6-k>AVPYPQRDMPIQA-COOH	dm6-K(12, 5)	190402_UE-CoB_H11M9_PepM500_FlaMP_x6_SubMix_noTryps_P2_016_21.mgf	190402_UE-CoB_H11M9_PepM500_FlaMP_x6_SubMix_noTryps_P2_016_21.57447.57447.3	57447	8192.71	953.563	3+	2857.65	0	4.94041	0.00471097	0.0333692	27.9588	98.6755	Confident
604	UE0021	PtuFliC PtuFliC-FL21 OS=Ulrich Eckhard	SMGMYINTN		VASING	SMGMYI	MYINTNVASING	dm6	1	37	dm6 nter-SMGM<ox>YINTN-COOH	Oxidation of M(4), dm6-Nter(1)	190402_UE-CoB_H11M9_PepM500_FlaMP_x6_SubMix_noTryps_P2_016_21.mgf	190402_UE-CoB_H11M9_PepM500_FlaMP_x6_SubMix_noTryps_P2_016_21.50946.50946.1	50946	7325.95	1080.49	1+	1079.48	0	1.20898	0.00130629	0.011709	18.5387	100	Confident
605	P02666	CASB_BOVIN Beta-casein OS=Bos taurus OX=9913 GN=CSN2 PE=1 SV=2	YQEPVLGPVRGPFPIIV	IQAFLL		IQAFLLYQEPVL	PFPIIV	dm6	208	34	dm6 nter-YQEPVLGPVRGPFPIIV-COOH	dm6-Nter(1)	190402_UE-CoB_H11M9_PepM500_FlaMP_x6_SubMix_noTryps_P2_016_21.mgf	190402_UE-CoB_H11M9_PepM500_FlaMP_x6_SubMix_noTryps_P2_016_21.96317.96317.2	96317	13544	958.069	2+	1914.12	0	2.0196	0.00193491	0.019882	76.9897	100	Confident
606	UE0022	PtuFlaMP_FL1d PtuFlaMP-FL1d-HAxxH OS=Ulrich Eckhard	QRSLSKATAGLNSAMEKLSSG	TTALYG	LRINSA	TTALYGQRSLSK	EKLSSGLRINSA	dm6	13	4	dm6 nter-QRSLSK<dm6-k>ATAGLNSAMEK<dm6-k>LSSG-COOH	dm6-K(17, 6), dm6-Nter(1)	190402_UE-CoB_H11M9_PepM500_FlaMP_x6_SubMix_noTryps_P2_016_21.mgf	190402_UE-CoB_H11M9_PepM500_FlaMP_x6_SubMix_noTryps_P2_016_21.43047.43047.3	43047	6279.82	746.771	3+	2237.29	0	0.104298	7.78864e-05	0.0201983	100	100	Confident
607	P02668	CASK_BOVIN Kappa-casein OS=Bos taurus OX=9913 GN=CSN3 PE=1 SV=1	YYQQKPVALINNQ	PSYGLN	FLPYPY	PSYGLNYYQQKP	ALINNQFLPYPY	dm6	63	13	dm6 nter-YYQQK<dm6-k>PVALINNQ-COOH	dm6-K(5), dm6-Nter(1)	190402_UE-CoB_H11M9_PepM500_FlaMP_x6_SubMix_noTryps_P2_016_21.mgf	190402_UE-CoB_H11M9_PepM500_FlaMP_x6_SubMix_noTryps_P2_016_21.42703.42703.2	42703	6237.6	823.98	2+	1645.95	0	-0.183656	-0.000151329	0.009918	43.7675	100	Confident
608	P02662	CASA1_BOVIN Alpha-S1-casein OS=Bos taurus OX=9913 GN=CSN1S1 PE=1 SV=2	EGIHAQQKEPMIGVNQELA	RLHSMK	YFYPEL	RLHSMKEGIHAQ	VNQELAYFYPEL	NH2	140	1	NH2-EGIHAQQK<dm6-k>EPMIGVNQELA-COOH	dm6-K(8)	190402_UE-CoB_H11M9_PepM500_FlaMP_x6_SubMix_noTryps_P2_016_21.mgf	190402_UE-CoB_H11M9_PepM500_FlaMP_x6_SubMix_noTryps_P2_016_21.45863.45863.3	45863	6638.06	709.374	3+	2125.11	0	-1.89696	-0.00134566	0.0189823	64.9485	100	Confident
609	P02666	CASB_BOVIN Beta-casein OS=Bos taurus OX=9913 GN=CSN2 PE=1 SV=2	YPFPGPIPNSLPQNIPPLTQTP	QTQSLV	VVVPPF	QTQSLVYPFPGP	PLTQTPVVVPPF	dm6	75	13	dm6 nter-YPFPGPIPNSLPQNIPPLTQTP-COOH	dm6-Nter(1)	190402_UE-CoB_H11M9_PepM500_FlaMP_x6_SubMix_noTryps_P2_016_21.mgf	190402_UE-CoB_H11M9_PepM500_FlaMP_x6_SubMix_noTryps_P2_016_21.102433.102433.3	102433	14386.9	808.448	3+	2421.32	1	0.714042	0.000577026	0.0231659	24.9485	98.6111	Confident
610	P02662	CASA1_BOVIN Alpha-S1-casein OS=Bos taurus OX=9913 GN=CSN1S1 PE=1 SV=2	RPKHPIKHQGLPQEVLNENL	VAVALA	LRFFVA	VAVALARPKHPI	VLNENLLRFFVA	NH2	16	12	NH2-RPK<dm6-k>HPIK<dm6-k>HQGLPQEVLNENL-COOH	dm6-K(3, 7)	190402_UE-CoB_H11M9_PepM500_FlaMP_x6_SubMix_noTryps_P2_016_21.mgf	190402_UE-CoB_H11M9_PepM500_FlaMP_x6_SubMix_noTryps_P2_016_21.33629.33629.4	33629	5074.75	604.862	4+	2414.42	1	-0.427488	-0.000258464	0.0218531	38.5387	98.6301	Confident
611	P02666	CASB_BOVIN Beta-casein OS=Bos taurus OX=9913 GN=CSN2 PE=1 SV=2	YPFPGPIPNSLPQNIPPLTQTP	QTQSLV	VVVPPF	QTQSLVYPFPGP	PLTQTPVVVPPF	dm6	75	13	dm6 nter-YPFPGPIPNSLPQNIPPLTQTP-COOH	dm6-Nter(1)	190402_UE-CoB_H11M9_PepM500_FlaMP_x6_SubMix_noTryps_P2_016_21.mgf	190402_UE-CoB_H11M9_PepM500_FlaMP_x6_SubMix_noTryps_P2_016_21.101506.101506.	101506	14256.6	1212.17	2+	2421.32	1	-0.327512	-0.000396835	0.0255347	40.655	100	Confident
612	UE0021	PtuFliC PtuFliC-FL21 OS=Ulrich Eckhard	DTDFALETAQMTKNQ	SRSRIR	ILQQAG	SRSRIRDTDFAL	QMTKNQILQQAG	dm6	548	1	dm6 nter-DTDFALETAQMTK<dm6-k>NQ-COOH	dm6-K(13), dm6-Nter(1)	190402_UE-CoB_H11M9_PepM500_FlaMP_x6_SubMix_noTryps_P2_016_21.mgf	190402_UE-CoB_H11M9_PepM500_FlaMP_x6_SubMix_noTryps_P2_016_21.66240.66240.	66240	9399.63	891.468	2+	1779.9	1	11.3985	0.0101556	0.0194638	27.9588	99.1453	Doubtful
613	UE0012	HgrFlaMP_HVR7 HgrFlaMP-HVR7-HExxH OS=Ulrich Eckhard	NVLSGFNEVWKE	GSTIST	WEESSG	GSTISTNVLSGF	NEVWKEWEESSG	dm6	252	1	dm6 nter-NVLSGFNEVWK<dm6-k>E-COOH	dm6-K(11), dm6-Nter(1)	190402_UE-CoB_H11M9_PepM500_FlaMP_x6_SubMix_noTryps_P2_016_21.mgf	190402_UE-CoB_H11M9_PepM500_FlaMP_x6_SubMix_noTryps_P2_016_21.72057.72057.	72057	10194	745.419	2+	1488.82	0	-0.483578	-0.000360468	0.00957253	76.9897	100	Confident
614	P02666	CASB_BOVIN Beta-casein OS=Bos taurus OX=9913 GN=CSN2 PE=1 SV=2	SLTLTDVENLHLPLPLL	PFTESQ	QSWMHQ	PFTESQSLTLTD	LPLPLLQSWMHQ	dm6	139	13	dm6 nter-SLTLTDVENLHLPLPLL-COOH	dm6-Nter(1)	190402_UE-CoB_H11M9_PepM500_FlaMP_x6_SubMix_noTryps_P2_016_21.mgf	190402_UE-CoB_H11M9_PepM500_FlaMP_x6_SubMix_noTryps_P2_016_21.107976.107976.2	107976	15170.5	961.575	2+	1921.13	0	0.735838	0.000707563	0.0164176	100	100	Confident
615	P02666	CASB_BOVIN Beta-casein OS=Bos taurus OX=9913 GN=CSN2 PE=1 SV=2	SLTLTDVENLHLPLPLL	PFTESQ	QSWMHQ	PFTESQSLTLTD	LPLPLLQSWMHQ	dm6	139	13	dm6 nter-SLTLTDVENLHLPLPLL-COOH	dm6-Nter(1)	190402_UE-CoB_H11M9_PepM500_FlaMP_x6_SubMix_noTryps_P2_016_21.mgf	190402_UE-CoB_H11M9_PepM500_FlaMP_x6_SubMix_noTryps_P2_016_21.108416.108416.2	108416	15232.7	961.579	2+	1921.13	0	4.51754	0.00434395	0.0163786	94.6852	100	Confident
616	P02666	CASB_BOVIN Beta-casein OS=Bos taurus OX=9913 GN=CSN2 PE=1 SV=2	QQTEDELQDKIHP	FQSEEQ	FAQTQS	FQSEEQQQTEDE	QDKIHPFAQTQS	pyr	54	1	pyro-QQTEDELQDK<dm6-k>IHP-COOH	Pyrolidone from Q(1), dm6-K(10)	190402_UE-CoB_H11M9_PepM500_FlaMP_x6_SubMix_noTryps_P2_016_21.mgf	190402_UE-CoB_H11M9_PepM500_FlaMP_x6_SubMix_noTryps_P2_016_21.47296.47296.	47296	6828.52	799.396	2+	1596.78	0	-4.34263	-0.0034715	0.0174372	63.098	100	Confident
617	P02663	CASA2_BOVIN Alpha-S2-casein OS=Bos taurus OX=9913 GN=CSN1S2 PE=1 SV=2	YLYQGPIVLNPWDQVKRNAVPITPT	FPQYLQ	LNREQL	FPQYLQYLYQGP	VPITPTLNREQL	dm6	113	2	dm6 nter-YLYQGPIVLNPWDQVK<dm6-k>RNAVPITPT-COOH	dm6-K(16), dm6-Nter(1)	190402_UE-CoB_H11M9_PepM500_FlaMP_x6_SubMix_noTryps_P2_016_21.mgf	190402_UE-CoB_H11M9_PepM500_FlaMP_x6_SubMix_noTryps_P2_016_21.86546.86546.3	86546	12181	984.569	3+	2949.68	1	1.99577	0.0019643	0.0343818	24.6852	98.6111	Confident
618	P02662	CASA1_BOVIN Alpha-S1-casein OS=Bos taurus OX=9913 GN=CSN1S1 PE=1 SV=2	RPKHPIKHQGLPQEVLNENL	VAVALA	LRFFVA	VAVALARPKHPI	VLNENLLRFFVA	dm6	16	30	dm6 nter-RPK<dm6-k>HPIK<dm6-k>HQGLPQEVLNENL-COOH	dm6-K(3, 7), dm6-Nter(1)	190402_UE-CoB_H11M9_PepM500_FlaMP_x6_SubMix_noTryps_P2_016_21.mgf	190402_UE-CoB_H11M9_PepM500_FlaMP_x6_SubMix_noTryps_P2_016_21.32562.32562.3	32562	4933.1	817.502	3+	2448.48	1	-0.59321	-0.000484752	0.0198822	53.1876	100	Confident
619	UE0021	PtuFliC PtuFliC-FL21 OS=Ulrich Eckhard	MTGLIAANSSTTLVGMGN	VVTSTA	FITTGS	VVTSTAMTGLIA	LVGMGNFITTGS	dm6	199	55	dm6 nter-MTGLIAANSSTTLVGMGN-COOH	dm6-Nter(1)	190402_UE-CoB_H11M9_PepM500_FlaMP_x6_SubMix_noTryps_P2_016_21.mgf	190402_UE-CoB_H11M9_PepM500_FlaMP_x6_SubMix_noTryps_P2_016_21.82996.82996.3	82996	11696.9	591.31	3+	1770.91	0	0.0471037	2.78529e-05	0.0173181	80.8092	100	Confident
620	UE0021	PtuFliC PtuFliC-FL21 OS=Ulrich Eckhard	LRINSAKDDAAGMQISNKLTSQING	QRLSSG	LNVATR	QRLSSGLRINSA	TSQINGLNVATR	dm6	37	6	dm6 nter-LRINSAK<dm6-k>DDAAGMQISNK<dm6-k>LTSQING-COOH	dm6-K(7, 18), dm6-Nter(1)	190402_UE-CoB_H11M9_PepM500_FlaMP_x6_SubMix_noTryps_P2_016_21.mgf	190402_UE-CoB_H11M9_PepM500_FlaMP_x6_SubMix_noTryps_P2_016_21.53153.53153.3	53153	7623.18	916.524	3+	2746.55	0	0.0867549	7.95129e-05	0.0200443	98.5387	100	Confident
621	UE0021	PtuFliC PtuFliC-FL21 OS=Ulrich Eckhard	MTGLIAANSSTT	VVTSTA	LVGMGN	VVTSTAMTGLIA	ANSSTTLVGMGN	dm6	199	3	dm6 nter-MTGLIAANSSTT-COOH	dm6-Nter(1)	190402_UE-CoB_H11M9_PepM500_FlaMP_x6_SubMix_noTryps_P2_016_21.mgf	190402_UE-CoB_H11M9_PepM500_FlaMP_x6_SubMix_noTryps_P2_016_21.49369.49369.2	49369	7107.66	600.823	2+	1199.63	0	2.31195	0.00138907	0.00676032	42.7572	100	Confident
622	P02666	CASB_BOVIN Beta-casein OS=Bos taurus OX=9913 GN=CSN2 PE=1 SV=2	SLTLTDVENLHLPLPLL	PFTESQ	QSWMHQ	PFTESQSLTLTD	LPLPLLQSWMHQ	dm6	139	13	dm6 nter-SLTLTDVENLHLPLPLL-COOH	dm6-Nter(1)	190402_UE-CoB_H11M9_PepM500_FlaMP_x6_SubMix_noTryps_P2_016_21.mgf	190402_UE-CoB_H11M9_PepM500_FlaMP_x6_SubMix_noTryps_P2_016_21.108845.108845.2	108845	15295.7	961.581	2+	1921.13	0	6.1225	0.00588724	0.0195481	89.2082	100	Confident
623	UE0021	PtuFliC PtuFliC-FL21 OS=Ulrich Eckhard	LETAQMTKNQILQQAGTSILA	RDTDFA	QANQLP	RDTDFALETAQM	GTSILAQANQLP	dm6	553	1	dm6 nter-LETAQMTK<dm6-k>NQILQQAGTSILA-COOH	dm6-K(8), dm6-Nter(1)	190402_UE-CoB_H11M9_PepM500_FlaMP_x6_SubMix_noTryps_P2_016_21.mgf	190402_UE-CoB_H11M9_PepM500_FlaMP_x6_SubMix_noTryps_P2_016_21.73429.73429.3	73429	10380.4	776.449	3+	2326.32	0	2.18732	0.00169834	0.0225533	40.8092	99.3151	Confident
624	UE0022	PtuFlaMP_FL1d PtuFlaMP-FL1d-HAxxH OS=Ulrich Eckhard	TTLLAQANQLP	ITQQAA	QIALAL	ITQQAATTLLAQ	QANQLPQIALAL	dm6	587	4	dm6 nter-TTLLAQANQLP-COOH	dm6-Nter(1)	190402_UE-CoB_H11M9_PepM500_FlaMP_x6_SubMix_noTryps_P2_016_21.mgf	190402_UE-CoB_H11M9_PepM500_FlaMP_x6_SubMix_noTryps_P2_016_21.68683.68683.	68683	9730.71	602.862	2+	1202.71	1	-1.53292	-0.000923373	0.00764924	30.8092	99.5652	Confident
625	UE0021	PtuFliC PtuFliC-FL21 OS=Ulrich Eckhard	QANQLPQSALSLLGG	GTSILA		GTSILAQANQLP	LSLLGG	dm0	574	2	dm0 nter-QANQLPQSALSLLGG-COOH	dm0-Nter(1)	190402_UE-CoB_H11M9_PepM500_FlaMP_x6_SubMix_noTryps_P2_016_21.mgf	190402_UE-CoB_H11M9_PepM500_FlaMP_x6_SubMix_noTryps_P2_016_21.89384.89384.	89384	12578.9	762.922	2+	1523.83	0	-0.221894	-0.000169288	0.0186945	23.7675	96.1864	Confident
626	UE0021	PtuFliC PtuFliC-FL21 OS=Ulrich Eckhard	LKNQTAANEAAGLQNN	GAETYE	VVTSTA	GAETYELKNQTA	AGLQNNVVTSTA	dm6	177	3	dm6 nter-LK<dm6-k>NQTAANEAAGLQNN-COOH	dm6-K(2), dm6-Nter(1)	190402_UE-CoB_H11M9_PepM500_FlaMP_x6_SubMix_noTryps_P2_016_21.mgf	190402_UE-CoB_H11M9_PepM500_FlaMP_x6_SubMix_noTryps_P2_016_21.24116.24116.2	24116	3779.7	862.981	2+	1723.95	0	-1.28607	-0.00110986	0.0163261	65.5284	100	Confident
627	P02663	CASA2_BOVIN Alpha-S2-casein OS=Bos taurus OX=9913 GN=CSN1S2 PE=1 SV=2	FALPQYLK	SQRYQK	TVYQHQ	SQRYQKFALPQY	LPQYLKTVYQHQ	dm6	189	15	dm6 nter-FALPQYLK<dm6-k>-COOH	dm6-K(8), dm6-Nter(1)	190402_UE-CoB_H11M9_PepM500_FlaMP_x6_SubMix_noTryps_P2_016_21.mgf	190402_UE-CoB_H11M9_PepM500_FlaMP_x6_SubMix_noTryps_P2_016_21.64608.64608.2	64608	9173.47	524.349	2+	1046.68	0	2.71743	0.00142488	0.0108674	26.5758	97.8903	Confident
628	UE0022	PtuFlaMP_FL1d PtuFlaMP-FL1d-HAxxH OS=Ulrich Eckhard	LTKMQITQQAATTLLAQANQLPQIALA	AIQTAE	LLQ	AIQTAELTKMQI	PQIALALLQ	dm6	576	2	dm6 nter-LTK<dm6-k>MQITQQAATTLLAQANQLPQIALA-COOH	dm6-K(3), dm6-Nter(1)	190402_UE-CoB_H11M9_PepM500_FlaMP_x6_SubMix_noTryps_P2_016_21.mgf	190402_UE-CoB_H11M9_PepM500_FlaMP_x6_SubMix_noTryps_P2_016_21.100268.100268.4	100268	14091.3	737.689	4+	2946.72	0	1.74866	0.00128996	0.0201418	41.7393	100	Confident
629	P02666	CASB_BOVIN Beta-casein OS=Bos taurus OX=9913 GN=CSN2 PE=1 SV=2	SKVLPVPQKAVPYPQRDMPIQAFL	VLSLSQ	LYQEPV	VLSLSQSKVLPV	PIQAFLLYQEPV	dm6	183	5	dm6 nter-SK<dm6-k>VLPVPQK<dm6-k>AVPYPQRDMPIQAFL-COOH	dm6-K(2, 9), dm6-Nter(1)	190402_UE-CoB_H11M9_PepM500_FlaMP_x6_SubMix_noTryps_P2_016_21.mgf	190402_UE-CoB_H11M9_PepM500_FlaMP_x6_SubMix_noTryps_P2_016_21.65529.65529.4	65529	9301.62	707.174	4+	2823.69	1	-9.92696	-0.00701767	0.0177958	20.4576	93.9189	Doubtful
630	UE0022	PtuFlaMP_FL1d PtuFlaMP-FL1d-HAxxH OS=Ulrich Eckhard	AQANQLPQIALALLQ	AATTLL		AATTLLAQANQL	ALALLQ	dm6	591	4	dm6 nter-AQANQLPQIALALLQ-COOH	dm6-Nter(1)	190402_UE-CoB_H11M9_PepM500_FlaMP_x6_SubMix_noTryps_P2_016_21.mgf	190402_UE-CoB_H11M9_PepM500_FlaMP_x6_SubMix_noTryps_P2_016_21.104446.104446.2	104446	14673.7	813.495	2+	1624.97	0	1.99253	0.00162091	0.0147014	42.9243	100	Confident
631	P02663	CASA2_BOVIN Alpha-S2-casein OS=Bos taurus OX=9913 GN=CSN1S2 PE=1 SV=2	AVPITPT	DQVKRN	LNREQL	DQVKRNAVPITP	VPITPTLNREQL	dm6	131	1	dm6 nter-AVPITPT-COOH	dm6-Nter(1)	190402_UE-CoB_H11M9_PepM500_FlaMP_x6_SubMix_noTryps_P2_016_21.mgf	190402_UE-CoB_H11M9_PepM500_FlaMP_x6_SubMix_noTryps_P2_016_21.39648.39648.1	39648	5845.6	732.472	1+	731.464	0	0.731691	0.000535943	0.00624903	15.5284	94.1176	Doubtful
632	P02663	CASA2_BOVIN Alpha-S2-casein OS=Bos taurus OX=9913 GN=CSN1S2 PE=1 SV=2	YQKFALPQYLK	KKISQR	TVYQHQ	KKISQRYQKFAL	LPQYLKTVYQHQ	dm6	186	7	dm6 nter-YQK<dm6-k>FALPQYLK<dm6-k>-COOH	dm6-K(3, 11), dm6-Nter(1)	190402_UE-CoB_H11M9_PepM500_FlaMP_x6_SubMix_noTryps_P2_016_21.mgf	190402_UE-CoB_H11M9_PepM500_FlaMP_x6_SubMix_noTryps_P2_016_21.50825.50825.2	50825	7309.7	750.988	2+	1499.96	0	0.873511	0.000655996	0.0106117	70	100	Confident
633	UE0021	PtuFliC PtuFliC-FL21 OS=Ulrich Eckhard	SANRNKLSTIATTTTVSLG	ASQSTY	VKGSLG	ASQSTYSANRNK	TTVSLGVKGSLG	NH2	231	1	NH2-SANRNK<dm6-k>LSTIATTTTVSLG-COOH	dm6-K(6)	190402_UE-CoB_H11M9_PepM500_FlaMP_x6_SubMix_noTryps_P2_016_21.mgf	190402_UE-CoB_H11M9_PepM500_FlaMP_x6_SubMix_noTryps_P2_016_21.44654.44654.3	44654	6482.67	657.046	3+	1968.11	0	5.35839	0.00352069	0.0154864	20	92.8105	Confident
634	P02666	CASB_BOVIN Beta-casein OS=Bos taurus OX=9913 GN=CSN2 PE=1 SV=2	SKVLPVPQKAVPYPQRDMPIQA	VLSLSQ	FLLYQE	VLSLSQSKVLPV	DMPIQAFLLYQE	NH2	183	26	NH2-SK<dm6-k>VLPVPQK<dm6-k>AVPYPQRDMPIQA-COOH	dm6-K(2, 9)	190402_UE-CoB_H11M9_PepM500_FlaMP_x6_SubMix_noTryps_P2_016_21.mgf	190402_UE-CoB_H11M9_PepM500_FlaMP_x6_SubMix_noTryps_P2_016_21.60889.60889.3	60889	8672.78	844.169	3+	2529.48	0	2.46934	0.00208453	0.028567	38.8606	98.6301	Confident
635	UE0021	PtuFliC PtuFliC-FL21 OS=Ulrich Eckhard	SMGMYINTN		VASING	SMGMYI	MYINTNVASING	dm6	1	28	dm6 nter-SMGMYINTN-COOH	dm6-Nter(1)	190402_UE-CoB_H11M9_PepM500_FlaMP_x6_SubMix_noTryps_P2_016_21.mgf	190402_UE-CoB_H11M9_PepM500_FlaMP_x6_SubMix_noTryps_P2_016_21.53142.53142.1	53142	7621.68	1064.5	1+	1063.49	0	1.03684	0.00110371	0.00542348	32.4413	100	Confident
636	P02666	CASB_BOVIN Beta-casein OS=Bos taurus OX=9913 GN=CSN2 PE=1 SV=2	QSWMHQPHQPLPPTVMFPPQSVLSLSQ	LPLPLL	SKVLPV	LPLPLLQSWMHQ	VLSLSQSKVLPV	dm6	156	13	dm6 nter-QSWM<ox>HQPHQPLPPTVMFPPQSVLSLSQ-COOH	Oxidation of M(4), dm6-Nter(1)	190402_UE-CoB_H11M9_PepM500_FlaMP_x6_SubMix_noTryps_P2_016_21.mgf	190402_UE-CoB_H11M9_PepM500_FlaMP_x6_SubMix_noTryps_P2_016_21.82446.82446.3	82446	11619.8	1049.87	3+	3146.59	0	1.75224	0.00183963	0.0299489	34.437	98.6842	Confident
637	UE0021	PtuFliC PtuFliC-FL21 OS=Ulrich Eckhard	STTLVGMG	LIAANS	NFITTG	LIAANSSTTLVG	TLVGMGNFITTG	dm6	208	11	dm6 nter-STTLVGM<ox>G-COOH	Oxidation of M(7), dm6-Nter(1)	190402_UE-CoB_H11M9_PepM500_FlaMP_x6_SubMix_noTryps_P2_016_21.mgf	190402_UE-CoB_H11M9_PepM500_FlaMP_x6_SubMix_noTryps_P2_016_21.29361.29361.1	29361	4520.27	815.44	1+	814.432	0	1.49675	0.00122051	0.00712043	17.2125	100	Confident
638	P02668	CASK_BOVIN Kappa-casein OS=Bos taurus OX=9913 GN=CSN3 PE=1 SV=1	QEQNQEQPIRCEKD	LPFLGA	ERFFSD	LPFLGAQEQNQE	IRCEKDERFFSD	pyr	22	2	pyro-QEQNQEQPIRC<cmm>EK<dm6-k>D-COOH	Carbamidomethylation of C(11), Pyrolidone from Q(1), dm6-K(13)	190402_UE-CoB_H11M9_PepM500_FlaMP_x6_SubMix_noTryps_P2_016_21.mgf	190402_UE-CoB_H11M9_PepM500_FlaMP_x6_SubMix_noTryps_P2_016_21.21521.21521.3	21521	3403.42	606.956	3+	1817.84	0	1.51478	0.000919403	0.0166785	31.3077	98.6577	Confident
639	P02668	CASK_BOVIN Kappa-casein OS=Bos taurus OX=9913 GN=CSN3 PE=1 SV=1	YYQQKPVALINNQFLP	PSYGLN	YPYYAK	PSYGLNYYQQKP	NNQFLPYPYYAK	dm6	63	5	dm6 nter-YYQQK<dm6-k>PVALINNQFLP-COOH	dm6-K(5), dm6-Nter(1)	190402_UE-CoB_H11M9_PepM500_FlaMP_x6_SubMix_noTryps_P2_016_21.mgf	190402_UE-CoB_H11M9_PepM500_FlaMP_x6_SubMix_noTryps_P2_016_21.74889.74889.3	74889	10576.5	668.725	3+	2003.15	0	0.594245	0.000397386	0.0157111	53.0103	100	Confident
640	P02662	CASA1_BOVIN Alpha-S1-casein OS=Bos taurus OX=9913 GN=CSN1S1 PE=1 SV=2	RPKHPIKHQGLPQEVLNE	VAVALA	NLLRFF	VAVALARPKHPI	QEVLNENLLRFF	dm6	16	42	dm6 nter-RPK<dm6-k>HPIK<dm6-k>HQGLPQEVLNE-COOH	dm6-K(3, 7), dm6-Nter(1)	190402_UE-CoB_H11M9_PepM500_FlaMP_x6_SubMix_noTryps_P2_016_21.mgf	190402_UE-CoB_H11M9_PepM500_FlaMP_x6_SubMix_noTryps_P2_016_21.24106.24106.3	24106	3778.4	741.458	3+	2221.35	0	-1.29696	-0.000961644	0.0180376	44.9485	100	Confident
641	P02666	CASB_BOVIN Beta-casein OS=Bos taurus OX=9913 GN=CSN2 PE=1 SV=2	QSWMHQPHQPLPPTVMFPPQSVLS	LPLPLL	LSQSKV	LPLPLLQSWMHQ	PQSVLSLSQSKV	dm6	156	13	dm6 nter-QSWM<ox>HQPHQPLPPTVM<ox>FPPQSVLS-COOH	Oxidation of M(4, 16), dm6-Nter(1)	190402_UE-CoB_H11M9_PepM500_FlaMP_x6_SubMix_noTryps_P2_016_21.mgf	190402_UE-CoB_H11M9_PepM500_FlaMP_x6_SubMix_noTryps_P2_016_21.69689.69689.3	69689	9865.64	945.812	3+	2834.41	0	1.63646	0.00154778	0.0215425	24.5593	98.6207	Confident
642	P02662	CASA1_BOVIN Alpha-S1-casein OS=Bos taurus OX=9913 GN=CSN1S1 PE=1 SV=2	FYQLDAYPSGAWY	PELFRQ	YVPLGT	PELFRQFYQLDA	PSGAWYYVPLGT	dm6	168	6	dm6 nter-FYQLDAYPSGAWY-COOH	dm6-Nter(1)	190402_UE-CoB_H11M9_PepM500_FlaMP_x6_SubMix_noTryps_P2_016_21.mgf	190402_UE-CoB_H11M9_PepM500_FlaMP_x6_SubMix_noTryps_P2_016_21.90171.90171.2	90171	12689.4	807.892	2+	1613.76	0	4.80771	0.00388409	0.0169576	25.376	97.5104	Confident
643	P02666	CASB_BOVIN Beta-casein OS=Bos taurus OX=9913 GN=CSN2 PE=1 SV=2	LVYPFPGPIPNSLPQNIPPLTQTP	FAQTQS	VVVPPF	FAQTQSLVYPFP	PLTQTPVVVPPF	dm6	73	23	dm6 nter-LVYPFPGPIPNSLPQNIPPLTQTP-COOH	dm6-Nter(1)	190402_UE-CoB_H11M9_PepM500_FlaMP_x6_SubMix_noTryps_P2_016_21.mgf	190402_UE-CoB_H11M9_PepM500_FlaMP_x6_SubMix_noTryps_P2_016_21.107085.107085.3	107085	15044.9	878.836	3+	2633.47	0	7.13405	0.00626962	0.0216619	23.279	97.1831	Confident
644	P02662	CASA1_BOVIN Alpha-S1-casein OS=Bos taurus OX=9913 GN=CSN1S1 PE=1 SV=2	RPKHPIKHQGLPQEVLN	VAVALA	ENLLRF	VAVALARPKHPI	PQEVLNENLLRF	dm6	16	3	dm6 nter-RPK<dm6-k>HPIK<dm6-k>HQGLPQEVLN-COOH	dm6-K(3, 7), dm6-Nter(1)	190402_UE-CoB_H11M9_PepM500_FlaMP_x6_SubMix_noTryps_P2_016_21.mgf	190402_UE-CoB_H11M9_PepM500_FlaMP_x6_SubMix_noTryps_P2_016_21.21253.21253.4	21253	3363.24	524.088	4+	2092.31	0	5.38828	0.00282392	0.0132702	47.4473	100	Confident
645	UE0001, UE0002, UE0011, UE0022	PtuFlaMP_FL2 PtuFlaMP-FL2-HExxH OS=Ulrich Eckhard; PtuFlaMP_FL2d PtuFlaMP-FL2d-HAxxH OS=Ulrich Eckhard; PtuFlaMP_HVR5 PtuFlaMP-HVR5-HExxH OS=Ulrich Eckhard; PtuFlaMP_FL1d PtuFlaMP-FL1d-HAxxH OS=Ulrich Eckhard	YVDGDGGTAA	LKIDLE; LKIDLE; LKIDLE; LKIDLE	YVKPAY; YVKPAY; YVKPAY; YVKPAY	LKIDLEYVDGDG	DGGTAAYVKPAY	dm6	145; 145; 84; 185	11	dm6 nter-YVDGDGGTAA-COOH	dm6-Nter(1)	190402_UE-CoB_H11M9_PepM500_FlaMP_x6_SubMix_noTryps_P2_016_21.mgf	190402_UE-CoB_H11M9_PepM500_FlaMP_x6_SubMix_noTryps_P2_016_21.19061.19061.2	19061	3042.09	480.231	2+	958.446	0	2.10037	0.00100866	0.00660022	20.9691	95.3782	Confident
646	P02666	CASB_BOVIN Beta-casein OS=Bos taurus OX=9913 GN=CSN2 PE=1 SV=2	QSWMHQPHQPLPPTVMFPPQSVLS	LPLPLL	LSQSKV	LPLPLLQSWMHQ	PQSVLSLSQSKV	dm6	156	13	dm6 nter-QSWM<ox>HQPHQPLPPTVM<ox>FPPQSVLS-COOH	Oxidation of M(4, 16), dm6-Nter(1)	190402_UE-CoB_H11M9_PepM500_FlaMP_x6_SubMix_noTryps_P2_016_21.mgf	190402_UE-CoB_H11M9_PepM500_FlaMP_x6_SubMix_noTryps_P2_016_21.71756.71756.3	71756	10153.1	946.146	3+	2834.41	1	0.855679	0.00080931	0.0227217	22.2915	96.6216	Confident
647	UE0021	PtuFliC PtuFliC-FL21 OS=Ulrich Eckhard	STTLVGMG	LIAANS	NFITTG	LIAANSSTTLVG	TLVGMGNFITTG	dm6	208	11	dm6 nter-STTLVGM<ox>G-COOH	Oxidation of M(7), dm6-Nter(1)	190402_UE-CoB_H11M9_PepM500_FlaMP_x6_SubMix_noTryps_P2_016_21.mgf	190402_UE-CoB_H11M9_PepM500_FlaMP_x6_SubMix_noTryps_P2_016_21.30850.30850.1	30850	4711.49	815.44	1+	814.432	0	1.01972	0.000831518	0.00857481	18.5387	100	Confident
648	P02666	CASB_BOVIN Beta-casein OS=Bos taurus OX=9913 GN=CSN2 PE=1 SV=2	VPQKAVPYPQRDMPIQA	QSKVLP	FLLYQE	QSKVLPVPQKAV	DMPIQAFLLYQE	dm6	188	1	dm6 nter-VPQK<dm6-k>AVPYPQRDMPIQA-COOH	dm6-K(4), dm6-Nter(1)	190402_UE-CoB_H11M9_PepM500_FlaMP_x6_SubMix_noTryps_P2_016_21.mgf	190402_UE-CoB_H11M9_PepM500_FlaMP_x6_SubMix_noTryps_P2_016_21.44342.44342.3	44342	6442.32	669.389	3+	2005.15	0	0.559572	0.000374571	0.0257689	32.4413	99.3151	Confident
649	UE0021	PtuFliC PtuFliC-FL21 OS=Ulrich Eckhard	SMGMYINTN		VASING	SMGMYI	MYINTNVASING	dm6	1	37	dm6 nter-SMGM<ox>YINTN-COOH	Oxidation of M(4), dm6-Nter(1)	190402_UE-CoB_H11M9_PepM500_FlaMP_x6_SubMix_noTryps_P2_016_21.mgf	190402_UE-CoB_H11M9_PepM500_FlaMP_x6_SubMix_noTryps_P2_016_21.46730.46730.1	46730	6752.72	1080.49	1+	1079.48	0	3.15608	0.00341012	0.00988235	18.8606	100	Confident
650	UE0021	PtuFliC PtuFliC-FL21 OS=Ulrich Eckhard	RIASTTTFGGRKLMDGSFGTEQFQVGSKS	LQRELD	FETISV	LQRELDRIASTT	QVGSKSFETISV	dm6	126	1	dm6 nter-RIASTTTFGGRK<dm6-k>LMDGSFGTEQFQVGSK<dm6-k>S-COOH	dm6-K(12, 28), dm6-Nter(1)	190402_UE-CoB_H11M9_PepM500_FlaMP_x6_SubMix_noTryps_P2_016_21.mgf	190402_UE-CoB_H11M9_PepM500_FlaMP_x6_SubMix_noTryps_P2_016_21.52483.52483.4	52483	7534.79	799.939	4+	3194.72	1	-0.352672	-0.000282027	0.0410089	32.0066	98.7421	Confident
651	P02666	CASB_BOVIN Beta-casein OS=Bos taurus OX=9913 GN=CSN2 PE=1 SV=2	QSWMHQPHQPLPPTVMFPPQSVLSLSQ	LPLPLL	SKVLPV	LPLPLLQSWMHQ	VLSLSQSKVLPV	dm6	156	13	dm6 nter-QSWM<ox>HQPHQPLPPTVMFPPQSVLSLSQ-COOH	Oxidation of M(4), dm6-Nter(1)	190402_UE-CoB_H11M9_PepM500_FlaMP_x6_SubMix_noTryps_P2_016_21.mgf	190402_UE-CoB_H11M9_PepM500_FlaMP_x6_SubMix_noTryps_P2_016_21.83106.83106.3	83106	11712.3	1049.87	3+	3146.59	0	0.00315553	3.31289e-06	0.0298842	20.7572	94.5205	Confident
652	P02662	CASA1_BOVIN Alpha-S1-casein OS=Bos taurus OX=9913 GN=CSN1S1 PE=1 SV=2	EGIHAQQKEPMIGVNQELA	RLHSMK	YFYPEL	RLHSMKEGIHAQ	VNQELAYFYPEL	dm6	140	5	dm6 nter-EGIHAQQK<dm6-k>EPMIGVNQELA-COOH	dm6-K(8), dm6-Nter(1)	190402_UE-CoB_H11M9_PepM500_FlaMP_x6_SubMix_noTryps_P2_016_21.mgf	190402_UE-CoB_H11M9_PepM500_FlaMP_x6_SubMix_noTryps_P2_016_21.46395.46395.	46395	6708.57	1081.09	2+	2159.17	1	0.228439	0.000246849	0.0292477	70.8619	100	Confident
653	P02666	CASB_BOVIN Beta-casein OS=Bos taurus OX=9913 GN=CSN2 PE=1 SV=2	QSWMHQPHQPLPPTVMFPPQSVLSLSQ	LPLPLL	SKVLPV	LPLPLLQSWMHQ	VLSLSQSKVLPV	dm6	156	12	dm6 nter-QSWM<ox>HQPHQPLPPTVM<ox>FPPQSVLSLSQ-COOH	Oxidation of M(4, 16), dm6-Nter(1)	190402_UE-CoB_H11M9_PepM500_FlaMP_x6_SubMix_noTryps_P2_016_21.mgf	190402_UE-CoB_H11M9_PepM500_FlaMP_x6_SubMix_noTryps_P2_016_21.79366.79366.3	79366	11193.5	1055.54	3+	3162.58	1	2.54482	0.0026853	0.0317387	44.5593	100	Confident
654	P02662	CASA1_BOVIN Alpha-S1-casein OS=Bos taurus OX=9913 GN=CSN1S1 PE=1 SV=2	RPKHPIKHQGLPQEVLNENLLR	VAVALA	FFVAPF	VAVALARPKHPI	NENLLRFFVAPF	NH2	16	86	NH2-RPK<dm6-k>HPIK<dm6-k>HQGLPQEVLNENLLR-COOH	dm6-K(3, 7)	190402_UE-CoB_H11M9_PepM500_FlaMP_x6_SubMix_noTryps_P2_016_21.mgf	190402_UE-CoB_H11M9_PepM500_FlaMP_x6_SubMix_noTryps_P2_016_21.41180.41180.3	41180	6039.04	895.545	3+	2683.6	0	3.08691	0.00276446	0.0386531	59.2082	100	Confident
655	P02666	CASB_BOVIN Beta-casein OS=Bos taurus OX=9913 GN=CSN2 PE=1 SV=2	LSQSKVLPVPQKAVPYPQRDMPIQA	PQSVLS	FLLYQE	PQSVLSLSQSKV	DMPIQAFLLYQE	NH2	180	1	NH2-LSQSK<dm6-k>VLPVPQKAVPYPQRDM<ox>PIQA-COOH	Oxidation of M(21), dm6-K(5)	190402_UE-CoB_H11M9_PepM500_FlaMP_x6_SubMix_noTryps_P2_016_21.mgf	190402_UE-CoB_H11M9_PepM500_FlaMP_x6_SubMix_noTryps_P2_016_21.56005.56005.3	56005	7998.78	947.883	3+	2839.58	1	14.1165	0.0133758	0.0328364	22.4413	96.5753	Doubtful
656	UE0021	PtuFliC PtuFliC-FL21 OS=Ulrich Eckhard	SMGMYINTN		VASING	SMGMYI	MYINTNVASING	dm6	1	37	dm6 nter-SMGM<ox>YINTN-COOH	Oxidation of M(4), dm6-Nter(1)	190402_UE-CoB_H11M9_PepM500_FlaMP_x6_SubMix_noTryps_P2_016_21.mgf	190402_UE-CoB_H11M9_PepM500_FlaMP_x6_SubMix_noTryps_P2_016_21.49992.49992.1	49992	7195.17	1080.5	1+	1079.48	0	4.29268	0.0046382	0.0131316	17.4473	100	Confident
657	P02666	CASB_BOVIN Beta-casein OS=Bos taurus OX=9913 GN=CSN2 PE=1 SV=2	SKVLPVPQKAVPYPQRDMPIQA	VLSLSQ	FLLYQE	VLSLSQSKVLPV	DMPIQAFLLYQE	dm6	183	47	dm6 nter-SK<dm6-k>VLPVPQK<dm6-k>AVPYPQRDM<ox>PIQA-COOH	Oxidation of M(18), dm6-K(2, 9), dm6-Nter(1)	190402_UE-CoB_H11M9_PepM500_FlaMP_x6_SubMix_noTryps_P2_016_21.mgf	190402_UE-CoB_H11M9_PepM500_FlaMP_x6_SubMix_noTryps_P2_016_21.46462.46462.2	46462	6717.18	1291.28	2+	2579.54	1	0.473846	0.000611629	0.0355434	68.2391	100	Confident
658	P02668	CASK_BOVIN Kappa-casein OS=Bos taurus OX=9913 GN=CSN3 PE=1 SV=1	YYQQKPVALINN	PSYGLN	QFLPYP	PSYGLNYYQQKP	VALINNQFLPYP	dm6	63	4	dm6 nter-YYQQK<dm6-k>PVALINN-COOH	dm6-K(5), dm6-Nter(1)	190402_UE-CoB_H11M9_PepM500_FlaMP_x6_SubMix_noTryps_P2_016_21.mgf	190402_UE-CoB_H11M9_PepM500_FlaMP_x6_SubMix_noTryps_P2_016_21.42463.42463.2	42463	6206.12	759.952	2+	1517.89	0	0.727582	0.000552926	0.0142474	34.5593	99.5671	Confident
659	UE0021	PtuFliC PtuFliC-FL21 OS=Ulrich Eckhard	AAGLQNNVVTSTAMTGLIAANS	QTAANE	STTLVG	QTAANEAAGLQN	LIAANSSTTLVG	dm6	186	3	dm6 nter-AAGLQNNVVTSTAMTGLIAANS-COOH	dm6-Nter(1)	190402_UE-CoB_H11M9_PepM500_FlaMP_x6_SubMix_noTryps_P2_016_21.mgf	190402_UE-CoB_H11M9_PepM500_FlaMP_x6_SubMix_noTryps_P2_016_21.87734.87734.	87734	12347.2	1070.07	2+	2137.13	1	2.6253	0.00280794	0.0217158	52.0761	100	Confident
660	P02666	CASB_BOVIN Beta-casein OS=Bos taurus OX=9913 GN=CSN2 PE=1 SV=2	QEPVLGPVRGPFPIIV	QAFLLY		QAFLLYQEPVLG	PFPIIV	dm6	209	5	dm6 nter-QEPVLGPVRGPFPIIV-COOH	dm6-Nter(1)	190402_UE-CoB_H11M9_PepM500_FlaMP_x6_SubMix_noTryps_P2_016_21.mgf	190402_UE-CoB_H11M9_PepM500_FlaMP_x6_SubMix_noTryps_P2_016_21.91251.91251.	91251	12842.1	877.042	2+	1751.06	1	6.00503	0.00526362	0.0188886	32.6761	99.5745	Confident
661	P02662	CASA1_BOVIN Alpha-S1-casein OS=Bos taurus OX=9913 GN=CSN1S1 PE=1 SV=2	FSDIPNPIGSENSEKTTMPLW	YTDAPS		YTDAPSFSDIPN	TTMPLW	dm6	194	1	dm6 nter-FSDIPNPIGSENSEK<dm6-k>TTMPLW-COOH	dm6-K(15), dm6-Nter(1)	190402_UE-CoB_H11M9_PepM500_FlaMP_x6_SubMix_noTryps_P2_016_21.mgf	190402_UE-CoB_H11M9_PepM500_FlaMP_x6_SubMix_noTryps_P2_016_21.87785.87785.3	87785	12354.4	811.091	3+	2430.24	0	3.43119	0.002783	0.0267933	21.2494	95.3947	Confident
662	P02666	CASB_BOVIN Beta-casein OS=Bos taurus OX=9913 GN=CSN2 PE=1 SV=2	FLLYQEPVLGPVRGPFPII	DMPIQA	V	DMPIQAFLLYQE	GPFPIIV	dm6	205	6	dm6 nter-FLLYQEPVLGPVRGPFPII-COOH	dm6-Nter(1)	190402_UE-CoB_H11M9_PepM500_FlaMP_x6_SubMix_noTryps_P2_016_21.mgf	190402_UE-CoB_H11M9_PepM500_FlaMP_x6_SubMix_noTryps_P2_016_21.104809.104809.3	104809	14725.7	730.44	3+	2188.29	0	5.25129	0.00383573	0.0181835	61.8709	100	Confident
663	P02666	CASB_BOVIN Beta-casein OS=Bos taurus OX=9913 GN=CSN2 PE=1 SV=2	SKVLPVPQKAVPYPQRDMPIQA	VLSLSQ	FLLYQE	VLSLSQSKVLPV	DMPIQAFLLYQE	dm6	183	25	dm6 nter-SK<dm6-k>VLPVPQK<dm6-k>AVPYPQRDMPIQA-COOH	dm6-K(2, 9), dm6-Nter(1)	190402_UE-CoB_H11M9_PepM500_FlaMP_x6_SubMix_noTryps_P2_016_21.mgf	190402_UE-CoB_H11M9_PepM500_FlaMP_x6_SubMix_noTryps_P2_016_21.52999.52999.3	52999	7602.96	855.521	3+	2563.54	0	-0.00284299	-2.43224e-06	0.0261713	95.376	100	Confident
664	UE0012	HgrFlaMP_HVR7 HgrFlaMP-HVR7-HExxH OS=Ulrich Eckhard	FHIGANAKQTI	TGNILR		TGNILRFHIGAN	NAKQTI	dm6	278	82	dm6 nter-FHIGANAK<dm6-k>QTI-COOH	dm6-K(8), dm6-Nter(1)	190402_UE-CoB_H11M9_PepM500_FlaMP_x6_SubMix_noTryps_P2_016_21.mgf	190402_UE-CoB_H11M9_PepM500_FlaMP_x6_SubMix_noTryps_P2_016_21.48386.48386.3	48386	6972.33	423.266	3+	1266.77	0	2.41631	0.00102274	0.0142232	35.6864	99.3197	Confident
665	UE0021	PtuFliC PtuFliC-FL21 OS=Ulrich Eckhard	MTGLIAANSSTTLVGMG	VVTSTA	NFITTG	VVTSTAMTGLIA	TLVGMGNFITTG	dm6	199	48	dm6 nter-MTGLIAANSSTTLVGMG-COOH	dm6-Nter(1)	190402_UE-CoB_H11M9_PepM500_FlaMP_x6_SubMix_noTryps_P2_016_21.mgf	190402_UE-CoB_H11M9_PepM500_FlaMP_x6_SubMix_noTryps_P2_016_21.85011.85011.	85011	11969.6	829.438	2+	1656.86	0	-1.41652	-0.00117491	0.0165333	43.098	100	Confident
666	UE0001, UE0002, UE0011, UE0022	PtuFlaMP_FL2 PtuFlaMP-FL2-HExxH OS=Ulrich Eckhard; PtuFlaMP_FL2d PtuFlaMP-FL2d-HAxxH OS=Ulrich Eckhard; PtuFlaMP_HVR5 PtuFlaMP-HVR5-HExxH OS=Ulrich Eckhard; PtuFlaMP_FL1d PtuFlaMP-FL1d-HAxxH OS=Ulrich Eckhard	YETQVHGAGGEYINLQ	QIRLQD; QIRLQD; QIRLQD; QIRLQD	VGARSQ; VGARSQ; VGARSQ; VGARSQ	QIRLQDYETQVH	EYINLQVGARSQ	dm6	428; 428; 367; 468	2	dm6 nter-YETQVHGAGGEYINLQ-COOH	dm6-Nter(1)	190402_UE-CoB_H11M9_PepM500_FlaMP_x6_SubMix_noTryps_P2_016_21.mgf	190402_UE-CoB_H11M9_PepM500_FlaMP_x6_SubMix_noTryps_P2_016_21.50175.50175.2	50175	7221.24	906.953	2+	1811.89	0	0.91628	0.000831022	0.0152396	66.9897	100	Confident
667	P02663	CASA2_BOVIN Alpha-S2-casein OS=Bos taurus OX=9913 GN=CSN1S2 PE=1 SV=2	YQKFPQYLQ	NEINQF	YLYQGP	NEINQFYQKFPQ	FPQYLQYLYQGP	dm6	104	7	dm6 nter-YQK<dm6-k>FPQYLQ-COOH	dm6-K(3), dm6-Nter(1)	190402_UE-CoB_H11M9_PepM500_FlaMP_x6_SubMix_noTryps_P2_016_21.mgf	190402_UE-CoB_H11M9_PepM500_FlaMP_x6_SubMix_noTryps_P2_016_21.44376.44376.2	44376	6446.56	641.877	2+	1281.74	0	0.276237	0.00017731	0.00587733	23.4679	95.7265	Confident
668	UE0021	PtuFliC PtuFliC-FL21 OS=Ulrich Eckhard	MTGLIAANSS	VVTSTA	TTLVGM	VVTSTAMTGLIA	IAANSSTTLVGM	dm6	199	4	dm6 nter-MTGLIAANSS-COOH	dm6-Nter(1)	190402_UE-CoB_H11M9_PepM500_FlaMP_x6_SubMix_noTryps_P2_016_21.mgf	190402_UE-CoB_H11M9_PepM500_FlaMP_x6_SubMix_noTryps_P2_016_21.47444.47444.1	47444	6848.79	998.543	1+	997.533	0	3.03343	0.003029	0.00653064	33.4679	100	Confident
669	P02666	CASB_BOVIN Beta-casein OS=Bos taurus OX=9913 GN=CSN2 PE=1 SV=2	SKVLPVPQKAVPYPQRDMPIQA	VLSLSQ	FLLYQE	VLSLSQSKVLPV	DMPIQAFLLYQE	NH2	183	26	NH2-SK<dm6-k>VLPVPQK<dm6-k>AVPYPQRDMPIQA-COOH	dm6-K(2, 9)	190402_UE-CoB_H11M9_PepM500_FlaMP_x6_SubMix_noTryps_P2_016_21.mgf	190402_UE-CoB_H11M9_PepM500_FlaMP_x6_SubMix_noTryps_P2_016_21.53615.53615.3	53615	7685.8	844.168	3+	2529.48	0	1.9732	0.00166571	0.030499	25.376	98.6755	Confident
670	UE0021	PtuFliC PtuFliC-FL21 OS=Ulrich Eckhard	TAQMTKNQILQQAGTSILAQANQLPQSALSLLGG	TDFALE		TDFALETAQMTK	LSLLGG	dm6	555	2	dm6 nter-TAQM<ox>TK<dm6-k>NQILQQAGTSILAQANQLPQSALSLLGG-COOH	Oxidation of M(4), dm6-K(6), dm6-Nter(1)	190402_UE-CoB_H11M9_PepM500_FlaMP_x6_SubMix_noTryps_P2_016_21.mgf	190402_UE-CoB_H11M9_PepM500_FlaMP_x6_SubMix_noTryps_P2_016_21.102354.102354.3	102354	14375.4	1194.01	3+	3577.98	1	8.68265	0.0103642	0.0294827	21.8046	96.5278	Confident
671	P02666	CASB_BOVIN Beta-casein OS=Bos taurus OX=9913 GN=CSN2 PE=1 SV=2	WMHQPHQPLPPTVMFPPQSVLSLSQ	LPLLQS	SKVLPV	LPLLQSWMHQPH	VLSLSQSKVLPV	dm6	158	16	dm6 nter-WM<ox>HQPHQPLPPTVMFPPQSVLSLSQ-COOH	Oxidation of M(2), dm6-Nter(1)	190402_UE-CoB_H11M9_PepM500_FlaMP_x6_SubMix_noTryps_P2_016_21.mgf	190402_UE-CoB_H11M9_PepM500_FlaMP_x6_SubMix_noTryps_P2_016_21.83284.83284.3	83284	11735.7	978.173	3+	2931.5	0	-0.0461798	-4.51719e-05	0.0268936	57.6955	100	Confident
672	UE0021	PtuFliC PtuFliC-FL21 OS=Ulrich Eckhard	SMGMYINTN		VASING	SMGMYI	MYINTNVASING	dm6	1	28	dm6 nter-SMGMYINTN-COOH	dm6-Nter(1)	190402_UE-CoB_H11M9_PepM500_FlaMP_x6_SubMix_noTryps_P2_016_21.mgf	190402_UE-CoB_H11M9_PepM500_FlaMP_x6_SubMix_noTryps_P2_016_21.53604.53604.1	53604	7684.34	1064.5	1+	1063.49	0	0.824829	0.000878027	0.00777514	18.8606	100	Confident
673	P02666	CASB_BOVIN Beta-casein OS=Bos taurus OX=9913 GN=CSN2 PE=1 SV=2	SKVLPVPQK	VLSLSQ	AVPYPQ	VLSLSQSKVLPV	LPVPQKAVPYPQ	NH2	183	1	NH2-SK<dm6-k>VLPVPQK<dm6-k>-COOH	dm6-K(9, 2)	190402_UE-CoB_H11M9_PepM500_FlaMP_x6_SubMix_noTryps_P2_016_21.mgf	190402_UE-CoB_H11M9_PepM500_FlaMP_x6_SubMix_noTryps_P2_016_21.19921.19921.	19921	3169.32	532.382	2+	1062.74	0	5.04269	0.00268462	0.0123452	23.098	95.7447	Confident
674	UE0021	PtuFliC PtuFliC-FL21 OS=Ulrich Eckhard	MTGLIAANSSTTLVGMGN	VVTSTA	FITTGS	VVTSTAMTGLIA	LVGMGNFITTGS	dm6	199	85	dm6 nter-MTGLIAANSSTTLVGM<ox>GN-COOH	Oxidation of M(16), dm6-Nter(1)	190402_UE-CoB_H11M9_PepM500_FlaMP_x6_SubMix_noTryps_P2_016_21.mgf	190402_UE-CoB_H11M9_PepM500_FlaMP_x6_SubMix_noTryps_P2_016_21.109383.109383.2	109383	15372.1	894.977	2+	1786.9	1	19.6741	0.0175977	0.014454	48.8606	100	Doubtful
675	UE0022	PtuFlaMP_FL1d PtuFlaMP-FL1d-HAxxH OS=Ulrich Eckhard	QQAATTLLAQANQLPQIALA	TKMQIT	LLQ	TKMQITQQAATT	PQIALALLQ	dm6	583	2	dm6 nter-QQAATTLLAQANQLPQIALA-COOH	dm6-Nter(1)	190402_UE-CoB_H11M9_PepM500_FlaMP_x6_SubMix_noTryps_P2_016_21.mgf	190402_UE-CoB_H11M9_PepM500_FlaMP_x6_SubMix_noTryps_P2_016_21.97717.97717.3	97717	13741.1	700.079	3+	2097.2	0	7.33156	0.00513264	0.0173555	92.1467	100	Confident
676	P02662	CASA1_BOVIN Alpha-S1-casein OS=Bos taurus OX=9913 GN=CSN1S1 PE=1 SV=2	RPKHPIKHQGLPQEVLNENLLR	VAVALA	FFVAPF	VAVALARPKHPI	NENLLRFFVAPF	NH2	16	86	NH2-RPK<dm6-k>HPIK<dm6-k>HQGLPQEVLNENLLR-COOH	dm6-K(3, 7)	190402_UE-CoB_H11M9_PepM500_FlaMP_x6_SubMix_noTryps_P2_016_21.mgf	190402_UE-CoB_H11M9_PepM500_FlaMP_x6_SubMix_noTryps_P2_016_21.35314.35314.6	35314	5294.36	448.275	6+	2683.6	0	1.24813	0.000559506	0.0128836	38.8606	98.6301	Confident
677	UE0012	HgrFlaMP_HVR7 HgrFlaMP-HVR7-HExxH OS=Ulrich Eckhard	YGIAGSGNTFT	QMIQAA	IDLSVF	QMIQAAYGIAGS	SGNTFTIDLSVF	dm6	17	1	dm6 nter-YGIAGSGNTFT-COOH	dm6-Nter(1)	190402_UE-CoB_H11M9_PepM500_FlaMP_x6_SubMix_noTryps_P2_016_21.mgf	190402_UE-CoB_H11M9_PepM500_FlaMP_x6_SubMix_noTryps_P2_016_21.51188.51188.2	51188	7359.38	561.291	2+	1120.56	0	5.23902	0.0029406	0.00702656	33.7675	99.5671	Confident
678	UE0001, UE0002, UE0011, UE0022	PtuFlaMP_FL2 PtuFlaMP-FL2-HExxH OS=Ulrich Eckhard; PtuFlaMP_FL2d PtuFlaMP-FL2d-HAxxH OS=Ulrich Eckhard; PtuFlaMP_HVR5 PtuFlaMP-HVR5-HExxH OS=Ulrich Eckhard; PtuFlaMP_FL1d PtuFlaMP-FL1d-HAxxH OS=Ulrich Eckhard	SGSLVDTVERD	KLFQKA; KLFQKA; KLFQKA; KLFQKA	MVKALQ; MVKALQ; MVKALQ; MVKALQ	KLFQKASGSLVD	DTVERDMVKALQ	dm6	100; 100; 39; 140	4	dm6 nter-SGSLVDTVERD-COOH	dm6-Nter(1)	190402_UE-CoB_H11M9_PepM500_FlaMP_x6_SubMix_noTryps_P2_016_21.mgf	190402_UE-CoB_H11M9_PepM500_FlaMP_x6_SubMix_noTryps_P2_016_21.35509.35509.2	35509	5319.98	606.32	2+	1210.63	0	0.85119	0.000516093	0.00476914	63.5655	100	Confident
679	P02662	CASA1_BOVIN Alpha-S1-casein OS=Bos taurus OX=9913 GN=CSN1S1 PE=1 SV=2	KEDVPSERYLG	EQKHIQ	YLEQLL	EQKHIQKEDVPS	SERYLGYLEQLL	dm6	98	1	dm6 nter-KEDVPSERYLG-COOH	dm6-Nter(1)	190402_UE-CoB_H11M9_PepM500_FlaMP_x6_SubMix_noTryps_P2_016_21.mgf	190402_UE-CoB_H11M9_PepM500_FlaMP_x6_SubMix_noTryps_P2_016_21.26086.26086.2	26086	4062.41	663.86	2+	1325.7	0	1.05201	0.000698385	0.0103328	30.5061	99.5726	Confident
680	P02666	CASB_BOVIN Beta-casein OS=Bos taurus OX=9913 GN=CSN2 PE=1 SV=2	QSWMHQPHQPLPPTVMFPPQSVLSLSQSK	LPLPLL	VLPVPQ	LPLPLLQSWMHQ	SLSQSKVLPVPQ	dm6	156	23	dm6 nter-QSWMHQPHQPLPPTVMFPPQSVLSLSQSK<dm6-k>-COOH	dm6-K(29), dm6-Nter(1)	190402_UE-CoB_H11M9_PepM500_FlaMP_x6_SubMix_noTryps_P2_016_21.mgf	190402_UE-CoB_H11M9_PepM500_FlaMP_x6_SubMix_noTryps_P2_016_21.76854.76854.2	76854	10846.9	1691.41	2+	3379.78	1	4.9783	0.00841781	0.0449286	100	100	Confident
681	P02666	CASB_BOVIN Beta-casein OS=Bos taurus OX=9913 GN=CSN2 PE=1 SV=2	WMHQPHQPLPPTVMFPPQSVLSLSQSK	LPLLQS	VLPVPQ	LPLLQSWMHQPH	SLSQSKVLPVPQ	dm6	158	17	dm6 nter-WM<ox>HQPHQPLPPTVM<ox>FPPQSVLSLSQSK<dm6-k>-COOH	Oxidation of M(2, 14), dm6-K(27), dm6-Nter(1)	190402_UE-CoB_H11M9_PepM500_FlaMP_x6_SubMix_noTryps_P2_016_21.mgf	190402_UE-CoB_H11M9_PepM500_FlaMP_x6_SubMix_noTryps_P2_016_21.70417.70417.3	70417	9966.92	1066.57	3+	3196.68	0	2.42492	0.00258635	0.0439198	32.1467	98.6842	Confident
682	P02668	CASK_BOVIN Kappa-casein OS=Bos taurus OX=9913 GN=CSN3 PE=1 SV=1	YVLSRYPSYGLN	KYIPIQ	YYQQKP	KYIPIQYVLSRY	PSYGLNYYQQKP	dm0	51	1	dm0 nter-YVLSRYPSYGLN-COOH	dm0-Nter(1)	190402_UE-CoB_H11M9_PepM500_FlaMP_x6_SubMix_noTryps_P2_016_21.mgf	190402_UE-CoB_H11M9_PepM500_FlaMP_x6_SubMix_noTryps_P2_016_21.55124.55124.2	55124	7882.74	730.383	2+	1458.75	0	0.469222	0.000342712	0.0162307	65.376	100	Confident
683	P02666	CASB_BOVIN Beta-casein OS=Bos taurus OX=9913 GN=CSN2 PE=1 SV=2	QSWMHQPHQPLPPTVMFPPQSVLSLSQSK	LPLPLL	VLPVPQ	LPLPLLQSWMHQ	SLSQSKVLPVPQ	dm6	156	23	dm6 nter-QSWMHQPHQPLPPTVMFPPQSVLSLSQSK<dm6-k>-COOH	dm6-K(29), dm6-Nter(1)	190402_UE-CoB_H11M9_PepM500_FlaMP_x6_SubMix_noTryps_P2_016_21.mgf	190402_UE-CoB_H11M9_PepM500_FlaMP_x6_SubMix_noTryps_P2_016_21.77782.77782.3	77782	10976.3	1127.61	3+	3379.78	0	2.7328	0.00308151	0.0335449	61.8046	100	Confident
684	UE0021	PtuFliC PtuFliC-FL21 OS=Ulrich Eckhard	SMGMYINT		NVASIN	SMGMYI	GMYINTNVASIN	dm6	1	2	dm6 nter-SMGMYINT-COOH	dm6-Nter(1)	190402_UE-CoB_H11M9_PepM500_FlaMP_x6_SubMix_noTryps_P2_016_21.mgf	190402_UE-CoB_H11M9_PepM500_FlaMP_x6_SubMix_noTryps_P2_016_21.56127.56127.1	56127	8015.61	950.458	1+	949.446	0	4.40147	0.0041834	0.0111715	13.7675	93.5484	Doubtful
685	UE0021	PtuFliC PtuFliC-FL21 OS=Ulrich Eckhard	MTGLIAANSSTTLVGMG	VVTSTA	NFITTG	VVTSTAMTGLIA	TLVGMGNFITTG	dm6	199	56	dm6 nter-MTGLIAANSSTTLVGM<ox>G-COOH	Oxidation of M(16), dm6-Nter(1)	190402_UE-CoB_H11M9_PepM500_FlaMP_x6_SubMix_noTryps_P2_016_21.mgf	190402_UE-CoB_H11M9_PepM500_FlaMP_x6_SubMix_noTryps_P2_016_21.73803.73803.3	73803	10431.9	558.628	3+	1672.86	0	2.54688	0.00142276	0.013232	26.0206	99.375	Confident
686	P02666	CASB_BOVIN Beta-casein OS=Bos taurus OX=9913 GN=CSN2 PE=1 SV=2	FPKYPVEPFTESQSLTLTDVENLHLPLP	KHKEMP	LLQSWM	KHKEMPFPKYPV	LHLPLPLLQSWM	dm6	126	2	dm6 nter-FPK<dm6-k>YPVEPFTESQSLTLTDVENLHLPLP-COOH	dm6-K(3), dm6-Nter(1)	190402_UE-CoB_H11M9_PepM500_FlaMP_x6_SubMix_noTryps_P2_016_21.mgf	190402_UE-CoB_H11M9_PepM500_FlaMP_x6_SubMix_noTryps_P2_016_21.100301.100301.4	100301	14095.9	820.706	4+	3278.78	0	5.94194	0.00487656	0.023653	70.4576	100	Confident
687	P02666	CASB_BOVIN Beta-casein OS=Bos taurus OX=9913 GN=CSN2 PE=1 SV=2	QSWMHQPHQPLPPTVMFPPQSVLSLSQSK	LPLPLL	VLPVPQ	LPLPLLQSWMHQ	SLSQSKVLPVPQ	dm6	156	14	dm6 nter-QSWMHQPHQPLPPTVM<ox>FPPQSVLSLSQSK<dm6-k>-COOH	Oxidation of M(16), dm6-K(29), dm6-Nter(1)	190402_UE-CoB_H11M9_PepM500_FlaMP_x6_SubMix_noTryps_P2_016_21.mgf	190402_UE-CoB_H11M9_PepM500_FlaMP_x6_SubMix_noTryps_P2_016_21.72800.72800.4	72800	10295.1	849.952	4+	3395.78	0	-0.304004	-0.000258389	0.0211861	93.5655	100	Confident
688	P02666	CASB_BOVIN Beta-casein OS=Bos taurus OX=9913 GN=CSN2 PE=1 SV=2	FLLYQEPVLGPVR	DMPIQA	GPFPII	DMPIQAFLLYQE	VLGPVRGPFPII	dm6	205	1	dm6 nter-FLLYQEPVLGPVR-COOH	dm6-Nter(1)	190402_UE-CoB_H11M9_PepM500_FlaMP_x6_SubMix_noTryps_P2_016_21.mgf	190402_UE-CoB_H11M9_PepM500_FlaMP_x6_SubMix_noTryps_P2_016_21.79734.79734.3	79734	11243.5	522.316	3+	1563.92	0	0.891711	0.000465754	0.00819193	38.2391	98.6395	Confident
689	UE0001, UE0002, UE0011, UE0022	PtuFlaMP_FL2 PtuFlaMP-FL2-HExxH OS=Ulrich Eckhard; PtuFlaMP_FL2d PtuFlaMP-FL2d-HAxxH OS=Ulrich Eckhard; PtuFlaMP_HVR5 PtuFlaMP-HVR5-HExxH OS=Ulrich Eckhard; PtuFlaMP_FL1d PtuFlaMP-FL1d-HAxxH OS=Ulrich Eckhard	YVDGDGGTAA	LKIDLE; LKIDLE; LKIDLE; LKIDLE	YVKPAY; YVKPAY; YVKPAY; YVKPAY	LKIDLEYVDGDG	DGGTAAYVKPAY	dm6	145; 145; 84; 185	11	dm6 nter-YVDGDGGTAA-COOH	dm6-Nter(1)	190402_UE-CoB_H11M9_PepM500_FlaMP_x6_SubMix_noTryps_P2_016_21.mgf	190402_UE-CoB_H11M9_PepM500_FlaMP_x6_SubMix_noTryps_P2_016_21.18861.18861.	18861	3011.82	480.231	2+	958.446	0	2.33455	0.00112112	0.0036995	20.7572	95.279	Confident
690	P02666	CASB_BOVIN Beta-casein OS=Bos taurus OX=9913 GN=CSN2 PE=1 SV=2	VVVPPFLQPEVMG	PLTQTP	VSKVKE	PLTQTPVVVPPF	QPEVMGVSKVKE	dm6	97	2	dm6 nter-VVVPPFLQPEVMG-COOH	dm6-Nter(1)	190402_UE-CoB_H11M9_PepM500_FlaMP_x6_SubMix_noTryps_P2_016_21.mgf	190402_UE-CoB_H11M9_PepM500_FlaMP_x6_SubMix_noTryps_P2_016_21.99950.99950.1	99950	14050	1445.83	1+	1444.82	0	0.964557	0.00139458	0.0170841	30.5552	100	Confident
691	P02666	CASB_BOVIN Beta-casein OS=Bos taurus OX=9913 GN=CSN2 PE=1 SV=2	VVVPPFLQPEVMGVSKVKEAMAPK	PLTQTP	HKEMPF	PLTQTPVVVPPF	EAMAPKHKEMPF	dm6	97	6	dm6 nter-VVVPPFLQPEVMGVSK<dm6-k>VK<dm6-k>EAMAPK<dm6-k>-COOH	dm6-K(16, 18, 24), dm6-Nter(1)	190402_UE-CoB_H11M9_PepM500_FlaMP_x6_SubMix_noTryps_P2_016_21.mgf	190402_UE-CoB_H11M9_PepM500_FlaMP_x6_SubMix_noTryps_P2_016_21.80928.80928.4	80928	11408.5	679.927	4+	2715.67	0	1.55353	0.00105629	0.0194777	90.5552	100	Confident
692	P02666	CASB_BOVIN Beta-casein OS=Bos taurus OX=9913 GN=CSN2 PE=1 SV=2	LLQSWMHQPHQPLPPTVMFPPQSVLSLSQ	LHLPLP	SKVLPV	LHLPLPLLQSWM	VLSLSQSKVLPV	dm6	154	12	dm6 nter-LLQSWMHQPHQPLPPTVM<ox>FPPQSVLSLSQ-COOH	Oxidation of M(18), dm6-Nter(1)	190402_UE-CoB_H11M9_PepM500_FlaMP_x6_SubMix_noTryps_P2_016_21.mgf	190402_UE-CoB_H11M9_PepM500_FlaMP_x6_SubMix_noTryps_P2_016_21.88277.88277.3	88277	12423.1	1125.26	3+	3372.76	0	2.0209	0.00227404	0.03414	69.5861	100	Confident
693	P02666	CASB_BOVIN Beta-casein OS=Bos taurus OX=9913 GN=CSN2 PE=1 SV=2	LSQSKVLPVPQKAVPYPQRDMPIQA	PQSVLS	FLLYQE	PQSVLSLSQSKV	DMPIQAFLLYQE	dm6	180	10	dm6 nter-LSQSK<dm6-k>VLPVPQK<dm6-k>AVPYPQRDMPIQA-COOH	dm6-K(5, 12), dm6-Nter(1)	190402_UE-CoB_H11M9_PepM500_FlaMP_x6_SubMix_noTryps_P2_016_21.mgf	190402_UE-CoB_H11M9_PepM500_FlaMP_x6_SubMix_noTryps_P2_016_21.57566.57566.3	57566	8209.2	964.914	3+	2891.72	0	1.8142	0.00175055	0.028512	71.0237	100	Confident
694	P02666	CASB_BOVIN Beta-casein OS=Bos taurus OX=9913 GN=CSN2 PE=1 SV=2	WMHQPHQPLPPTVMFPPQSVLSLSQSK	LPLLQS	VLPVPQ	LPLLQSWMHQPH	SLSQSKVLPVPQ	dm6	158	10	dm6 nter-WMHQPHQPLPPTVM<ox>FPPQSVLSLSQSK<dm6-k>-COOH	Oxidation of M(14), dm6-K(27), dm6-Nter(1)	190402_UE-CoB_H11M9_PepM500_FlaMP_x6_SubMix_noTryps_P2_016_21.mgf	190402_UE-CoB_H11M9_PepM500_FlaMP_x6_SubMix_noTryps_P2_016_21.70580.70580.3	70580	9989.92	1061.24	3+	3180.69	0	2.21129	0.0023467	0.027524	100	100	Confident
695	P02662	CASA1_BOVIN Alpha-S1-casein OS=Bos taurus OX=9913 GN=CSN1S1 PE=1 SV=2	RPKHPIKHQGLPQEVLNENLLR	VAVALA	FFVAPF	VAVALARPKHPI	NENLLRFFVAPF	NH2	16	86	NH2-RPK<dm6-k>HPIK<dm6-k>HQGLPQEVLNENLLR-COOH	dm6-K(3, 7)	190402_UE-CoB_H11M9_PepM500_FlaMP_x6_SubMix_noTryps_P2_016_21.mgf	190402_UE-CoB_H11M9_PepM500_FlaMP_x6_SubMix_noTryps_P2_016_21.34211.34211.5	34211	5150.14	537.931	5+	2683.6	1	3.76694	0.00202559	0.0127275	67.6955	100	Confident
696	P02668	CASK_BOVIN Kappa-casein OS=Bos taurus OX=9913 GN=CSN3 PE=1 SV=1	FLPYPYYAKPAAV	ALINNQ	RSPAQI	ALINNQFLPYPY	AKPAAVRSPAQI	dm6	76	2	dm6 nter-FLPYPYYAK<dm6-k>PAAV-COOH	dm6-K(9), dm6-Nter(1)	190402_UE-CoB_H11M9_PepM500_FlaMP_x6_SubMix_noTryps_P2_016_21.mgf	190402_UE-CoB_H11M9_PepM500_FlaMP_x6_SubMix_noTryps_P2_016_21.68427.68427.	68427	9695.99	784.966	2+	1566.91	1	1.1648	0.000913746	0.0157607	52.0761	100	Confident
697	UE0001, UE0002, UE0011, UE0022	PtuFlaMP_FL2 PtuFlaMP-FL2-HExxH OS=Ulrich Eckhard; PtuFlaMP_FL2d PtuFlaMP-FL2d-HAxxH OS=Ulrich Eckhard; PtuFlaMP_HVR5 PtuFlaMP-HVR5-HExxH OS=Ulrich Eckhard; PtuFlaMP_FL1d PtuFlaMP-FL1d-HAxxH OS=Ulrich Eckhard	YVKPAYSGGQAVQMV	DGGTAA; DGGTAA; DGGTAA; DGGTAA	MVIDKG; MVIDKG; MVIDKG; MVIDKG	DGGTAAYVKPAY	QAVQMVMVIDKG	dm6	155; 155; 94; 195	3	dm6 nter-YVK<dm6-k>PAYSGGQAVQM<ox>V-COOH	Oxidation of M(14), dm6-K(3), dm6-Nter(1)	190402_UE-CoB_H11M9_PepM500_FlaMP_x6_SubMix_noTryps_P2_016_21.mgf	190402_UE-CoB_H11M9_PepM500_FlaMP_x6_SubMix_noTryps_P2_016_21.35284.35284.	35284	5290.4	841.466	2+	1680.92	0	-0.783354	-0.000659166	0.0182664	47.4473	100	Confident
698	P02666	CASB_BOVIN Beta-casein OS=Bos taurus OX=9913 GN=CSN2 PE=1 SV=2	VENLHLPLPLLQS	SLTLTD	WMHQPH	SLTLTDVENLHL	LPLLQSWMHQPH	dm6	145	8	dm6 nter-VENLHLPLPLLQS-COOH	dm6-Nter(1)	190402_UE-CoB_H11M9_PepM500_FlaMP_x6_SubMix_noTryps_P2_016_21.mgf	190402_UE-CoB_H11M9_PepM500_FlaMP_x6_SubMix_noTryps_P2_016_21.88752.88752.3	88752	12490.2	502.976	3+	1505.9	0	1.69066	0.000850362	0.0163173	30.9151	98.6301	Confident
699	UE0021	PtuFliC PtuFliC-FL21 OS=Ulrich Eckhard	MTGLIAANS	VVTSTA	STTLVG	VVTSTAMTGLIA	LIAANSSTTLVG	dm6	199	7	dm6 nter-M<ox>TGLIAANS-COOH	Oxidation of M(1), dm6-Nter(1)	190402_UE-CoB_H11M9_PepM500_FlaMP_x6_SubMix_noTryps_P2_016_21.mgf	190402_UE-CoB_H11M9_PepM500_FlaMP_x6_SubMix_noTryps_P2_016_21.36886.36886.1	36886	5490.45	927.503	1+	926.496	0	0.456964	0.000423835	0.01096	23.3724	100	Confident
700	UE0022	PtuFlaMP_FL1d PtuFlaMP-FL1d-HAxxH OS=Ulrich Eckhard	ATTLLAQANQLPQIALA	QITQQA	LLQ	QITQQAATTLLA	PQIALALLQ	dm6	586	19	dm6 nter-ATTLLAQANQLPQIALA-COOH	dm6-Nter(1)	190402_UE-CoB_H11M9_PepM500_FlaMP_x6_SubMix_noTryps_P2_016_21.mgf	190402_UE-CoB_H11M9_PepM500_FlaMP_x6_SubMix_noTryps_P2_016_21.95954.95954.2	95954	13494.3	886.032	2+	1770.05	0	1.9401	0.00171899	0.0123909	60	100	Confident
701	P02666	CASB_BOVIN Beta-casein OS=Bos taurus OX=9913 GN=CSN2 PE=1 SV=2	VLPVPQKAVPYPQRDMPIQA	SLSQSK	FLLYQE	SLSQSKVLPVPQ	DMPIQAFLLYQE	dm6	185	15	dm6 nter-VLPVPQK<dm6-k>AVPYPQRDMPIQA-COOH	dm6-K(7), dm6-Nter(1)	190402_UE-CoB_H11M9_PepM500_FlaMP_x6_SubMix_noTryps_P2_016_21.mgf	190402_UE-CoB_H11M9_PepM500_FlaMP_x6_SubMix_noTryps_P2_016_21.62250.62250.3	62250	8852.28	772.458	3+	2314.35	0	0.345261	0.0002667	0.0250712	47.2125	100	Confident
702	P02662	CASA1_BOVIN Alpha-S1-casein OS=Bos taurus OX=9913 GN=CSN1S1 PE=1 SV=2	RPKHPIKHQGLPQEVLNENLLR	VAVALA	FFVAPF	VAVALARPKHPI	NENLLRFFVAPF	NH2	16	86	NH2-RPK<dm6-k>HPIK<dm6-k>HQGLPQEVLNENLLR-COOH	dm6-K(3, 7)	190402_UE-CoB_H11M9_PepM500_FlaMP_x6_SubMix_noTryps_P2_016_21.mgf	190402_UE-CoB_H11M9_PepM500_FlaMP_x6_SubMix_noTryps_P2_016_21.36653.36653.5	36653	5461.75	537.729	5+	2683.6	0	1.28365	0.000690257	0.0135209	61.0791	100	Confident
703	UE0021	PtuFliC PtuFliC-FL21 OS=Ulrich Eckhard	MTGLIAANSSTTLVGMG	VVTSTA	NFITTG	VVTSTAMTGLIA	TLVGMGNFITTG	dm6	199	48	dm6 nter-MTGLIAANSSTTLVGMG-COOH	dm6-Nter(1)	190402_UE-CoB_H11M9_PepM500_FlaMP_x6_SubMix_noTryps_P2_016_21.mgf	190402_UE-CoB_H11M9_PepM500_FlaMP_x6_SubMix_noTryps_P2_016_21.90353.90353.	90353	12714.3	829.941	2+	1656.86	1	0.31402	0.00026046	0.0166247	34.2022	99.5652	Confident
704	UE0021	PtuFliC PtuFliC-FL21 OS=Ulrich Eckhard	VGSFFGEDMGAETYE	ETISVS	LKNQTA	ETISVSVGSFFG	GAETYELKNQTA	dm6	162	4	dm6 nter-VGSFFGEDM<ox>GAETYE-COOH	Oxidation of M(9), dm6-Nter(1)	190402_UE-CoB_H11M9_PepM500_FlaMP_x6_SubMix_noTryps_P2_016_21.mgf	190402_UE-CoB_H11M9_PepM500_FlaMP_x6_SubMix_noTryps_P2_016_21.80622.80622.	80622	11365.7	845.382	2+	1687.71	1	18.9715	0.0160283	0.014532	27.4473	99.1379	Doubtful
705	UE0022	PtuFlaMP_FL1d PtuFlaMP-FL1d-HAxxH OS=Ulrich Eckhard	QRSLSKATAGLNSAMEKLSSG	TTALYG	LRINSA	TTALYGQRSLSK	EKLSSGLRINSA	dm6	13	4	dm6 nter-QRSLSK<dm6-k>ATAGLNSAMEK<dm6-k>LSSG-COOH	dm6-K(6, 17), dm6-Nter(1)	190402_UE-CoB_H11M9_PepM500_FlaMP_x6_SubMix_noTryps_P2_016_21.mgf	190402_UE-CoB_H11M9_PepM500_FlaMP_x6_SubMix_noTryps_P2_016_21.43298.43298.3	43298	6311	746.77	3+	2237.29	0	-0.463217	-0.000345917	0.0199615	100	100	Confident
706	P02662	CASA1_BOVIN Alpha-S1-casein OS=Bos taurus OX=9913 GN=CSN1S1 PE=1 SV=2	RPKHPIKHQGLPQEVLNENL	VAVALA	LRFFVA	VAVALARPKHPI	VLNENLLRFFVA	dm6	16	30	dm6 nter-RPK<dm6-k>HPIK<dm6-k>HQGLPQEVLNENL-COOH	dm6-K(3, 7), dm6-Nter(1)	190402_UE-CoB_H11M9_PepM500_FlaMP_x6_SubMix_noTryps_P2_016_21.mgf	190402_UE-CoB_H11M9_PepM500_FlaMP_x6_SubMix_noTryps_P2_016_21.34193.34193.4	34193	5147.85	613.379	4+	2448.48	1	0.820166	0.000502866	0.0165707	32.2915	99.2958	Confident
707	P02666	CASB_BOVIN Beta-casein OS=Bos taurus OX=9913 GN=CSN2 PE=1 SV=2	LLQSWMHQPHQPLPPTVMFPPQSVLS	LHLPLP	LSQSKV	LHLPLPLLQSWM	PQSVLSLSQSKV	dm6	154	11	dm6 nter-LLQSWMHQPHQPLPPTVMFPPQSVLS-COOH	dm6-Nter(1)	190402_UE-CoB_H11M9_PepM500_FlaMP_x6_SubMix_noTryps_P2_016_21.mgf	190402_UE-CoB_H11M9_PepM500_FlaMP_x6_SubMix_noTryps_P2_016_21.86297.86297.4	86297	12146.4	758.155	4+	3028.59	0	0.507097	0.000384458	0.0230351	39.2082	98.6014	Confident
708	UE0021	PtuFliC PtuFliC-FL21 OS=Ulrich Eckhard	QAGTSILAQANQLPQSALS	KNQILQ	LLGG	KNQILQQAGTSI	PQSALSLLGG	dm6	566	4	dm6 nter-QAGTSILAQANQLPQSALS-COOH	dm6-Nter(1)	190402_UE-CoB_H11M9_PepM500_FlaMP_x6_SubMix_noTryps_P2_016_21.mgf	190402_UE-CoB_H11M9_PepM500_FlaMP_x6_SubMix_noTryps_P2_016_21.77470.77470.2	77470	10933.3	967.036	2+	1931.05	1	0.633658	0.000612452	0.014593	85.6864	100	Confident
709	P0AC33, P14407	FUMA_ECOLI Fumarate hydratase class I, aerobic OS=Escherichia coli (strain K12) OX=83333 GN=fumA PE=1 SV=2; FUMB_ECOLI Fumarate hydratase class I, anaerobic OS=Escherichia coli (strain K12) OX=83333 GN=fumB PE=1 SV=2	KTYLYQETKALLTPG	GGGSAN; GGGSAN	KLKNYL; KLKNFL	GGGSANKTYLYQ	ALLTPGKLKNYL	dm0	192; 192	1	dm0 nter-KTYLYQETK<dm0-k>ALLTPG-COOH	dm0-K(9), dm0-Nter(1)	190402_UE-CoB_H11M9_PepM500_FlaMP_x6_SubMix_noTryps_P2_016_21.mgf	190402_UE-CoB_H11M9_PepM500_FlaMP_x6_SubMix_noTryps_P2_016_21.66448.66448.	66448	9427.56	891.499	2+	1781	0	-7.57431	-0.00675255	0.0327772	24.318	96.5517	Doubtful
710	P02666	CASB_BOVIN Beta-casein OS=Bos taurus OX=9913 GN=CSN2 PE=1 SV=2	LVYPFPGPIPNSLPQNIPPLTQTP	FAQTQS	VVVPPF	FAQTQSLVYPFP	PLTQTPVVVPPF	dm6	73	23	dm6 nter-LVYPFPGPIPNSLPQNIPPLTQTP-COOH	dm6-Nter(1)	190402_UE-CoB_H11M9_PepM500_FlaMP_x6_SubMix_noTryps_P2_016_21.mgf	190402_UE-CoB_H11M9_PepM500_FlaMP_x6_SubMix_noTryps_P2_016_21.106392.106392.3	106392	14950.6	878.832	3+	2633.47	0	2.20281	0.00193589	0.0186996	23.279	97.1831	Confident
711	UE0022	PtuFlaMP_FL1d PtuFlaMP-FL1d-HAxxH OS=Ulrich Eckhard	ITQQAATTLLAQANQLPQIALA	ELTKMQ	LLQ	ELTKMQITQQAA	PQIALALLQ	dm6	581	5	dm6 nter-ITQQAATTLLAQANQLPQIALA-COOH	dm6-Nter(1)	190402_UE-CoB_H11M9_PepM500_FlaMP_x6_SubMix_noTryps_P2_016_21.mgf	190402_UE-CoB_H11M9_PepM500_FlaMP_x6_SubMix_noTryps_P2_016_21.101842.101842.2	101842	14303.7	1156.68	2+	2311.33	0	6.92883	0.00801439	0.0222701	69.2082	100	Confident
712	P02666	CASB_BOVIN Beta-casein OS=Bos taurus OX=9913 GN=CSN2 PE=1 SV=2	QSWMHQPHQPLPPTVMFPPQSVLSLS	LPLPLL	QSKVLP	LPLPLLQSWMHQ	SVLSLSQSKVLP	dm6	156	3	dm6 nter-QSWMHQPHQPLPPTVM<ox>FPPQSVLSLS-COOH	Oxidation of M(16), dm6-Nter(1)	190402_UE-CoB_H11M9_PepM500_FlaMP_x6_SubMix_noTryps_P2_016_21.mgf	190402_UE-CoB_H11M9_PepM500_FlaMP_x6_SubMix_noTryps_P2_016_21.82020.82020.3	82020	11560.1	1007.19	3+	3018.53	0	5.01948	0.00505554	0.0312005	48.8606	100	Confident
713	P02666	CASB_BOVIN Beta-casein OS=Bos taurus OX=9913 GN=CSN2 PE=1 SV=2	WMHQPHQPLPPTVMFPPQSVLSLSQ	LPLLQS	SKVLPV	LPLLQSWMHQPH	VLSLSQSKVLPV	dm6	158	21	dm6 nter-WMHQPHQPLPPTVM<ox>FPPQSVLSLSQ-COOH	Oxidation of M(14), dm6-Nter(1)	190402_UE-CoB_H11M9_PepM500_FlaMP_x6_SubMix_noTryps_P2_016_21.mgf	190402_UE-CoB_H11M9_PepM500_FlaMP_x6_SubMix_noTryps_P2_016_21.80466.80466.4	80466	11344	733.884	4+	2931.5	0	2.11062	0.00154895	0.0149879	19.2082	92.2078	Confident
714	P02666	CASB_BOVIN Beta-casein OS=Bos taurus OX=9913 GN=CSN2 PE=1 SV=2	SKVLPVPQKAVPYPQRDMPIQA	VLSLSQ	FLLYQE	VLSLSQSKVLPV	DMPIQAFLLYQE	dm6	183	25	dm6 nter-SK<dm6-k>VLPVPQK<dm6-k>AVPYPQRDMPIQA-COOH	dm6-K(2, 9), dm6-Nter(1)	190402_UE-CoB_H11M9_PepM500_FlaMP_x6_SubMix_noTryps_P2_016_21.mgf	190402_UE-CoB_H11M9_PepM500_FlaMP_x6_SubMix_noTryps_P2_016_21.53021.53021.2	53021	7605.7	1282.78	2+	2563.54	0	1.44991	0.00185991	0.037069	100	100	Confident
715	P02666	CASB_BOVIN Beta-casein OS=Bos taurus OX=9913 GN=CSN2 PE=1 SV=2	WMHQPHQPLPPTVMFPPQSVLS	LPLLQS	LSQSKV	LPLLQSWMHQPH	PQSVLSLSQSKV	dm6	158	11	dm6 nter-WMHQPHQPLPPTVM<ox>FPPQSVLS-COOH	Oxidation of M(14), dm6-Nter(1)	190402_UE-CoB_H11M9_PepM500_FlaMP_x6_SubMix_noTryps_P2_016_21.mgf	190402_UE-CoB_H11M9_PepM500_FlaMP_x6_SubMix_noTryps_P2_016_21.72075.72075.4	72075	10196.5	651.839	4+	2603.32	0	1.71128	0.00111547	0.0179253	33.3724	99.3377	Confident
716	P02666	CASB_BOVIN Beta-casein OS=Bos taurus OX=9913 GN=CSN2 PE=1 SV=2	SLTLTDVENLH	PFTESQ	LPLPLL	PFTESQSLTLTD	DVENLHLPLPLL	dm6	139	3	dm6 nter-SLTLTDVENLH-COOH	dm6-Nter(1)	190402_UE-CoB_H11M9_PepM500_FlaMP_x6_SubMix_noTryps_P2_016_21.mgf	190402_UE-CoB_H11M9_PepM500_FlaMP_x6_SubMix_noTryps_P2_016_21.61914.61914.	61914	8807.34	638.856	2+	1274.69	1	0.272476	0.000173936	0.00457812	81.3668	100	Confident
717	UE0021	PtuFliC PtuFliC-FL21 OS=Ulrich Eckhard	MTGLIAANSSTTLVGMGN	VVTSTA	FITTGS	VVTSTAMTGLIA	LVGMGNFITTGS	dm6	199	55	dm6 nter-MTGLIAANSSTTLVGMGN-COOH	dm6-Nter(1)	190402_UE-CoB_H11M9_PepM500_FlaMP_x6_SubMix_noTryps_P2_016_21.mgf	190402_UE-CoB_H11M9_PepM500_FlaMP_x6_SubMix_noTryps_P2_016_21.81404.81404.3	81404	11474.6	591.311	3+	1770.91	0	3.18756	0.00188483	0.00950932	68.8606	100	Confident
718	UE0022	PtuFlaMP_FL1d PtuFlaMP-FL1d-HAxxH OS=Ulrich Eckhard	TTALYGQRSLSKA	MKIATN	TAGLNS	MKIATNTTALYG	RSLSKATAGLNS	dm6	7	2	dm6 nter-TTALYGQRSLSK<dm6-k>A-COOH	dm6-K(12), dm6-Nter(1)	190402_UE-CoB_H11M9_PepM500_FlaMP_x6_SubMix_noTryps_P2_016_21.mgf	190402_UE-CoB_H11M9_PepM500_FlaMP_x6_SubMix_noTryps_P2_016_21.23752.23752.2	23752	3731.36	732.447	2+	1462.88	0	0.384341	0.000281509	0.0197068	42.84	100	Confident
719	P02662	CASA1_BOVIN Alpha-S1-casein OS=Bos taurus OX=9913 GN=CSN1S1 PE=1 SV=2	RPKHPIKHQGLPQEVLNENLLR	VAVALA	FFVAPF	VAVALARPKHPI	NENLLRFFVAPF	NH2	16	86	NH2-RPK<dm6-k>HPIK<dm6-k>HQGLPQEVLNENLLR-COOH	dm6-K(3, 7)	190402_UE-CoB_H11M9_PepM500_FlaMP_x6_SubMix_noTryps_P2_016_21.mgf	190402_UE-CoB_H11M9_PepM500_FlaMP_x6_SubMix_noTryps_P2_016_21.42256.42256.3	42256	6178.73	895.875	3+	2683.6	1	-0.9785	-0.000876288	0.0332555	73.098	100	Confident
720	P02666	CASB_BOVIN Beta-casein OS=Bos taurus OX=9913 GN=CSN2 PE=1 SV=2	SLTLTDVEN	PFTESQ	LHLPLP	PFTESQSLTLTD	LTDVENLHLPLP	dm6	139	2	dm6 nter-SLTLTDVEN-COOH	dm6-Nter(1)	190402_UE-CoB_H11M9_PepM500_FlaMP_x6_SubMix_noTryps_P2_016_21.mgf	190402_UE-CoB_H11M9_PepM500_FlaMP_x6_SubMix_noTryps_P2_016_21.55335.55335.2	55335	7910.13	513.283	2+	1024.55	0	0.426969	0.000219156	0.00540733	20.4576	95.2174	Confident
721	UE0021	PtuFliC PtuFliC-FL21 OS=Ulrich Eckhard	TISVSVGS	GSKSFE	FFGEDM	GSKSFETISVSV	SVSVGSFFGEDM	dm6	157	1	dm6 nter-TISVSVGS-COOH	dm6-Nter(1)	190402_UE-CoB_H11M9_PepM500_FlaMP_x6_SubMix_noTryps_P2_016_21.mgf	190402_UE-CoB_H11M9_PepM500_FlaMP_x6_SubMix_noTryps_P2_016_21.42362.42362.1	42362	6192.8	783.467	1+	782.46	0	0.49579	0.000388435	0.00599476	15.0864	93.5484	Doubtful
722	P02666	CASB_BOVIN Beta-casein OS=Bos taurus OX=9913 GN=CSN2 PE=1 SV=2	YQEPVLGPV	IQAFLL	RGPFPI	IQAFLLYQEPVL	PVLGPVRGPFPI	dm6	208	1	dm6 nter-YQEPVLGPV-COOH	dm6-Nter(1)	190402_UE-CoB_H11M9_PepM500_FlaMP_x6_SubMix_noTryps_P2_016_21.mgf	190402_UE-CoB_H11M9_PepM500_FlaMP_x6_SubMix_noTryps_P2_016_21.61989.61989.1	61989	8817.19	1035.59	1+	1034.59	0	0.24397	0.000252654	0.00773171	31.0237	100	Confident
723	UE0021	PtuFliC PtuFliC-FL21 OS=Ulrich Eckhard	FFGEDMGAETYELKNQTAANEAAGLQNN	SVSVGS	VVTSTA	SVSVGSFFGEDM	AGLQNNVVTSTA	dm6	165	1	dm6 nter-FFGEDMGAETYELK<dm6-k>NQTAANEAAGLQNN-COOH	dm6-K(14), dm6-Nter(1)	190402_UE-CoB_H11M9_PepM500_FlaMP_x6_SubMix_noTryps_P2_016_21.mgf	190402_UE-CoB_H11M9_PepM500_FlaMP_x6_SubMix_noTryps_P2_016_21.71727.71727.3	71727	10149.2	1034.83	3+	3100.47	1	-1.18629	-0.00122721	0.0275778	72.6761	100	Confident
724	P02663	CASA2_BOVIN Alpha-S2-casein OS=Bos taurus OX=9913 GN=CSN1S2 PE=1 SV=2	YLYQGPIVLNPWDQVKRNAVPITPTLNREQL	FPQYLQ	STSEEN	FPQYLQYLYQGP	LNREQLSTSEEN	dm6	113	2	dm6 nter-YLYQGPIVLNPWDQVK<dm6-k>RNAVPITPTLNREQL-COOH	dm6-K(16), dm6-Nter(1)	190402_UE-CoB_H11M9_PepM500_FlaMP_x6_SubMix_noTryps_P2_016_21.mgf	190402_UE-CoB_H11M9_PepM500_FlaMP_x6_SubMix_noTryps_P2_016_21.83045.83045.4	83045	11703.8	927.036	4+	3703.09	1	6.58932	0.00610685	0.0251017	37.9588	98.7013	Confident
725	P02662	CASA1_BOVIN Alpha-S1-casein OS=Bos taurus OX=9913 GN=CSN1S1 PE=1 SV=2	RPKHPIKHQGLPQEVLNE	VAVALA	NLLRFF	VAVALARPKHPI	QEVLNENLLRFF	dm6	16	42	dm6 nter-RPK<dm6-k>HPIK<dm6-k>HQGLPQEVLNE-COOH	dm6-K(3, 7), dm6-Nter(1)	190402_UE-CoB_H11M9_PepM500_FlaMP_x6_SubMix_noTryps_P2_016_21.mgf	190402_UE-CoB_H11M9_PepM500_FlaMP_x6_SubMix_noTryps_P2_016_21.24562.24562.3	24562	3840.73	741.457	3+	2221.35	0	-2.15267	-0.00159611	0.018377	25.2288	98.5915	Confident
726	UE0021	PtuFliC PtuFliC-FL21 OS=Ulrich Eckhard	TAQMTKNQILQQAGTSILAQANQLPQSALS	TDFALE	LLGG	TDFALETAQMTK	PQSALSLLGG	dm6	555	2	dm6 nter-TAQMTK<dm6-k>NQILQQAGTSILAQANQLPQSALS-COOH	dm6-K(6), dm6-Nter(1)	190402_UE-CoB_H11M9_PepM500_FlaMP_x6_SubMix_noTryps_P2_016_21.mgf	190402_UE-CoB_H11M9_PepM500_FlaMP_x6_SubMix_noTryps_P2_016_21.86521.86521.3	86521	12177.6	1075.27	3+	3221.77	1	1.21195	0.00130276	0.0309357	77.2125	100	Confident
727	UE0012	HgrFlaMP_HVR7 HgrFlaMP-HVR7-HExxH OS=Ulrich Eckhard	FHIGANAKQTI	TGNILR		TGNILRFHIGAN	NAKQTI	dm6	278	82	dm6 nter-FHIGANAK<dm6-k>QTI-COOH	dm6-K(8), dm6-Nter(1)	190402_UE-CoB_H11M9_PepM500_FlaMP_x6_SubMix_noTryps_P2_016_21.mgf	190402_UE-CoB_H11M9_PepM500_FlaMP_x6_SubMix_noTryps_P2_016_21.50129.50129.3	50129	7214.73	423.266	3+	1266.77	0	2.06723	0.000874987	0.0152235	26.7778	99.3243	Confident
728	UE0022	PtuFlaMP_FL1d PtuFlaMP-FL1d-HAxxH OS=Ulrich Eckhard	ATTLLAQANQLPQIAL	QITQQA	ALLQ	QITQQAATTLLA	LPQIALALLQ	dm6	586	5	dm6 nter-ATTLLAQANQLPQIAL-COOH	dm6-Nter(1)	190402_UE-CoB_H11M9_PepM500_FlaMP_x6_SubMix_noTryps_P2_016_21.mgf	190402_UE-CoB_H11M9_PepM500_FlaMP_x6_SubMix_noTryps_P2_016_21.96836.96836.2	96836	13616	850.516	2+	1699.01	0	5.02573	0.00427444	0.0104353	54.8149	100	Confident
729	P02666	CASB_BOVIN Beta-casein OS=Bos taurus OX=9913 GN=CSN2 PE=1 SV=2	QSWMHQPHQPLPPTVMFPPQSVLSLSQ	LPLPLL	SKVLPV	LPLPLLQSWMHQ	VLSLSQSKVLPV	dm6	156	19	dm6 nter-QSWMHQPHQPLPPTVMFPPQSVLSLSQ-COOH	dm6-Nter(1)	190402_UE-CoB_H11M9_PepM500_FlaMP_x6_SubMix_noTryps_P2_016_21.mgf	190402_UE-CoB_H11M9_PepM500_FlaMP_x6_SubMix_noTryps_P2_016_21.87089.87089.3	87089	12256.8	1044.54	3+	3130.59	0	2.60244	0.00271835	0.029655	43.3724	100	Confident
730	P02666	CASB_BOVIN Beta-casein OS=Bos taurus OX=9913 GN=CSN2 PE=1 SV=2	QSWMHQPHQPLPPTVMFPPQSVLSLSQ	LPLPLL	SKVLPV	LPLPLLQSWMHQ	VLSLSQSKVLPV	pyr	156	4	pyro-QSWM<ox>HQPHQPLPPTVMFPPQSVLSLSQ-COOH	Oxidation of M(4), Pyrolidone from Q(1)	190402_UE-CoB_H11M9_PepM500_FlaMP_x6_SubMix_noTryps_P2_016_21.mgf	190402_UE-CoB_H11M9_PepM500_FlaMP_x6_SubMix_noTryps_P2_016_21.95371.95371.3	95371	13415.2	1032.84	3+	3095.5	0	2.35617	0.00243355	0.029329	45.2288	100	Confident
731	P02662	CASA1_BOVIN Alpha-S1-casein OS=Bos taurus OX=9913 GN=CSN1S1 PE=1 SV=2	KEGIHAQQKEPMIGVNQELA	ERLHSM	YFYPEL	ERLHSMKEGIHA	VNQELAYFYPEL	dm6	139	1	dm6 nter-KEGIHAQQK<dm6-k>EPMIGVNQELA-COOH	dm6-K(9), dm6-Nter(1)	190402_UE-CoB_H11M9_PepM500_FlaMP_x6_SubMix_noTryps_P2_016_21.mgf	190402_UE-CoB_H11M9_PepM500_FlaMP_x6_SubMix_noTryps_P2_016_21.36041.36041.4	36041	5386.45	573.075	4+	2287.26	1	1.32602	0.000759574	0.0274363	44.437	100	Confident
732	P02666	CASB_BOVIN Beta-casein OS=Bos taurus OX=9913 GN=CSN2 PE=1 SV=2	SKVLPVPQK	VLSLSQ	AVPYPQ	VLSLSQSKVLPV	LPVPQKAVPYPQ	dm6	183	6	dm6 nter-SK<dm6-k>VLPVPQK<dm6-k>-COOH	dm6-K(2, 9), dm6-Nter(1)	190402_UE-CoB_H11M9_PepM500_FlaMP_x6_SubMix_noTryps_P2_016_21.mgf	190402_UE-CoB_H11M9_PepM500_FlaMP_x6_SubMix_noTryps_P2_016_21.20849.20849.2	20849	3303.23	549.412	2+	1096.81	0	1.56555	0.000860127	0.00503958	51.0791	100	Confident
733	UE0021	PtuFliC PtuFliC-FL21 OS=Ulrich Eckhard	FFGEDMGAETYE	SVSVGS	LKNQTA	SVSVGSFFGEDM	GAETYELKNQTA	dm6	165	2	dm6 nter-FFGEDMGAETYE-COOH	dm6-Nter(1)	190402_UE-CoB_H11M9_PepM500_FlaMP_x6_SubMix_noTryps_P2_016_21.mgf	190402_UE-CoB_H11M9_PepM500_FlaMP_x6_SubMix_noTryps_P2_016_21.66505.66505.	66505	9435.28	715.305	2+	1428.6	0	-0.845957	-0.000605118	0.0102325	31.7393	99.5745	Confident
734	UE0021	PtuFliC PtuFliC-FL21 OS=Ulrich Eckhard	MTGLIAANSSTTLVGMGN	VVTSTA	FITTGS	VVTSTAMTGLIA	LVGMGNFITTGS	dm6	199	5	dm6 nter-M<ox>TGLIAANSSTTLVGM<ox>GN-COOH	Oxidation of M(16, 1), dm6-Nter(1)	190402_UE-CoB_H11M9_PepM500_FlaMP_x6_SubMix_noTryps_P2_016_21.mgf	190402_UE-CoB_H11M9_PepM500_FlaMP_x6_SubMix_noTryps_P2_016_21.74741.74741.2	74741	10557.3	902.97	2+	1802.9	1	14.3846	0.0129815	0.0151217	23.098	95.7447	Doubtful
735	UE0021	PtuFliC PtuFliC-FL21 OS=Ulrich Eckhard	FITTGSLGASQSTYSANRNK	LVGMGN	LSTIAT	LVGMGNFITTGS	SANRNKLSTIAT	dm6	217	3	dm6 nter-FITTGSLGASQSTYSANRNK<dm6-k>-COOH	dm6-K(20), dm6-Nter(1)	190402_UE-CoB_H11M9_PepM500_FlaMP_x6_SubMix_noTryps_P2_016_21.mgf	190402_UE-CoB_H11M9_PepM500_FlaMP_x6_SubMix_noTryps_P2_016_21.35743.35743.3	35743	5349.69	724.396	3+	2170.17	0	0.0930958	6.74382e-05	0.0212191	100	100	Confident
736	UE0022	PtuFlaMP_FL1d PtuFlaMP-FL1d-HAxxH OS=Ulrich Eckhard	MEKLSSGLRINSAKDDAAGLQISN	AGLNSA	RLTSQI	AGLNSAMEKLSS	GLQISNRLTSQI	dm6	27	1	dm6 nter-MEK<dm6-k>LSSGLRINSAK<dm6-k>DDAAGLQISN-COOH	dm6-K(14, 3), dm6-Nter(1)	190402_UE-CoB_H11M9_PepM500_FlaMP_x6_SubMix_noTryps_P2_016_21.mgf	190402_UE-CoB_H11M9_PepM500_FlaMP_x6_SubMix_noTryps_P2_016_21.49769.49769.4	49769	7163.8	656.128	4+	2619.48	1	1.32449	0.000868698	0.0174781	20.5061	94.0789	Confident
737	UE0021	PtuFliC PtuFliC-FL21 OS=Ulrich Eckhard	MTGLIAANSSTTLVGMG	VVTSTA	NFITTG	VVTSTAMTGLIA	TLVGMGNFITTG	dm6	199	48	dm6 nter-MTGLIAANSSTTLVGMG-COOH	dm6-Nter(1)	190402_UE-CoB_H11M9_PepM500_FlaMP_x6_SubMix_noTryps_P2_016_21.mgf	190402_UE-CoB_H11M9_PepM500_FlaMP_x6_SubMix_noTryps_P2_016_21.87965.87965.	87965	12379.8	829.441	2+	1656.86	0	2.26279	0.00187684	0.0167673	42.0761	100	Confident
738	P02666	CASB_BOVIN Beta-casein OS=Bos taurus OX=9913 GN=CSN2 PE=1 SV=2	VMFPPQSVLSLSQSK	QPLPPT	VLPVPQ	QPLPPTVMFPPQ	SLSQSKVLPVPQ	dm6	170	2	dm6 nter-VMFPPQSVLSLSQSK<dm6-k>-COOH	dm6-K(15), dm6-Nter(1)	190402_UE-CoB_H11M9_PepM500_FlaMP_x6_SubMix_noTryps_P2_016_21.mgf	190402_UE-CoB_H11M9_PepM500_FlaMP_x6_SubMix_noTryps_P2_016_21.75549.75549.3	75549	10664.7	572.673	3+	1715	0	0.283918	0.000162592	0.00994491	86.1979	100	Confident
739	P02666	CASB_BOVIN Beta-casein OS=Bos taurus OX=9913 GN=CSN2 PE=1 SV=2	VLPVPQKAVPYPQRDMP	SLSQSK	IQAFLL	SLSQSKVLPVPQ	PQRDMPIQAFLL	dm6	185	7	dm6 nter-VLPVPQK<dm6-k>AVPYPQRDMP-COOH	dm6-K(7), dm6-Nter(1)	190402_UE-CoB_H11M9_PepM500_FlaMP_x6_SubMix_noTryps_P2_016_21.mgf	190402_UE-CoB_H11M9_PepM500_FlaMP_x6_SubMix_noTryps_P2_016_21.54619.54619.3	54619	7816.17	668.398	3+	2002.17	0	-0.144224	-9.63993e-05	0.0204956	80.655	100	Confident
740	UE0001, UE0002, UE0011, UE0022	PtuFlaMP_FL2 PtuFlaMP-FL2-HExxH OS=Ulrich Eckhard; PtuFlaMP_FL2d PtuFlaMP-FL2d-HAxxH OS=Ulrich Eckhard; PtuFlaMP_HVR5 PtuFlaMP-HVR5-HExxH OS=Ulrich Eckhard; PtuFlaMP_FL1d PtuFlaMP-FL1d-HAxxH OS=Ulrich Eckhard	VIGFTLGSFSTENLGLE	GARSQQ; GARSQQ; GARSQQ; GARSQQ	YTELVD; YTELVD; YTELVD; YTELVD	GARSQQVIGFTL	ENLGLEYTELVD	dm6	451; 451; 390; 491	4	dm6 nter-VIGFTLGSFSTENLGLE-COOH	dm6-Nter(1)	190402_UE-CoB_H11M9_PepM500_FlaMP_x6_SubMix_noTryps_P2_016_21.mgf	190402_UE-CoB_H11M9_PepM500_FlaMP_x6_SubMix_noTryps_P2_016_21.104776.104776.3	104776	14720.9	606.666	3+	1816.97	0	4.42915	0.002687	0.0137767	33.279	99.3197	Confident
741	P02666	CASB_BOVIN Beta-casein OS=Bos taurus OX=9913 GN=CSN2 PE=1 SV=2	LLQSWMHQPHQPLPPTVMFPPQSVL	LHLPLP	SLSQSK	LHLPLPLLQSWM	PPQSVLSLSQSK	dm6	154	2	dm6 nter-LLQSWMHQPHQPLPPTVMFPPQSVL-COOH	dm6-Nter(1)	190402_UE-CoB_H11M9_PepM500_FlaMP_x6_SubMix_noTryps_P2_016_21.mgf	190402_UE-CoB_H11M9_PepM500_FlaMP_x6_SubMix_noTryps_P2_016_21.87803.87803.3	87803	12357.1	981.862	3+	2941.56	1	2.16165	0.00212171	0.0335556	50.5061	100	Confident
742	P02662	CASA1_BOVIN Alpha-S1-casein OS=Bos taurus OX=9913 GN=CSN1S1 PE=1 SV=2	RPKHPIKHQGLPQEVLNENLLR	VAVALA	FFVAPF	VAVALARPKHPI	NENLLRFFVAPF	dm6	16	76	dm6 nter-RPK<dm6-k>HPIK<dm6-k>HQGLPQEVLNENLLR-COOH	dm6-K(3, 7), dm6-Nter(1)	190402_UE-CoB_H11M9_PepM500_FlaMP_x6_SubMix_noTryps_P2_016_21.mgf	190402_UE-CoB_H11M9_PepM500_FlaMP_x6_SubMix_noTryps_P2_016_21.36235.36235.3	36235	5410.3	906.897	3+	2717.67	0	0.452443	0.000410318	0.0267585	100	100	Confident
743	P02668	CASK_BOVIN Kappa-casein OS=Bos taurus OX=9913 GN=CSN3 PE=1 SV=1	YYQQKPVALINNQFLP	PSYGLN	YPYYAK	PSYGLNYYQQKP	NNQFLPYPYYAK	dm6	63	5	dm6 nter-YYQQK<dm6-k>PVALINNQFLP-COOH	dm6-K(5), dm6-Nter(1)	190402_UE-CoB_H11M9_PepM500_FlaMP_x6_SubMix_noTryps_P2_016_21.mgf	190402_UE-CoB_H11M9_PepM500_FlaMP_x6_SubMix_noTryps_P2_016_21.75133.75133.3	75133	10608.1	668.726	3+	2003.15	0	2.53585	0.00169578	0.0152478	46.0206	100	Confident
744	UE0001, UE0002, UE0022	PtuFlaMP_FL2 PtuFlaMP-FL2-HExxH OS=Ulrich Eckhard; PtuFlaMP_FL2d PtuFlaMP-FL2d-HAxxH OS=Ulrich Eckhard; PtuFlaMP_FL1d PtuFlaMP-FL1d-HAxxH OS=Ulrich Eckhard	LNNIIENASASR	DKTINN; DKTINN; DKTINN	SR; SR; SRIRDT	DKTINNLNNIIE	NASASRSR; SR	dm6	510; 510; 550	1	dm6 nter-LNNIIENASASR-COOH	dm6-Nter(1)	190402_UE-CoB_H11M9_PepM500_FlaMP_x6_SubMix_noTryps_P2_016_21.mgf	190402_UE-CoB_H11M9_PepM500_FlaMP_x6_SubMix_noTryps_P2_016_21.36357.36357.2	36357	5425.17	668.375	2+	1334.74	0	-0.283887	-0.000189743	0.00537252	29.2082	99.1379	Confident
745	UE0021	PtuFliC PtuFliC-FL21 OS=Ulrich Eckhard	QANQLPQSALSLLGG	GTSILA		GTSILAQANQLP	LSLLGG	dm6	574	5	dm6 nter-QANQLPQSALSLLGG-COOH	dm6-Nter(1)	190402_UE-CoB_H11M9_PepM500_FlaMP_x6_SubMix_noTryps_P2_016_21.mgf	190402_UE-CoB_H11M9_PepM500_FlaMP_x6_SubMix_noTryps_P2_016_21.89949.89949.2	89949	12657.6	765.942	2+	1529.86	0	4.83719	0.00370499	0.0157238	25.8503	97.3913	Confident
746	P02666	CASB_BOVIN Beta-casein OS=Bos taurus OX=9913 GN=CSN2 PE=1 SV=2	VVVPPFLQPEVMGVS	PLTQTP	KVKEAM	PLTQTPVVVPPF	EVMGVSKVKEAM	dm6	97	1	dm6 nter-VVVPPFLQPEVM<ox>GVS-COOH	Oxidation of M(12), dm6-Nter(1)	190402_UE-CoB_H11M9_PepM500_FlaMP_x6_SubMix_noTryps_P2_016_21.mgf	190402_UE-CoB_H11M9_PepM500_FlaMP_x6_SubMix_noTryps_P2_016_21.96936.96936.3	96936	13630.2	549.982	3+	1646.92	0	5.2734	0.00290026	0.0246335	24.8149	98.6301	Confident
747	UE0021	PtuFliC PtuFliC-FL21 OS=Ulrich Eckhard	STTLVGMG	LIAANS	NFITTG	LIAANSSTTLVG	TLVGMGNFITTG	dm6	208	11	dm6 nter-STTLVGM<ox>G-COOH	Oxidation of M(7), dm6-Nter(1)	190402_UE-CoB_H11M9_PepM500_FlaMP_x6_SubMix_noTryps_P2_016_21.mgf	190402_UE-CoB_H11M9_PepM500_FlaMP_x6_SubMix_noTryps_P2_016_21.27546.27546.1	27546	4268.73	815.441	1+	814.432	0	2.48659	0.00202766	0.00754167	18.2391	100	Confident
748	P02666	CASB_BOVIN Beta-casein OS=Bos taurus OX=9913 GN=CSN2 PE=1 SV=2	LSQSKVLPVPQKAVPYPQRDMPIQA	PQSVLS	FLLYQE	PQSVLSLSQSKV	DMPIQAFLLYQE	dm6	180	10	dm6 nter-LSQSK<dm6-k>VLPVPQK<dm6-k>AVPYPQRDMPIQA-COOH	dm6-K(5, 12), dm6-Nter(1)	190402_UE-CoB_H11M9_PepM500_FlaMP_x6_SubMix_noTryps_P2_016_21.mgf	190402_UE-CoB_H11M9_PepM500_FlaMP_x6_SubMix_noTryps_P2_016_21.57894.57894.4	57894	8255.26	723.938	4+	2891.72	0	2.0353	0.00147343	0.0208661	37.2125	98.6755	Confident
749	UE0021	PtuFliC PtuFliC-FL21 OS=Ulrich Eckhard	STTLVGMG	LIAANS	NFITTG	LIAANSSTTLVG	TLVGMGNFITTG	dm6	208	11	dm6 nter-STTLVGM<ox>G-COOH	Oxidation of M(7), dm6-Nter(1)	190402_UE-CoB_H11M9_PepM500_FlaMP_x6_SubMix_noTryps_P2_016_21.mgf	190402_UE-CoB_H11M9_PepM500_FlaMP_x6_SubMix_noTryps_P2_016_21.27768.27768.1	27768	4300.35	815.441	1+	814.432	0	1.83105	0.00149311	0.00913793	27.6955	100	Confident
750	P02666	CASB_BOVIN Beta-casein OS=Bos taurus OX=9913 GN=CSN2 PE=1 SV=2	LLQSWMHQPHQPLPPTVMFPPQSVLSLSQSK	LHLPLP	VLPVPQ	LHLPLPLLQSWM	SLSQSKVLPVPQ	dm6	154	10	dm6 nter-LLQSWMHQPHQPLPPTVMFPPQSVLSLSQSK<dm6-k>-COOH	dm6-K(31), dm6-Nter(1)	190402_UE-CoB_H11M9_PepM500_FlaMP_x6_SubMix_noTryps_P2_016_21.mgf	190402_UE-CoB_H11M9_PepM500_FlaMP_x6_SubMix_noTryps_P2_016_21.83491.83491.4	83491	11762.9	902.497	4+	3605.95	0	2.19952	0.00198506	0.0215406	100	100	Confident
751	P02666	CASB_BOVIN Beta-casein OS=Bos taurus OX=9913 GN=CSN2 PE=1 SV=2	WMHQPHQPLPPTVMFPPQSVLSLSQ	LPLLQS	SKVLPV	LPLLQSWMHQPH	VLSLSQSKVLPV	dm6	158	16	dm6 nter-WM<ox>HQPHQPLPPTVMFPPQSVLSLSQ-COOH	Oxidation of M(2), dm6-Nter(1)	190402_UE-CoB_H11M9_PepM500_FlaMP_x6_SubMix_noTryps_P2_016_21.mgf	190402_UE-CoB_H11M9_PepM500_FlaMP_x6_SubMix_noTryps_P2_016_21.83524.83524.3	83524	11767.5	978.176	3+	2931.5	0	2.02877	0.00198449	0.0274499	41.7393	100	Confident
752	UE0021	PtuFliC PtuFliC-FL21 OS=Ulrich Eckhard	NVVENASASR	TISNLE	SRIRDT	TISNLENVVENA	NASASRSRIRDT	dm6	534	4	dm6 nter-NVVENASASR-COOH	dm6-Nter(1)	190402_UE-CoB_H11M9_PepM500_FlaMP_x6_SubMix_noTryps_P2_016_21.mgf	190402_UE-CoB_H11M9_PepM500_FlaMP_x6_SubMix_noTryps_P2_016_21.13730.13730.	13730	2220.21	541.301	2+	1079.58	1	4.78922	0.00258999	0.0116924	38.8606	99.5652	Confident
753	UE0022	PtuFlaMP_FL1d PtuFlaMP-FL1d-HAxxH OS=Ulrich Eckhard	MQITQQAATTLLAQANQLPQIALA	TAELTK	LLQ	TAELTKMQITQQ	PQIALALLQ	dm6	579	3	dm6 nter-MQITQQAATTLLAQANQLPQIALA-COOH	dm6-Nter(1)	190402_UE-CoB_H11M9_PepM500_FlaMP_x6_SubMix_noTryps_P2_016_21.mgf	190402_UE-CoB_H11M9_PepM500_FlaMP_x6_SubMix_noTryps_P2_016_21.105801.105801.3	105801	14867.8	857.825	3+	2570.43	0	8.38367	0.00719166	0.0198157	73.4679	100	Confident
754	P02666	CASB_BOVIN Beta-casein OS=Bos taurus OX=9913 GN=CSN2 PE=1 SV=2	SKVLPVPQKA	VLSLSQ	VPYPQR	VLSLSQSKVLPV	PVPQKAVPYPQR	dm6	183	2	dm6 nter-SK<dm6-k>VLPVPQK<dm6-k>A-COOH	dm6-K(9, 2), dm6-Nter(1)	190402_UE-CoB_H11M9_PepM500_FlaMP_x6_SubMix_noTryps_P2_016_21.mgf	190402_UE-CoB_H11M9_PepM500_FlaMP_x6_SubMix_noTryps_P2_016_21.22179.22179.	22179	3503.59	584.931	2+	1167.84	0	2.91084	0.00170264	0.0169212	52.5181	100	Confident
755	UE0001, UE0002, UE0011, UE0022	PtuFlaMP_FL2 PtuFlaMP-FL2-HExxH OS=Ulrich Eckhard; PtuFlaMP_FL2d PtuFlaMP-FL2d-HAxxH OS=Ulrich Eckhard; PtuFlaMP_HVR5 PtuFlaMP-HVR5-HExxH OS=Ulrich Eckhard; PtuFlaMP_FL1d PtuFlaMP-FL1d-HAxxH OS=Ulrich Eckhard	FDTGATYDKPGGGQIR	DNSRSD; DNSRSD; DNSRSD; DNSRSD	LQDYET; LQDYET; LQDYET; LQDYET	DNSRSDFDTGAT	GGGQIRLQDYET	dm6	409; 409; 348; 449	1	dm6 nter-FDTGATYDK<dm6-k>PGGGQIR-COOH	dm6-K(9), dm6-Nter(1)	190402_UE-CoB_H11M9_PepM500_FlaMP_x6_SubMix_noTryps_P2_016_21.mgf	190402_UE-CoB_H11M9_PepM500_FlaMP_x6_SubMix_noTryps_P2_016_21.31994.31994.3	31994	4858.74	584.652	3+	1749.93	1	-0.219465	-0.000128237	0.0142874	71.8709	100	Confident
756	P02666	CASB_BOVIN Beta-casein OS=Bos taurus OX=9913 GN=CSN2 PE=1 SV=2	TLTDVENLHLPLPLL	TESQSL	QSWMHQ	TESQSLTLTDVE	LPLPLLQSWMHQ	dm6	141	6	dm6 nter-TLTDVENLHLPLPLL-COOH	dm6-Nter(1)	190402_UE-CoB_H11M9_PepM500_FlaMP_x6_SubMix_noTryps_P2_016_21.mgf	190402_UE-CoB_H11M9_PepM500_FlaMP_x6_SubMix_noTryps_P2_016_21.101623.101623.3	101623	14272.4	574.683	3+	1721.02	0	5.68295	0.00326588	0.0104376	64.5593	100	Confident
757	P02666	CASB_BOVIN Beta-casein OS=Bos taurus OX=9913 GN=CSN2 PE=1 SV=2	VVVPPFLQPEVMGVSK	PLTQTP	VKEAMA	PLTQTPVVVPPF	VMGVSKVKEAMA	dm6	97	5	dm6 nter-VVVPPFLQPEVMGVSK<dm6-k>-COOH	dm6-K(16), dm6-Nter(1)	190402_UE-CoB_H11M9_PepM500_FlaMP_x6_SubMix_noTryps_P2_016_21.mgf	190402_UE-CoB_H11M9_PepM500_FlaMP_x6_SubMix_noTryps_P2_016_21.88056.88056.3	88056	12392.5	598.701	3+	1793.08	0	0.892515	0.000534349	0.0105652	87.2125	100	Confident
758	P02666	CASB_BOVIN Beta-casein OS=Bos taurus OX=9913 GN=CSN2 PE=1 SV=2	WMHQPHQPLPPTVMFPPQSVLSLSQS	LPLLQS	KVLPVP	LPLLQSWMHQPH	LSLSQSKVLPVP	dm6	158	5	dm6 nter-WMHQPHQPLPPTVMFPPQSVLSLSQS-COOH	dm6-Nter(1)	190402_UE-CoB_H11M9_PepM500_FlaMP_x6_SubMix_noTryps_P2_016_21.mgf	190402_UE-CoB_H11M9_PepM500_FlaMP_x6_SubMix_noTryps_P2_016_21.84965.84965.3	84965	11963.1	1001.85	3+	3002.54	0	1.74501	0.00174824	0.0275058	27.9588	98.6755	Confident
759	P02662	CASA1_BOVIN Alpha-S1-casein OS=Bos taurus OX=9913 GN=CSN1S1 PE=1 SV=2	EGIHAQQKEPMIGVNQELA	RLHSMK	YFYPEL	RLHSMKEGIHAQ	VNQELAYFYPEL	dm6	140	5	dm6 nter-EGIHAQQK<dm6-k>EPMIGVNQELA-COOH	dm6-K(8), dm6-Nter(1)	190402_UE-CoB_H11M9_PepM500_FlaMP_x6_SubMix_noTryps_P2_016_21.mgf	190402_UE-CoB_H11M9_PepM500_FlaMP_x6_SubMix_noTryps_P2_016_21.46818.46818.3	46818	6764.88	720.732	3+	2159.17	0	2.78362	0.00200624	0.0279094	28.2391	98.6395	Confident
760	P02666	CASB_BOVIN Beta-casein OS=Bos taurus OX=9913 GN=CSN2 PE=1 SV=2	SKVLPVPQKAVPYPQRDMPIQA	VLSLSQ	FLLYQE	VLSLSQSKVLPV	DMPIQAFLLYQE	dm6	183	25	dm6 nter-SK<dm6-k>VLPVPQK<dm6-k>AVPYPQRDMPIQA-COOH	dm6-K(2, 9), dm6-Nter(1)	190402_UE-CoB_H11M9_PepM500_FlaMP_x6_SubMix_noTryps_P2_016_21.mgf	190402_UE-CoB_H11M9_PepM500_FlaMP_x6_SubMix_noTryps_P2_016_21.56703.56703.4	56703	8092.98	642.141	4+	2563.54	1	-2.89329	-0.00185718	0.0138516	39.5861	98.6486	Confident
761	P02662	CASA1_BOVIN Alpha-S1-casein OS=Bos taurus OX=9913 GN=CSN1S1 PE=1 SV=2	MKEGIHAQQKEPMIGVNQELA	EERLHS	YFYPEL	EERLHSMKEGIH	VNQELAYFYPEL	dm6	138	10	dm6 nter-MK<dm6-k>EGIHAQQK<dm6-k>EPM<ox>IGVNQELA-COOH	Oxidation of M(13), dm6-K(2, 10), dm6-Nter(1)	190402_UE-CoB_H11M9_PepM500_FlaMP_x6_SubMix_noTryps_P2_016_21.mgf	190402_UE-CoB_H11M9_PepM500_FlaMP_x6_SubMix_noTryps_P2_016_21.35713.35713.3	35713	5346.05	824.129	3+	2468.36	1	-0.249296	-0.000205368	0.0293993	23.3724	97.2222	Confident
762	P02662	CASA1_BOVIN Alpha-S1-casein OS=Bos taurus OX=9913 GN=CSN1S1 PE=1 SV=2	RPKHPIKHQGLPQEVLNENLLR	VAVALA	FFVAPF	VAVALARPKHPI	NENLLRFFVAPF	NH2	16	86	NH2-RPK<dm6-k>HPIK<dm6-k>HQGLPQEVLNENLLR-COOH	dm6-K(3, 7)	190402_UE-CoB_H11M9_PepM500_FlaMP_x6_SubMix_noTryps_P2_016_21.mgf	190402_UE-CoB_H11M9_PepM500_FlaMP_x6_SubMix_noTryps_P2_016_21.34578.34578.3	34578	5198.33	895.543	3+	2683.6	0	1.21173	0.00108515	0.0240036	100	100	Confident
763	P02666	CASB_BOVIN Beta-casein OS=Bos taurus OX=9913 GN=CSN2 PE=1 SV=2	QSWMHQPHQPLPPTVMFPPQS	LPLPLL	VLSLSQ	LPLPLLQSWMHQ	MFPPQSVLSLSQ	dm6	156	6	dm6 nter-QSWMHQPHQPLPPTVM<ox>FPPQS-COOH	Oxidation of M(16), dm6-Nter(1)	190402_UE-CoB_H11M9_PepM500_FlaMP_x6_SubMix_noTryps_P2_016_21.mgf	190402_UE-CoB_H11M9_PepM500_FlaMP_x6_SubMix_noTryps_P2_016_21.61691.61691.3	61691	8778.08	841.085	3+	2519.23	1	-0.280427	-0.000235769	0.0212966	34.437	98.6842	Confident
764	P02663	CASA2_BOVIN Alpha-S2-casein OS=Bos taurus OX=9913 GN=CSN1S2 PE=1 SV=2	YQKALNEINQFYQKFPQYLQ	TVDDKH	YLYQGP	TVDDKHYQKALN	FPQYLQYLYQGP	dm6	93	6	dm6 nter-YQK<dm6-k>ALNEINQFYQK<dm6-k>FPQYLQ-COOH	dm6-K(14, 3), dm6-Nter(1)	190402_UE-CoB_H11M9_PepM500_FlaMP_x6_SubMix_noTryps_P2_016_21.mgf	190402_UE-CoB_H11M9_PepM500_FlaMP_x6_SubMix_noTryps_P2_016_21.78379.78379.2	78379	11056.8	1333.25	2+	2664.48	0	1.90708	0.00254261	0.0376146	100	100	Confident
765	UE0021	PtuFliC PtuFliC-FL21 OS=Ulrich Eckhard	MTGLIAANSSTTLVGMGN	VVTSTA	FITTGS	VVTSTAMTGLIA	LVGMGNFITTGS	dm6	199	85	dm6 nter-MTGLIAANSSTTLVGM<ox>GN-COOH	Oxidation of M(16), dm6-Nter(1)	190402_UE-CoB_H11M9_PepM500_FlaMP_x6_SubMix_noTryps_P2_016_21.mgf	190402_UE-CoB_H11M9_PepM500_FlaMP_x6_SubMix_noTryps_P2_016_21.76608.76608.2	76608	10813.2	894.456	2+	1786.9	0	-2.50364	-0.0022394	0.0173488	28.8606	99.1379	Confident
766	P02666	CASB_BOVIN Beta-casein OS=Bos taurus OX=9913 GN=CSN2 PE=1 SV=2	SLTLTDVE	PFTESQ	NLHLPL	PFTESQSLTLTD	TLTDVENLHLPL	dm6	139	2	dm6 nter-SLTLTDVE-COOH	dm6-Nter(1)	190402_UE-CoB_H11M9_PepM500_FlaMP_x6_SubMix_noTryps_P2_016_21.mgf	190402_UE-CoB_H11M9_PepM500_FlaMP_x6_SubMix_noTryps_P2_016_21.58774.58774.1	58774	8376.24	911.515	1+	910.507	0	0.60295	0.000549597	0.00699923	16.7778	100	Confident
767	UE0012	HgrFlaMP_HVR7 HgrFlaMP-HVR7-HExxH OS=Ulrich Eckhard	FHIGANAKQTI	TGNILR		TGNILRFHIGAN	NAKQTI	dm6	278	82	dm6 nter-FHIGANAK<dm6-k>QTI-COOH	dm6-K(8), dm6-Nter(1)	190402_UE-CoB_H11M9_PepM500_FlaMP_x6_SubMix_noTryps_P2_016_21.mgf	190402_UE-CoB_H11M9_PepM500_FlaMP_x6_SubMix_noTryps_P2_016_21.31836.31836.3	31836	4838.57	423.267	3+	1266.77	0	5.6266	0.00238154	0.0076167	52.0761	100	Confident
768	UE0021	PtuFliC PtuFliC-FL21 OS=Ulrich Eckhard	NQLPQSALSLLGG	SILAQA		SILAQANQLPQS	LSLLGG	dm6	576	5	dm6 nter-NQLPQSALSLLGG-COOH	dm6-Nter(1)	190402_UE-CoB_H11M9_PepM500_FlaMP_x6_SubMix_noTryps_P2_016_21.mgf	190402_UE-CoB_H11M9_PepM500_FlaMP_x6_SubMix_noTryps_P2_016_21.89070.89070.2	89070	12534.9	666.393	2+	1330.77	0	3.06713	0.00204391	0.0123976	22.4413	95.2991	Confident
769	UE0021	PtuFliC PtuFliC-FL21 OS=Ulrich Eckhard	STTLVGMG	LIAANS	NFITTG	LIAANSSTTLVG	TLVGMGNFITTG	dm6	208	11	dm6 nter-STTLVGM<ox>G-COOH	Oxidation of M(7), dm6-Nter(1)	190402_UE-CoB_H11M9_PepM500_FlaMP_x6_SubMix_noTryps_P2_016_21.mgf	190402_UE-CoB_H11M9_PepM500_FlaMP_x6_SubMix_noTryps_P2_016_21.27971.27971.1	27971	4331.35	815.442	1+	814.432	0	3.37061	0.00274852	0.00760777	19.5861	100	Confident
770	P02663	CASA2_BOVIN Alpha-S2-casein OS=Bos taurus OX=9913 GN=CSN1S2 PE=1 SV=2	FALPQYLK	SQRYQK	TVYQHQ	SQRYQKFALPQY	LPQYLKTVYQHQ	dm6	189	15	dm6 nter-FALPQYLK<dm6-k>-COOH	dm6-K(8), dm6-Nter(1)	190402_UE-CoB_H11M9_PepM500_FlaMP_x6_SubMix_noTryps_P2_016_21.mgf	190402_UE-CoB_H11M9_PepM500_FlaMP_x6_SubMix_noTryps_P2_016_21.62132.62132.2	62132	8836.36	524.348	2+	1046.68	0	0.838704	0.000439772	0.00496001	39.2082	100	Confident
771	P02662	CASA1_BOVIN Alpha-S1-casein OS=Bos taurus OX=9913 GN=CSN1S1 PE=1 SV=2	TQYTDAPSFSDIPNPIGSENSEKTTMPLW	YYVPLG		YYVPLGTQYTDA	TTMPLW	dm6	186	3	dm6 nter-TQYTDAPSFSDIPNPIGSENSEK<dm6-k>TTMPLW-COOH	dm6-K(23), dm6-Nter(1)	190402_UE-CoB_H11M9_PepM500_FlaMP_x6_SubMix_noTryps_P2_016_21.mgf	190402_UE-CoB_H11M9_PepM500_FlaMP_x6_SubMix_noTryps_P2_016_21.96213.96213.3	96213	13529.3	1099.21	3+	3293.61	1	1.38453	0.00152143	0.0275685	55.6864	100	Confident
772	UE0021	PtuFliC PtuFliC-FL21 OS=Ulrich Eckhard	MTGLIAANSSTTLVGMGNF	VVTSTA	ITTGSL	VVTSTAMTGLIA	VGMGNFITTGSL	dm6	199	7	dm6 nter-MTGLIAANSSTTLVGMGNF-COOH	dm6-Nter(1)	190402_UE-CoB_H11M9_PepM500_FlaMP_x6_SubMix_noTryps_P2_016_21.mgf	190402_UE-CoB_H11M9_PepM500_FlaMP_x6_SubMix_noTryps_P2_016_21.109575.109575.	109575	15399.3	960.498	2+	1917.98	1	1.72673	0.00165765	0.0193052	42.4413	100	Confident
773	P02662	CASA1_BOVIN Alpha-S1-casein OS=Bos taurus OX=9913 GN=CSN1S1 PE=1 SV=2	RPKHPIKHQGLPQEVLNE	VAVALA	NLLRFF	VAVALARPKHPI	QEVLNENLLRFF	dm6	16	42	dm6 nter-RPK<dm6-k>HPIK<dm6-k>HQGLPQEVLNE-COOH	dm6-K(3, 7), dm6-Nter(1)	190402_UE-CoB_H11M9_PepM500_FlaMP_x6_SubMix_noTryps_P2_016_21.mgf	190402_UE-CoB_H11M9_PepM500_FlaMP_x6_SubMix_noTryps_P2_016_21.22665.22665.4	22665	3578.25	556.347	4+	2221.35	0	1.33546	0.000742978	0.0192405	57.2125	100	Confident
774	P02663	CASA2_BOVIN Alpha-S2-casein OS=Bos taurus OX=9913 GN=CSN1S2 PE=1 SV=2	FALPQYLKTVYQH	SQRYQK	QKAMKP	SQRYQKFALPQY	KTVYQHQKAMKP	dm6	189	8	dm6 nter-FALPQYLK<dm6-k>TVYQH-COOH	dm6-K(8), dm6-Nter(1)	190402_UE-CoB_H11M9_PepM500_FlaMP_x6_SubMix_noTryps_P2_016_21.mgf	190402_UE-CoB_H11M9_PepM500_FlaMP_x6_SubMix_noTryps_P2_016_21.67894.67894.3	67894	9625.34	559.333	3+	1674.98	0	0.365687	0.000204541	0.0186913	41.549	100	Confident
775	UE0021	PtuFliC PtuFliC-FL21 OS=Ulrich Eckhard	LETAQMTKNQILQQAGTSILAQANQLPQSALS	RDTDFA	LLGG	RDTDFALETAQM	PQSALSLLGG	dm6	553	1	dm6 nter-LETAQMTK<dm6-k>NQILQQAGTSILAQANQLPQSALS-COOH	dm6-K(8), dm6-Nter(1)	190402_UE-CoB_H11M9_PepM500_FlaMP_x6_SubMix_noTryps_P2_016_21.mgf	190402_UE-CoB_H11M9_PepM500_FlaMP_x6_SubMix_noTryps_P2_016_21.92079.92079.4	92079	12959.8	867.236	4+	3463.9	1	3.40851	0.00295512	0.024023	21.4874	95.9732	Confident
776	P02666	CASB_BOVIN Beta-casein OS=Bos taurus OX=9913 GN=CSN2 PE=1 SV=2	QSWMHQPHQPLPPTVMFPPQSVLSLSQSK	LPLPLL	VLPVPQ	LPLPLLQSWMHQ	SLSQSKVLPVPQ	dm6	156	23	dm6 nter-QSWMHQPHQPLPPTVMFPPQSVLSLSQSK<dm6-k>-COOH	dm6-K(29), dm6-Nter(1)	190402_UE-CoB_H11M9_PepM500_FlaMP_x6_SubMix_noTryps_P2_016_21.mgf	190402_UE-CoB_H11M9_PepM500_FlaMP_x6_SubMix_noTryps_P2_016_21.76443.76443.3	76443	10790.5	1127.6	3+	3379.78	0	0.202919	0.000228812	0.0347189	100	100	Confident
777	P02666	CASB_BOVIN Beta-casein OS=Bos taurus OX=9913 GN=CSN2 PE=1 SV=2	LLYQEPVLGPVRGPFPIIV	MPIQAF		MPIQAFLLYQEP	PFPIIV	dm6	206	1	dm6 nter-LLYQEPVLGPVRGPFPIIV-COOH	dm6-Nter(1)	190402_UE-CoB_H11M9_PepM500_FlaMP_x6_SubMix_noTryps_P2_016_21.mgf	190402_UE-CoB_H11M9_PepM500_FlaMP_x6_SubMix_noTryps_P2_016_21.100456.100456.2	100456	14117.5	1071.15	2+	2140.29	0	0.53591	0.00057404	0.0170358	81.3077	100	Confident
778	P02666	CASB_BOVIN Beta-casein OS=Bos taurus OX=9913 GN=CSN2 PE=1 SV=2	SKVLPVPQKAVPYPQRDMPIQAFL	VLSLSQ	LYQEPV	VLSLSQSKVLPV	PIQAFLLYQEPV	dm6	183	5	dm6 nter-SK<dm6-k>VLPVPQK<dm6-k>AVPYPQRDMPIQAFL-COOH	dm6-K(2, 9), dm6-Nter(1)	190402_UE-CoB_H11M9_PepM500_FlaMP_x6_SubMix_noTryps_P2_016_21.mgf	190402_UE-CoB_H11M9_PepM500_FlaMP_x6_SubMix_noTryps_P2_016_21.72132.72132.5	72132	10204.3	565.748	5+	2823.69	0	3.74147	0.00211672	0.0188674	45.8503	100	Confident
779	P02666	CASB_BOVIN Beta-casein OS=Bos taurus OX=9913 GN=CSN2 PE=1 SV=2	FPKYPVEPFTESQ	KHKEMP	SLTLTD	KHKEMPFPKYPV	PFTESQSLTLTD	dm6	126	4	dm6 nter-FPK<dm6-k>YPVEPFTESQ-COOH	dm6-K(3), dm6-Nter(1)	190402_UE-CoB_H11M9_PepM500_FlaMP_x6_SubMix_noTryps_P2_016_21.mgf	190402_UE-CoB_H11M9_PepM500_FlaMP_x6_SubMix_noTryps_P2_016_21.63189.63189.3	63189	8979.47	546.638	3+	1635.88	1	4.21421	0.00230223	0.0170852	18.5387	90.411	Doubtful
780	P02666	CASB_BOVIN Beta-casein OS=Bos taurus OX=9913 GN=CSN2 PE=1 SV=2	WMHQPHQPLPPTVMFPPQSVLSLSQ	LPLLQS	SKVLPV	LPLLQSWMHQPH	VLSLSQSKVLPV	dm6	158	21	dm6 nter-WMHQPHQPLPPTVM<ox>FPPQSVLSLSQ-COOH	Oxidation of M(14), dm6-Nter(1)	190402_UE-CoB_H11M9_PepM500_FlaMP_x6_SubMix_noTryps_P2_016_21.mgf	190402_UE-CoB_H11M9_PepM500_FlaMP_x6_SubMix_noTryps_P2_016_21.79557.79557.4	79557	11219.6	733.884	4+	2931.5	0	3.3786	0.00247949	0.016975	52.6761	100	Confident
781	UE0021	PtuFliC PtuFliC-FL21 OS=Ulrich Eckhard	LENVVENASASRSR	SSTISN	IRDTDF	SSTISNLENVVE	SASRSRIRDTDF	dm6	532	6	dm6 nter-LENVVENASASRSR-COOH	dm6-Nter(1)	190402_UE-CoB_H11M9_PepM500_FlaMP_x6_SubMix_noTryps_P2_016_21.mgf	190402_UE-CoB_H11M9_PepM500_FlaMP_x6_SubMix_noTryps_P2_016_21.21909.21909.3	21909	3461.44	522.625	3+	1564.84	0	8.99692	0.00470197	0.011281	44.0894	100	Confident
782	P02666	CASB_BOVIN Beta-casein OS=Bos taurus OX=9913 GN=CSN2 PE=1 SV=2	LTDVENLHLPLPLL	ESQSLT	QSWMHQ	ESQSLTLTDVEN	LPLPLLQSWMHQ	dm6	142	5	dm6 nter-LTDVENLHLPLPLL-COOH	dm6-Nter(1)	190402_UE-CoB_H11M9_PepM500_FlaMP_x6_SubMix_noTryps_P2_016_21.mgf	190402_UE-CoB_H11M9_PepM500_FlaMP_x6_SubMix_noTryps_P2_016_21.100244.100244.3	100244	14087.9	541	3+	1619.97	0	4.84886	0.00262322	0.0117227	38.8606	98.6301	Confident
783	UE0021	PtuFliC PtuFliC-FL21 OS=Ulrich Eckhard	MTGLIAANSSTTLVGMGN	VVTSTA	FITTGS	VVTSTAMTGLIA	LVGMGNFITTGS	dm6	199	85	dm6 nter-MTGLIAANSSTTLVGM<ox>GN-COOH	Oxidation of M(16), dm6-Nter(1)	190402_UE-CoB_H11M9_PepM500_FlaMP_x6_SubMix_noTryps_P2_016_21.mgf	190402_UE-CoB_H11M9_PepM500_FlaMP_x6_SubMix_noTryps_P2_016_21.72018.72018.2	72018	10188.6	894.46	2+	1786.9	0	1.78979	0.00160089	0.0163746	46.3827	100	Confident
784	P02666	CASB_BOVIN Beta-casein OS=Bos taurus OX=9913 GN=CSN2 PE=1 SV=2	PNSLPQNIPPLTQTP	PFPGPI	VVVPPF	PFPGPIPNSLPQ	PLTQTPVVVPPF	NH2	82	1	NH2-PNSLPQNIPPLTQTP-COOH		190402_UE-CoB_H11M9_PepM500_FlaMP_x6_SubMix_noTryps_P2_016_21.mgf	190402_UE-CoB_H11M9_PepM500_FlaMP_x6_SubMix_noTryps_P2_016_21.106394.106394.	106394	14950.9	808.934	2+	1615.86	0	-2.15223	-0.00174102	0.00952544	25.376	97.5104	Confident
785	UE0022	PtuFlaMP_FL1d PtuFlaMP-FL1d-HAxxH OS=Ulrich Eckhard	AATTLLAQANQLP	MQITQQ	QIALAL	MQITQQAATTLL	QANQLPQIALAL	dm6	585	3	dm6 nter-AATTLLAQANQLP-COOH	dm6-Nter(1)	190402_UE-CoB_H11M9_PepM500_FlaMP_x6_SubMix_noTryps_P2_016_21.mgf	190402_UE-CoB_H11M9_PepM500_FlaMP_x6_SubMix_noTryps_P2_016_21.71625.71625.3	71625	10135.1	449.269	3+	1344.78	0	2.23554	0.00100436	0.0154766	18.2391	90.4762	Doubtful
786	P02662	CASA1_BOVIN Alpha-S1-casein OS=Bos taurus OX=9913 GN=CSN1S1 PE=1 SV=2	RPKHPIKHQGLPQEVLNENLLR	VAVALA	FFVAPF	VAVALARPKHPI	NENLLRFFVAPF	NH2	16	86	NH2-RPK<dm6-k>HPIK<dm6-k>HQGLPQEVLNENLLR-COOH	dm6-K(3, 7)	190402_UE-CoB_H11M9_PepM500_FlaMP_x6_SubMix_noTryps_P2_016_21.mgf	190402_UE-CoB_H11M9_PepM500_FlaMP_x6_SubMix_noTryps_P2_016_21.41970.41970.3	41970	6140.4	895.542	3+	2683.6	0	0.448891	0.000402001	0.0309872	50.0436	100	Confident
787	UE0021	PtuFliC PtuFliC-FL21 OS=Ulrich Eckhard	VKGSLGSASATITGLGGSAYDAERAIDQITSKTGAEAD	TTVSLG	ARTVVT	TTVSLGVKGSLG	TGAEADARTVVT	dm6	250	2	dm6 nter-VK<dm6-k>GSLGSASATITGLGGSAYDAERAIDQITSK<dm6-k>TGAEAD-COOH	dm6-K(32, 2), dm6-Nter(1)	190402_UE-CoB_H11M9_PepM500_FlaMP_x6_SubMix_noTryps_P2_016_21.mgf	190402_UE-CoB_H11M9_PepM500_FlaMP_x6_SubMix_noTryps_P2_016_21.80123.80123.5	80123	11296.3	755.211	5+	3770.01	1	2.01409	0.00152065	0.0189426	75.5284	100	Confident
788	P02666	CASB_BOVIN Beta-casein OS=Bos taurus OX=9913 GN=CSN2 PE=1 SV=2	FLLYQEPVLGPVRGPFPIIV	DMPIQA		DMPIQAFLLYQE	PFPIIV	dm6	205	24	dm6 nter-FLLYQEPVLGPVRGPFPIIV-COOH	dm6-Nter(1)	190402_UE-CoB_H11M9_PepM500_FlaMP_x6_SubMix_noTryps_P2_016_21.mgf	190402_UE-CoB_H11M9_PepM500_FlaMP_x6_SubMix_noTryps_P2_016_21.107206.107206.3	107206	15062.2	763.463	3+	2287.36	0	4.81152	0.0036734	0.0179856	64.2022	100	Confident
789	P02668	CASK_BOVIN Kappa-casein OS=Bos taurus OX=9913 GN=CSN3 PE=1 SV=1	YVLSRYPSYGLN	KYIPIQ	YYQQKP	KYIPIQYVLSRY	PSYGLNYYQQKP	NH2	51	2	NH2-YVLSRYPSYGLN-COOH		190402_UE-CoB_H11M9_PepM500_FlaMP_x6_SubMix_noTryps_P2_016_21.mgf	190402_UE-CoB_H11M9_PepM500_FlaMP_x6_SubMix_noTryps_P2_016_21.53657.53657.	53657	7691	716.868	2+	1430.72	1	-0.609023	-0.000436284	0.0194883	25.8503	97.3913	Confident
790	UE0021	PtuFliC PtuFliC-FL21 OS=Ulrich Eckhard	FITTGSLGASQ	LVGMGN	STYSAN	LVGMGNFITTGS	SLGASQSTYSAN	dm6	217	2	dm6 nter-FITTGSLGASQ-COOH	dm6-Nter(1)	190402_UE-CoB_H11M9_PepM500_FlaMP_x6_SubMix_noTryps_P2_016_21.mgf	190402_UE-CoB_H11M9_PepM500_FlaMP_x6_SubMix_noTryps_P2_016_21.51604.51604.2	51604	7416.68	558.312	2+	1114.61	0	1.91967	0.00107177	0.00528332	26.9897	98.2833	Confident
791	P02662	CASA1_BOVIN Alpha-S1-casein OS=Bos taurus OX=9913 GN=CSN1S1 PE=1 SV=2	RPKHPIKHQGLPQEVLNENL	VAVALA	LRFFVA	VAVALARPKHPI	VLNENLLRFFVA	dm6	16	30	dm6 nter-RPK<dm6-k>HPIK<dm6-k>HQGLPQEVLNENL-COOH	dm6-K(3, 7), dm6-Nter(1)	190402_UE-CoB_H11M9_PepM500_FlaMP_x6_SubMix_noTryps_P2_016_21.mgf	190402_UE-CoB_H11M9_PepM500_FlaMP_x6_SubMix_noTryps_P2_016_21.31835.31835.3	31835	4838.5	817.167	3+	2448.48	0	-0.514825	-0.000420699	0.0198453	44.0894	100	Confident
792	P02666	CASB_BOVIN Beta-casein OS=Bos taurus OX=9913 GN=CSN2 PE=1 SV=2	WMHQPHQPLPPTVMFPPQSVLS	LPLLQS	LSQSKV	LPLLQSWMHQPH	PQSVLSLSQSKV	dm6	158	19	dm6 nter-WM<ox>HQPHQPLPPTVM<ox>FPPQSVLS-COOH	Oxidation of M(2, 14), dm6-Nter(1)	190402_UE-CoB_H11M9_PepM500_FlaMP_x6_SubMix_noTryps_P2_016_21.mgf	190402_UE-CoB_H11M9_PepM500_FlaMP_x6_SubMix_noTryps_P2_016_21.69213.69213.3	69213	9802.67	874.113	3+	2619.32	0	-0.598719	-0.000523349	0.0168968	47.2125	100	Confident
793	UE0001, UE0002, UE0022	PtuFlaMP_FL2 PtuFlaMP-FL2-HExxH OS=Ulrich Eckhard; PtuFlaMP_FL2d PtuFlaMP-FL2d-HAxxH OS=Ulrich Eckhard; PtuFlaMP_FL1d PtuFlaMP-FL1d-HAxxH OS=Ulrich Eckhard	LNNIIENASASRSR	DKTINN; DKTINN; DKTINN	IRDTDF	DKTINNLNNIIE	SASRSRIRDTDF	dm6	510; 510; 550	7	dm6 nter-LNNIIENASASRSR-COOH	dm6-Nter(1)	190402_UE-CoB_H11M9_PepM500_FlaMP_x6_SubMix_noTryps_P2_016_21.mgf	190402_UE-CoB_H11M9_PepM500_FlaMP_x6_SubMix_noTryps_P2_016_21.27186.27186.3	27186	4218.79	526.968	3+	1577.87	0	7.52131	0.00396346	0.0098294	36.5758	98.6207	Confident
794	P02666	CASB_BOVIN Beta-casein OS=Bos taurus OX=9913 GN=CSN2 PE=1 SV=2	YQEPVLGPVRGPFPI	IQAFLL	IV	IQAFLLYQEPVL	RGPFPIIV	dm6	208	5	dm6 nter-YQEPVLGPVRGPFPI-COOH	dm6-Nter(1)	190402_UE-CoB_H11M9_PepM500_FlaMP_x6_SubMix_noTryps_P2_016_21.mgf	190402_UE-CoB_H11M9_PepM500_FlaMP_x6_SubMix_noTryps_P2_016_21.80846.80846.	80846	11396.9	851.992	2+	1701.97	0	1.36353	0.00116171	0.0133308	58.8606	100	Confident
795	UE0021	PtuFliC PtuFliC-FL21 OS=Ulrich Eckhard	SMGMYINTN		VASING	SMGMYI	MYINTNVASING	dm6	1	15	dm6 nter-SM<ox>GMYINTN-COOH	Oxidation of M(2), dm6-Nter(1)	190402_UE-CoB_H11M9_PepM500_FlaMP_x6_SubMix_noTryps_P2_016_21.mgf	190402_UE-CoB_H11M9_PepM500_FlaMP_x6_SubMix_noTryps_P2_016_21.38440.38440.	38440	5691.05	541.25	2+	1079.48	1	-1.52338	-0.000823766	0.00987283	21.9382	95.8333	Confident
796	P02666	CASB_BOVIN Beta-casein OS=Bos taurus OX=9913 GN=CSN2 PE=1 SV=2	YQEPVLGPVRGPFPI	IQAFLL	IV	IQAFLLYQEPVL	RGPFPIIV	dm6	208	5	dm6 nter-YQEPVLGPVRGPFPI-COOH	dm6-Nter(1)	190402_UE-CoB_H11M9_PepM500_FlaMP_x6_SubMix_noTryps_P2_016_21.mgf	190402_UE-CoB_H11M9_PepM500_FlaMP_x6_SubMix_noTryps_P2_016_21.80826.80826.	80826	11394.3	852.493	2+	1701.97	1	0.82747	0.000704996	0.0193587	53.279	100	Confident
797	UE0021	PtuFliC PtuFliC-FL21 OS=Ulrich Eckhard	ILQQAGTSILAQANQLPQS	QMTKNQ	ALSLLG	QMTKNQILQQAG	NQLPQSALSLLG	dm6	563	2	dm6 nter-ILQQAGTSILAQANQLPQS-COOH	dm6-Nter(1)	190402_UE-CoB_H11M9_PepM500_FlaMP_x6_SubMix_noTryps_P2_016_21.mgf	190402_UE-CoB_H11M9_PepM500_FlaMP_x6_SubMix_noTryps_P2_016_21.74782.74782.3	74782	10562.7	672.384	3+	2014.13	0	1.2228	0.000822188	0.0166845	100	100	Confident
798	P02668	CASK_BOVIN Kappa-casein OS=Bos taurus OX=9913 GN=CSN3 PE=1 SV=1	QEQNQEQPIRCEKDER	LPFLGA	FFSDKI	LPFLGAQEQNQE	CEKDERFFSDKI	pyr	22	2	pyro-QEQNQEQPIRC<cmm>EK<dm6-k>DER-COOH	Carbamidomethylation of C(11), Pyrolidone from Q(1), dm6-K(13)	190402_UE-CoB_H11M9_PepM500_FlaMP_x6_SubMix_noTryps_P2_016_21.mgf	190402_UE-CoB_H11M9_PepM500_FlaMP_x6_SubMix_noTryps_P2_016_21.17423.17423.3	17423	2807.11	702.004	3+	2102.99	0	1.26696	0.000889411	0.0123608	27.4473	99.3289	Confident
799	P02668	CASK_BOVIN Kappa-casein OS=Bos taurus OX=9913 GN=CSN3 PE=1 SV=1	FLPYPYYAKP	ALINNQ	AAVRSP	ALINNQFLPYPY	PYYAKPAAVRSP	dm6	76	2	dm6 nter-FLPYPYYAK<dm6-k>P-COOH	dm6-K(9), dm6-Nter(1)	190402_UE-CoB_H11M9_PepM500_FlaMP_x6_SubMix_noTryps_P2_016_21.mgf	190402_UE-CoB_H11M9_PepM500_FlaMP_x6_SubMix_noTryps_P2_016_21.62031.62031.	62031	8822.81	663.892	2+	1325.77	0	-0.370254	-0.000245809	0.0099306	58.8606	100	Confident
800	UE0001, UE0002, UE0011, UE0022	PtuFlaMP_FL2 PtuFlaMP-FL2-HExxH OS=Ulrich Eckhard; PtuFlaMP_FL2d PtuFlaMP-FL2d-HAxxH OS=Ulrich Eckhard; PtuFlaMP_HVR5 PtuFlaMP-HVR5-HExxH OS=Ulrich Eckhard; PtuFlaMP_FL1d PtuFlaMP-FL1d-HAxxH OS=Ulrich Eckhard	YVDGDGGTAA	LKIDLE; LKIDLE; LKIDLE; LKIDLE	YVKPAY; YVKPAY; YVKPAY; YVKPAY	LKIDLEYVDGDG	DGGTAAYVKPAY	dm6	145; 145; 84; 185	11	dm6 nter-YVDGDGGTAA-COOH	dm6-Nter(1)	190402_UE-CoB_H11M9_PepM500_FlaMP_x6_SubMix_noTryps_P2_016_21.mgf	190402_UE-CoB_H11M9_PepM500_FlaMP_x6_SubMix_noTryps_P2_016_21.17970.17970.1	17970	2890.13	959.456	1+	958.446	0	2.72789	0.00261728	0.0127227	17.9588	100	Confident
801	UE0001, UE0002, UE0022	PtuFlaMP_FL2 PtuFlaMP-FL2-HExxH OS=Ulrich Eckhard; PtuFlaMP_FL2d PtuFlaMP-FL2d-HAxxH OS=Ulrich Eckhard; PtuFlaMP_FL1d PtuFlaMP-FL1d-HAxxH OS=Ulrich Eckhard	VQAANATYSETDRKAINEE	RMRDLA; RMRDLA; RMRDLA	FIELKR; FIELKR; FIELKR	RMRDLAVQAANA	KAINEEFIELKR	dm6	55; 55; 95	1	dm6 nter-VQAANATYSETDRK<dm6-k>AINEE-COOH	dm6-K(14), dm6-Nter(1)	190402_UE-CoB_H11M9_PepM500_FlaMP_x6_SubMix_noTryps_P2_016_21.mgf	190402_UE-CoB_H11M9_PepM500_FlaMP_x6_SubMix_noTryps_P2_016_21.26427.26427.3	26427	4110.42	726.718	3+	2177.12	0	3.44471	0.00250332	0.0231684	53.7675	100	Confident
802	P02666	CASB_BOVIN Beta-casein OS=Bos taurus OX=9913 GN=CSN2 PE=1 SV=2	WMHQPHQPLPPTVMFPPQSVLSLSQ	LPLLQS	SKVLPV	LPLLQSWMHQPH	VLSLSQSKVLPV	dm6	158	22	dm6 nter-WM<ox>HQPHQPLPPTVM<ox>FPPQSVLSLSQ-COOH	Oxidation of M(2, 14), dm6-Nter(1)	190402_UE-CoB_H11M9_PepM500_FlaMP_x6_SubMix_noTryps_P2_016_21.mgf	190402_UE-CoB_H11M9_PepM500_FlaMP_x6_SubMix_noTryps_P2_016_21.77321.77321.4	77321	10912.4	737.882	4+	2947.49	0	2.384	0.00175911	0.0200449	25.6864	99.3289	Confident
803	UE0012	HgrFlaMP_HVR7 HgrFlaMP-HVR7-HExxH OS=Ulrich Eckhard	FHIGANAKQTI	TGNILR		TGNILRFHIGAN	NAKQTI	dm6	278	82	dm6 nter-FHIGANAK<dm6-k>QTI-COOH	dm6-K(8), dm6-Nter(1)	190402_UE-CoB_H11M9_PepM500_FlaMP_x6_SubMix_noTryps_P2_016_21.mgf	190402_UE-CoB_H11M9_PepM500_FlaMP_x6_SubMix_noTryps_P2_016_21.30406.30406.3	30406	4653.85	423.266	3+	1266.77	0	3.98617	0.0016872	0.00774643	20	92.8105	Confident
804	UE0022	PtuFlaMP_FL1d PtuFlaMP-FL1d-HAxxH OS=Ulrich Eckhard	ATAGLNSAMEKLSSG	QRSLSK	LRINSA	QRSLSKATAGLN	EKLSSGLRINSA	dm6	19	2	dm6 nter-ATAGLNSAMEK<dm6-k>LSSG-COOH	dm6-K(11), dm6-Nter(1)	190402_UE-CoB_H11M9_PepM500_FlaMP_x6_SubMix_noTryps_P2_016_21.mgf	190402_UE-CoB_H11M9_PepM500_FlaMP_x6_SubMix_noTryps_P2_016_21.48504.48504.	48504	6987.81	753.421	2+	1503.82	1	-0.106327	-8.00554e-05	0.00884099	100	100	Confident
805	P02662	CASA1_BOVIN Alpha-S1-casein OS=Bos taurus OX=9913 GN=CSN1S1 PE=1 SV=2	FYQLDAYPSGAW	PELFRQ	YYVPLG	PELFRQFYQLDA	YPSGAWYYVPLG	dm6	168	2	dm6 nter-FYQLDAYPSGAW-COOH	dm6-Nter(1)	190402_UE-CoB_H11M9_PepM500_FlaMP_x6_SubMix_noTryps_P2_016_21.mgf	190402_UE-CoB_H11M9_PepM500_FlaMP_x6_SubMix_noTryps_P2_016_21.84417.84417.2	84417	11886.4	726.357	2+	1450.7	0	0.269948	0.000196079	0.0108486	46.5758	100	Confident
806	P02666	CASB_BOVIN Beta-casein OS=Bos taurus OX=9913 GN=CSN2 PE=1 SV=2	QEPVLGPVRGPFPIIV	QAFLLY		QAFLLYQEPVLG	PFPIIV	dm6	209	5	dm6 nter-QEPVLGPVRGPFPIIV-COOH	dm6-Nter(1)	190402_UE-CoB_H11M9_PepM500_FlaMP_x6_SubMix_noTryps_P2_016_21.mgf	190402_UE-CoB_H11M9_PepM500_FlaMP_x6_SubMix_noTryps_P2_016_21.91271.91271.2	91271	12845	876.543	2+	1751.06	0	8.9972	0.00788636	0.0189939	57.2125	100	Confident
807	P02663	CASA2_BOVIN Alpha-S2-casein OS=Bos taurus OX=9913 GN=CSN1S2 PE=1 SV=2	TEEEKNRLN	TKKTKL	FLKKIS	TKKTKLTEEEKN	EKNRLNFLKKIS	NH2	169	1	NH2-TEEEK<dm6-k>NRLN-COOH	dm6-K(5)	190402_UE-CoB_H11M9_PepM500_FlaMP_x6_SubMix_noTryps_P2_016_21.mgf	190402_UE-CoB_H11M9_PepM500_FlaMP_x6_SubMix_noTryps_P2_016_21.8415.8415.	8415	1265.01	583.816	2+	1165.62	0	2.78302	0.00162477	0.0206792	22.6761	95.2381	Confident
808	P02666	CASB_BOVIN Beta-casein OS=Bos taurus OX=9913 GN=CSN2 PE=1 SV=2	VLPVPQKAVPYPQRDMP	SLSQSK	IQAFLL	SLSQSKVLPVPQ	PQRDMPIQAFLL	dm6	185	7	dm6 nter-VLPVPQK<dm6-k>AVPYPQRDMP-COOH	dm6-K(7), dm6-Nter(1)	190402_UE-CoB_H11M9_PepM500_FlaMP_x6_SubMix_noTryps_P2_016_21.mgf	190402_UE-CoB_H11M9_PepM500_FlaMP_x6_SubMix_noTryps_P2_016_21.54555.54555.2	54555	7808.39	1002.09	2+	2002.17	0	-1.94204	-0.0019461	0.0283796	47.9588	100	Confident
809	P02668	CASK_BOVIN Kappa-casein OS=Bos taurus OX=9913 GN=CSN3 PE=1 SV=1	WQVLSNTVPAKSCQAQPTTMARHPHPHLS	PAQILQ	FMAIPP	PAQILQWQVLSN	PHPHLSFMAIPP	NH2	97	6	NH2-WQVLSNTVPAK<dm6-k>SC<cmm>QAQPTTM<ox>ARHPHPHLS-COOH	Carbamidomethylation of C(13), Oxidation of M(20), dm6-K(11)	190402_UE-CoB_H11M9_PepM500_FlaMP_x6_SubMix_noTryps_P2_016_21.mgf	190402_UE-CoB_H11M9_PepM500_FlaMP_x6_SubMix_noTryps_P2_016_21.39768.39768.5	39768	5860.39	666.949	5+	3328.68	1	9.17659	0.00611842	0.021229	26.0206	99.375	Confident
810	P02666	CASB_BOVIN Beta-casein OS=Bos taurus OX=9913 GN=CSN2 PE=1 SV=2	LLQSWMHQPHQPLPPTVMFPPQSVLSLSQSK	LHLPLP	VLPVPQ	LHLPLPLLQSWM	SLSQSKVLPVPQ	NH2	154	3	NH2-LLQSWMHQPHQPLPPTVM<ox>FPPQSVLSLSQSK<dm6-k>-COOH	Oxidation of M(18), dm6-K(31)	190402_UE-CoB_H11M9_PepM500_FlaMP_x6_SubMix_noTryps_P2_016_21.mgf	190402_UE-CoB_H11M9_PepM500_FlaMP_x6_SubMix_noTryps_P2_016_21.83579.83579.4	83579	11774.9	898.24	4+	3587.88	1	11.8438	0.0106355	0.0273267	35.5284	99.3421	Doubtful
811	P02666	CASB_BOVIN Beta-casein OS=Bos taurus OX=9913 GN=CSN2 PE=1 SV=2	WMHQPHQPLPPTVMFPPQSVLS	LPLLQS	LSQSKV	LPLLQSWMHQPH	PQSVLSLSQSKV	dm6	158	19	dm6 nter-WM<ox>HQPHQPLPPTVM<ox>FPPQSVLS-COOH	Oxidation of M(2, 14), dm6-Nter(1)	190402_UE-CoB_H11M9_PepM500_FlaMP_x6_SubMix_noTryps_P2_016_21.mgf	190402_UE-CoB_H11M9_PepM500_FlaMP_x6_SubMix_noTryps_P2_016_21.68982.68982.3	68982	9771.25	874.115	3+	2619.32	0	1.70511	0.00149046	0.016844	30.4096	98.7179	Confident
812	P02662	CASA1_BOVIN Alpha-S1-casein OS=Bos taurus OX=9913 GN=CSN1S1 PE=1 SV=2	RPKHPIKHQGLPQEVLNEN	VAVALA	LLRFFV	VAVALARPKHPI	EVLNENLLRFFV	dm6	16	1	dm6 nter-RPK<dm6-k>HPIK<dm6-k>HQGLPQEVLNEN-COOH	dm6-K(3, 7), dm6-Nter(1)	190402_UE-CoB_H11M9_PepM500_FlaMP_x6_SubMix_noTryps_P2_016_21.mgf	190402_UE-CoB_H11M9_PepM500_FlaMP_x6_SubMix_noTryps_P2_016_21.21816.21816.4	21816	3448.43	585.108	4+	2335.4	1	1.10256	0.000644837	0.0158015	24.0894	98.6486	Confident
813	P02663	CASA2_BOVIN Alpha-S2-casein OS=Bos taurus OX=9913 GN=CSN1S2 PE=1 SV=2	YLYQGPIVLNPWDQVK	FPQYLQ	RNAVPI	FPQYLQYLYQGP	PWDQVKRNAVPI	dm6	113	4	dm6 nter-YLYQGPIVLNPWDQVK<dm6-k>-COOH	dm6-K(16), dm6-Nter(1)	190402_UE-CoB_H11M9_PepM500_FlaMP_x6_SubMix_noTryps_P2_016_21.mgf	190402_UE-CoB_H11M9_PepM500_FlaMP_x6_SubMix_noTryps_P2_016_21.86888.86888.	86888	12228.2	1001.08	2+	2000.14	0	-0.14563	-0.000145787	0.0121031	98.2391	100	Confident
814	UE0021	PtuFliC PtuFliC-FL21 OS=Ulrich Eckhard	VASINGQRNLNKSTEGLTTSMQRLSSG	MYINTN	LRINSA	MYINTNVASING	QRLSSGLRINSA	dm6	10	14	dm6 nter-VASINGQRNLNK<dm6-k>STEGLTTSMQRLSSG-COOH	dm6-K(12), dm6-Nter(1)	190402_UE-CoB_H11M9_PepM500_FlaMP_x6_SubMix_noTryps_P2_016_21.mgf	190402_UE-CoB_H11M9_PepM500_FlaMP_x6_SubMix_noTryps_P2_016_21.45807.45807.4	45807	6630.86	730.401	4+	2916.57	1	-0.276534	-0.000201912	0.0246643	40.0877	99.3103	Confident
815	P02662	CASA1_BOVIN Alpha-S1-casein OS=Bos taurus OX=9913 GN=CSN1S1 PE=1 SV=2	RPKHPIKHQGLPQEVLNE	VAVALA	NLLRFF	VAVALARPKHPI	QEVLNENLLRFF	dm6	16	42	dm6 nter-RPK<dm6-k>HPIK<dm6-k>HQGLPQEVLNE-COOH	dm6-K(3, 7), dm6-Nter(1)	190402_UE-CoB_H11M9_PepM500_FlaMP_x6_SubMix_noTryps_P2_016_21.mgf	190402_UE-CoB_H11M9_PepM500_FlaMP_x6_SubMix_noTryps_P2_016_21.21742.21742.3	21742	3437.75	741.46	3+	2221.35	0	2.29791	0.0017038	0.0308903	19.5861	91.9463	Confident
816	UE0012	HgrFlaMP_HVR7 HgrFlaMP-HVR7-HExxH OS=Ulrich Eckhard	FHIGANAKQTI	TGNILR		TGNILRFHIGAN	NAKQTI	dm6	278	82	dm6 nter-FHIGANAK<dm6-k>QTI-COOH	dm6-K(8), dm6-Nter(1)	190402_UE-CoB_H11M9_PepM500_FlaMP_x6_SubMix_noTryps_P2_016_21.mgf	190402_UE-CoB_H11M9_PepM500_FlaMP_x6_SubMix_noTryps_P2_016_21.30890.30890.2	30890	4716.84	634.394	2+	1266.77	0	0.661435	0.00041961	0.00830541	28.5387	99.1597	Confident
817	P02662	CASA1_BOVIN Alpha-S1-casein OS=Bos taurus OX=9913 GN=CSN1S1 PE=1 SV=2	YVPLGTQYTDAPSFSDIPNPIGSENSEKTTMPL	PSGAWY	W	PSGAWYYVPLGT	KTTMPLW	dm6	181	3	dm6 nter-YVPLGTQYTDAPSFSDIPNPIGSENSEK<dm6-k>TTMPL-COOH	dm6-K(28), dm6-Nter(1)	190402_UE-CoB_H11M9_PepM500_FlaMP_x6_SubMix_noTryps_P2_016_21.mgf	190402_UE-CoB_H11M9_PepM500_FlaMP_x6_SubMix_noTryps_P2_016_21.96373.96373.4	96373	13551.9	910.464	4+	3636.82	1	1.52737	0.00139023	0.0276195	100	100	Confident
818	P02666	CASB_BOVIN Beta-casein OS=Bos taurus OX=9913 GN=CSN2 PE=1 SV=2	VLPVPQKAVPYPQRDMPIQA	SLSQSK	FLLYQE	SLSQSKVLPVPQ	DMPIQAFLLYQE	dm6	185	15	dm6 nter-VLPVPQK<dm6-k>AVPYPQRDMPIQA-COOH	dm6-K(7), dm6-Nter(1)	190402_UE-CoB_H11M9_PepM500_FlaMP_x6_SubMix_noTryps_P2_016_21.mgf	190402_UE-CoB_H11M9_PepM500_FlaMP_x6_SubMix_noTryps_P2_016_21.63394.63394.3	63394	9006.43	772.458	3+	2314.35	0	0.953283	0.000736371	0.0249693	27.4473	99.3289	Confident
819	P02663	CASA2_BOVIN Alpha-S2-casein OS=Bos taurus OX=9913 GN=CSN1S2 PE=1 SV=2	IVLNPWDQVKR	YLYQGP	NAVPIT	YLYQGPIVLNPW	WDQVKRNAVPIT	dm6	119	4	dm6 nter-IVLNPWDQVK<dm6-k>R-COOH	dm6-K(10), dm6-Nter(1)	190402_UE-CoB_H11M9_PepM500_FlaMP_x6_SubMix_noTryps_P2_016_21.mgf	190402_UE-CoB_H11M9_PepM500_FlaMP_x6_SubMix_noTryps_P2_016_21.48592.48592.3	48592	6999.66	479.307	3+	1434.9	0	0.531338	0.000254674	0.00916848	48.5387	100	Confident
820	P02666	CASB_BOVIN Beta-casein OS=Bos taurus OX=9913 GN=CSN2 PE=1 SV=2	SKVLPVPQKAVPYPQRDMPIQA	VLSLSQ	FLLYQE	VLSLSQSKVLPV	DMPIQAFLLYQE	dm6	183	47	dm6 nter-SK<dm6-k>VLPVPQK<dm6-k>AVPYPQRDM<ox>PIQA-COOH	Oxidation of M(18), dm6-K(2, 9), dm6-Nter(1)	190402_UE-CoB_H11M9_PepM500_FlaMP_x6_SubMix_noTryps_P2_016_21.mgf	190402_UE-CoB_H11M9_PepM500_FlaMP_x6_SubMix_noTryps_P2_016_21.46564.46564.4	46564	6730.57	645.892	4+	2579.54	0	0.767754	0.000495885	0.0145272	66.5758	100	Confident
821	UE0021	PtuFliC PtuFliC-FL21 OS=Ulrich Eckhard	SMGMYINTN		VASING	SMGMYI	MYINTNVASING	dm6	1	15	dm6 nter-SM<ox>GMYINTN-COOH	Oxidation of M(2), dm6-Nter(1)	190402_UE-CoB_H11M9_PepM500_FlaMP_x6_SubMix_noTryps_P2_016_21.mgf	190402_UE-CoB_H11M9_PepM500_FlaMP_x6_SubMix_noTryps_P2_016_21.39858.39858.1	39858	5871.85	1080.49	1+	1079.48	0	2.46663	0.00266517	0.0122185	13.9794	93.75	Doubtful
822	P02666	CASB_BOVIN Beta-casein OS=Bos taurus OX=9913 GN=CSN2 PE=1 SV=2	SKVLPVPQKAVPYPQRDMPIQA	VLSLSQ	FLLYQE	VLSLSQSKVLPV	DMPIQAFLLYQE	NH2	183	7	NH2-SK<dm6-k>VLPVPQK<dm6-k>AVPYPQRDM<ox>PIQA-COOH	Oxidation of M(18), dm6-K(9, 2)	190402_UE-CoB_H11M9_PepM500_FlaMP_x6_SubMix_noTryps_P2_016_21.mgf	190402_UE-CoB_H11M9_PepM500_FlaMP_x6_SubMix_noTryps_P2_016_21.51558.51558.4	51558	7410.34	637.378	4+	2545.47	0	3.33157	0.00212346	0.0153193	19.5861	91.9463	Confident
823	P02662	CASA1_BOVIN Alpha-S1-casein OS=Bos taurus OX=9913 GN=CSN1S1 PE=1 SV=2	RPKHPIKHQGLPQEVLNE	VAVALA	NLLRFF	VAVALARPKHPI	QEVLNENLLRFF	NH2	16	15	NH2-RPK<dm6-k>HPIK<dm6-k>HQGLPQEVLNE-COOH	dm6-K(3, 7)	190402_UE-CoB_H11M9_PepM500_FlaMP_x6_SubMix_noTryps_P2_016_21.mgf	190402_UE-CoB_H11M9_PepM500_FlaMP_x6_SubMix_noTryps_P2_016_21.23797.23797.4	23797	3737.22	547.831	4+	2187.29	0	1.69739	0.000929883	0.0307054	37.2125	98.6755	Confident
824	UE0021	PtuFliC PtuFliC-FL21 OS=Ulrich Eckhard	QRNLNKSTEGLTTSMQRLSSG	VASING	LRINSA	VASINGQRNLNK	QRLSSGLRINSA	dm6	16	2	dm6 nter-QRNLNK<dm6-k>STEGLTTSMQRLSSG-COOH	dm6-K(6), dm6-Nter(1)	190402_UE-CoB_H11M9_PepM500_FlaMP_x6_SubMix_noTryps_P2_016_21.mgf	190402_UE-CoB_H11M9_PepM500_FlaMP_x6_SubMix_noTryps_P2_016_21.34003.34003.4	34003	5124.22	594.83	4+	2375.29	0	1.12207	0.00066744	0.0108159	88.5387	100	Confident
825	P02666	CASB_BOVIN Beta-casein OS=Bos taurus OX=9913 GN=CSN2 PE=1 SV=2	QSWMHQPHQPLPPTVMFPPQSVLSLSQ	LPLPLL	SKVLPV	LPLPLLQSWMHQ	VLSLSQSKVLPV	dm6	156	13	dm6 nter-QSWM<ox>HQPHQPLPPTVMFPPQSVLSLSQ-COOH	Oxidation of M(4), dm6-Nter(1)	190402_UE-CoB_H11M9_PepM500_FlaMP_x6_SubMix_noTryps_P2_016_21.mgf	190402_UE-CoB_H11M9_PepM500_FlaMP_x6_SubMix_noTryps_P2_016_21.82226.82226.3	82226	11589.2	1049.87	3+	3146.59	0	1.50071	0.00157555	0.0297697	23.098	97.2973	Confident
826	UE0021	PtuFliC PtuFliC-FL21 OS=Ulrich Eckhard	VVTSTAMTGLIAANS	AGLQNN	STTLVG	AGLQNNVVTSTA	LIAANSSTTLVG	dm6	193	4	dm6 nter-VVTSTAMTGLIAANS-COOH	dm6-Nter(1)	190402_UE-CoB_H11M9_PepM500_FlaMP_x6_SubMix_noTryps_P2_016_21.mgf	190402_UE-CoB_H11M9_PepM500_FlaMP_x6_SubMix_noTryps_P2_016_21.71328.71328.2	71328	10093.9	735.41	2+	1468.8	0	2.50101	0.00183926	0.00993135	54.9485	100	Confident
827	UE0022	PtuFlaMP_FL1d PtuFlaMP-FL1d-HAxxH OS=Ulrich Eckhard	IQTAELTK	RDTDFA	MQITQQ	RDTDFAIQTAEL	TAELTKMQITQQ	dm6	571	1	dm6 nter-IQTAELTK<dm6-k>-COOH	dm6-K(8), dm6-Nter(1)	190402_UE-CoB_H11M9_PepM500_FlaMP_x6_SubMix_noTryps_P2_016_21.mgf	190402_UE-CoB_H11M9_PepM500_FlaMP_x6_SubMix_noTryps_P2_016_21.23547.23547.2	23547	3703.68	486.324	2+	970.634	0	-0.577291	-0.000280751	0.00918476	21.4267	95.2586	Confident
828	UE0001, UE0002, UE0011, UE0022	PtuFlaMP_FL2 PtuFlaMP-FL2-HExxH OS=Ulrich Eckhard; PtuFlaMP_FL2d PtuFlaMP-FL2d-HAxxH OS=Ulrich Eckhard; PtuFlaMP_HVR5 PtuFlaMP-HVR5-HExxH OS=Ulrich Eckhard; PtuFlaMP_FL1d PtuFlaMP-FL1d-HAxxH OS=Ulrich Eckhard	YETQVHGAGGEYIN	QIRLQD; QIRLQD; QIRLQD; QIRLQD	LQVGAR; LQVGAR; LQVGAR; LQVGAR	QIRLQDYETQVH	GGEYINLQVGAR	dm6	428; 428; 367; 468	2	dm6 nter-YETQVHGAGGEYIN-COOH	dm6-Nter(1)	190402_UE-CoB_H11M9_PepM500_FlaMP_x6_SubMix_noTryps_P2_016_21.mgf	190402_UE-CoB_H11M9_PepM500_FlaMP_x6_SubMix_noTryps_P2_016_21.33698.33698.2	33698	5083.8	786.884	2+	1570.75	1	1.78028	0.00139998	0.0210927	41.3077	100	Confident
829	P02666	CASB_BOVIN Beta-casein OS=Bos taurus OX=9913 GN=CSN2 PE=1 SV=2	WMHQPHQPLPPTVMFPPQSVLS	LPLLQS	LSQSKV	LPLLQSWMHQPH	PQSVLSLSQSKV	dm6	158	17	dm6 nter-WM<ox>HQPHQPLPPTVMFPPQSVLS-COOH	Oxidation of M(2), dm6-Nter(1)	190402_UE-CoB_H11M9_PepM500_FlaMP_x6_SubMix_noTryps_P2_016_21.mgf	190402_UE-CoB_H11M9_PepM500_FlaMP_x6_SubMix_noTryps_P2_016_21.73563.73563.2	73563	10398.9	1302.68	2+	2603.32	0	6.05004	0.0078812	0.0282424	27.4473	99.1379	Confident
830	UE0001, UE0002, UE0011, UE0022	PtuFlaMP_FL2 PtuFlaMP-FL2-HExxH OS=Ulrich Eckhard; PtuFlaMP_FL2d PtuFlaMP-FL2d-HAxxH OS=Ulrich Eckhard; PtuFlaMP_HVR5 PtuFlaMP-HVR5-HExxH OS=Ulrich Eckhard; PtuFlaMP_FL1d PtuFlaMP-FL1d-HAxxH OS=Ulrich Eckhard	FLVLDDNDNSRSD	SKGFQE; SKGFQE; SKGFQE; SKGFQE	FDTGAT; FDTGAT; FDTGAT; FDTGAT	SKGFQEFLVLDD	DNSRSDFDTGAT	dm6	396; 396; 335; 436	2	dm6 nter-FLVLDDNDNSRSD-COOH	dm6-Nter(1)	190402_UE-CoB_H11M9_PepM500_FlaMP_x6_SubMix_noTryps_P2_016_21.mgf	190402_UE-CoB_H11M9_PepM500_FlaMP_x6_SubMix_noTryps_P2_016_21.53958.53958.2	53958	7729.94	772.376	2+	1542.74	0	0.183516	0.000141743	0.00919899	55.6864	100	Confident
831	P02663	CASA2_BOVIN Alpha-S2-casein OS=Bos taurus OX=9913 GN=CSN1S2 PE=1 SV=2	FALPQYLKTVYQ	SQRYQK	HQKAMK	SQRYQKFALPQY	LKTVYQHQKAMK	dm6	189	2	dm6 nter-FALPQYLK<dm6-k>TVYQ-COOH	dm6-K(8), dm6-Nter(1)	190402_UE-CoB_H11M9_PepM500_FlaMP_x6_SubMix_noTryps_P2_016_21.mgf	190402_UE-CoB_H11M9_PepM500_FlaMP_x6_SubMix_noTryps_P2_016_21.77411.77411.2	77411	10925.1	769.971	2+	1537.92	0	6.31146	0.00485961	0.00968299	37.4473	99.569	Confident
832	P02666	CASB_BOVIN Beta-casein OS=Bos taurus OX=9913 GN=CSN2 PE=1 SV=2	QSWMHQPHQPLPPTVMFPPQSVLS	LPLPLL	LSQSKV	LPLPLLQSWMHQ	PQSVLSLSQSKV	dm6	156	13	dm6 nter-QSWM<ox>HQPHQPLPPTVM<ox>FPPQSVLS-COOH	Oxidation of M(4, 16), dm6-Nter(1)	190402_UE-CoB_H11M9_PepM500_FlaMP_x6_SubMix_noTryps_P2_016_21.mgf	190402_UE-CoB_H11M9_PepM500_FlaMP_x6_SubMix_noTryps_P2_016_21.71534.71534.3	71534	10122.4	945.813	3+	2834.41	0	2.16034	0.00204327	0.0201142	32.6761	99.3056	Confident
833	P02666	CASB_BOVIN Beta-casein OS=Bos taurus OX=9913 GN=CSN2 PE=1 SV=2	VVVPPFLQPEVMG	PLTQTP	VSKVKE	PLTQTPVVVPPF	QPEVMGVSKVKE	dm6	97	30	dm6 nter-VVVPPFLQPEVM<ox>G-COOH	Oxidation of M(12), dm6-Nter(1)	190402_UE-CoB_H11M9_PepM500_FlaMP_x6_SubMix_noTryps_P2_016_21.mgf	190402_UE-CoB_H11M9_PepM500_FlaMP_x6_SubMix_noTryps_P2_016_21.93348.93348.3	93348	13134.2	487.947	3+	1460.82	0	1.51183	0.000737691	0.00917836	29.5861	98.6755	Confident
834	P02662	CASA1_BOVIN Alpha-S1-casein OS=Bos taurus OX=9913 GN=CSN1S1 PE=1 SV=2	RPKHPIKHQGLPQEVLNENLLR	VAVALA	FFVAPF	VAVALARPKHPI	NENLLRFFVAPF	NH2	16	86	NH2-RPK<dm6-k>HPIK<dm6-k>HQGLPQEVLNENLLR-COOH	dm6-K(3, 7)	190402_UE-CoB_H11M9_PepM500_FlaMP_x6_SubMix_noTryps_P2_016_21.mgf	190402_UE-CoB_H11M9_PepM500_FlaMP_x6_SubMix_noTryps_P2_016_21.39516.39516.4	39516	5828.23	671.909	4+	2683.6	0	1.36871	0.00091965	0.0153844	84.318	100	Confident
835	UE0021	PtuFliC PtuFliC-FL21 OS=Ulrich Eckhard	MTGLIAANSSTTLVGMGN	VVTSTA	FITTGS	VVTSTAMTGLIA	LVGMGNFITTGS	dm6	199	85	dm6 nter-MTGLIAANSSTTLVGM<ox>GN-COOH	Oxidation of M(16), dm6-Nter(1)	190402_UE-CoB_H11M9_PepM500_FlaMP_x6_SubMix_noTryps_P2_016_21.mgf	190402_UE-CoB_H11M9_PepM500_FlaMP_x6_SubMix_noTryps_P2_016_21.73933.73933.3	73933	10449.7	596.642	3+	1786.9	0	2.01503	0.00120225	0.0135017	56.7778	100	Confident
836	P02662	CASA1_BOVIN Alpha-S1-casein OS=Bos taurus OX=9913 GN=CSN1S1 PE=1 SV=2	QKEPMIGVNQELA	EGIHAQ	YFYPEL	EGIHAQQKEPMI	VNQELAYFYPEL	NH2	146	1	NH2-QK<dm6-k>EPMIGVNQELA-COOH	dm6-K(2)	190402_UE-CoB_H11M9_PepM500_FlaMP_x6_SubMix_noTryps_P2_016_21.mgf	190402_UE-CoB_H11M9_PepM500_FlaMP_x6_SubMix_noTryps_P2_016_21.46946.46946.	46946	6782.01	745.908	2+	1489.8	0	-0.0413718	-3.08596e-05	0.0156819	21.4267	95.2586	Confident
837	UE0021	PtuFliC PtuFliC-FL21 OS=Ulrich Eckhard	MTGLIAANSSTTLVGMGN	VVTSTA	FITTGS	VVTSTAMTGLIA	LVGMGNFITTGS	dm6	199	55	dm6 nter-MTGLIAANSSTTLVGMGN-COOH	dm6-Nter(1)	190402_UE-CoB_H11M9_PepM500_FlaMP_x6_SubMix_noTryps_P2_016_21.mgf	190402_UE-CoB_H11M9_PepM500_FlaMP_x6_SubMix_noTryps_P2_016_21.84418.84418.2	84418	11886.6	886.46	2+	1770.91	0	-0.597978	-0.000530084	0.0123672	86.1979	100	Confident
838	P02666	CASB_BOVIN Beta-casein OS=Bos taurus OX=9913 GN=CSN2 PE=1 SV=2	AVPYPQRDMPIQA	LPVPQK	FLLYQE	LPVPQKAVPYPQ	DMPIQAFLLYQE	dm6	192	9	dm6 nter-AVPYPQRDM<ox>PIQA-COOH	Oxidation of M(9), dm6-Nter(1)	190402_UE-CoB_H11M9_PepM500_FlaMP_x6_SubMix_noTryps_P2_016_21.mgf	190402_UE-CoB_H11M9_PepM500_FlaMP_x6_SubMix_noTryps_P2_016_21.46781.46781.	46781	6759.66	768.41	2+	1534.8	0	1.96633	0.00151095	0.0202061	22.2185	95.3782	Confident
839	P02666	CASB_BOVIN Beta-casein OS=Bos taurus OX=9913 GN=CSN2 PE=1 SV=2	SKVLPVPQKAVPYPQRDMPIQA	VLSLSQ	FLLYQE	VLSLSQSKVLPV	DMPIQAFLLYQE	dm6	183	25	dm6 nter-SK<dm6-k>VLPVPQK<dm6-k>AVPYPQRDMPIQA-COOH	dm6-K(2, 9), dm6-Nter(1)	190402_UE-CoB_H11M9_PepM500_FlaMP_x6_SubMix_noTryps_P2_016_21.mgf	190402_UE-CoB_H11M9_PepM500_FlaMP_x6_SubMix_noTryps_P2_016_21.53451.53451.3	53451	7663.81	855.522	3+	2563.54	0	1.34404	0.00114986	0.0242212	100	100	Confident
840	P02666	CASB_BOVIN Beta-casein OS=Bos taurus OX=9913 GN=CSN2 PE=1 SV=2	LLYQEPVLGPVRGPFPIIV	MPIQAF		MPIQAFLLYQEP	PFPIIV	dm0	206	1	dm0 nter-LLYQEPVLGPVRGPFPIIV-COOH	dm0-Nter(1)	190402_UE-CoB_H11M9_PepM500_FlaMP_x6_SubMix_noTryps_P2_016_21.mgf	190402_UE-CoB_H11M9_PepM500_FlaMP_x6_SubMix_noTryps_P2_016_21.100490.100490.2	100490	14122.2	1068.14	2+	2134.26	0	0.252021	0.000269192	0.0174171	100	100	Confident
841	P02662	CASA1_BOVIN Alpha-S1-casein OS=Bos taurus OX=9913 GN=CSN1S1 PE=1 SV=2	YQLDAYPSGAW	ELFRQF	YYVPLG	ELFRQFYQLDAY	YPSGAWYYVPLG	dm6	169	7	dm6 nter-YQLDAYPSGAW-COOH	dm6-Nter(1)	190402_UE-CoB_H11M9_PepM500_FlaMP_x6_SubMix_noTryps_P2_016_21.mgf	190402_UE-CoB_H11M9_PepM500_FlaMP_x6_SubMix_noTryps_P2_016_21.76152.76152.	76152	10749.7	653.325	2+	1303.63	1	2.49042	0.0016258	0.0107919	22.4413	95.2991	Confident
842	P02662	CASA1_BOVIN Alpha-S1-casein OS=Bos taurus OX=9913 GN=CSN1S1 PE=1 SV=2	FFVAPFPEVFGKEKVNELSKDIG	NENLLR	SESTED	NENLLRFFVAPF	LSKDIGSESTED	dm6	38	5	dm6 nter-FFVAPFPEVFGK<dm6-k>EK<dm6-k>VNELSK<dm6-k>DIG-COOH	dm6-K(12, 14, 20), dm6-Nter(1)	190402_UE-CoB_H11M9_PepM500_FlaMP_x6_SubMix_noTryps_P2_016_21.mgf	190402_UE-CoB_H11M9_PepM500_FlaMP_x6_SubMix_noTryps_P2_016_21.82820.82820.4	82820	11672.5	684.412	4+	2732.61	1	2.55943	0.00175106	0.0165685	24.5593	98.6207	Confident
843	P02663	CASA2_BOVIN Alpha-S2-casein OS=Bos taurus OX=9913 GN=CSN1S2 PE=1 SV=2	YQKFALPQYLK	KKISQR	TVYQHQ	KKISQRYQKFAL	LPQYLKTVYQHQ	dm6	186	7	dm6 nter-YQK<dm6-k>FALPQYLK<dm6-k>-COOH	dm6-K(3, 11), dm6-Nter(1)	190402_UE-CoB_H11M9_PepM500_FlaMP_x6_SubMix_noTryps_P2_016_21.mgf	190402_UE-CoB_H11M9_PepM500_FlaMP_x6_SubMix_noTryps_P2_016_21.53542.53542.2	53542	7676.02	751.479	2+	1499.96	1	-13.753	-0.0103284	0.018998	23.1876	95.671	Doubtful
844	P02666	CASB_BOVIN Beta-casein OS=Bos taurus OX=9913 GN=CSN2 PE=1 SV=2	SKVLPVPQKAVPYPQRDMPIQA	VLSLSQ	FLLYQE	VLSLSQSKVLPV	DMPIQAFLLYQE	dm6	183	25	dm6 nter-SK<dm6-k>VLPVPQK<dm6-k>AVPYPQRDMPIQA-COOH	dm6-K(2, 9), dm6-Nter(1)	190402_UE-CoB_H11M9_PepM500_FlaMP_x6_SubMix_noTryps_P2_016_21.mgf	190402_UE-CoB_H11M9_PepM500_FlaMP_x6_SubMix_noTryps_P2_016_21.53244.53244.5	53244	7635.24	513.717	5+	2563.54	0	2.7911	0.00143383	0.012413	26.7778	99.3243	Confident
845	P02666	CASB_BOVIN Beta-casein OS=Bos taurus OX=9913 GN=CSN2 PE=1 SV=2	SKVLPVPQKAVPYPQRDMPIQA	VLSLSQ	FLLYQE	VLSLSQSKVLPV	DMPIQAFLLYQE	NH2	183	7	NH2-SK<dm6-k>VLPVPQK<dm6-k>AVPYPQRDM<ox>PIQA-COOH	Oxidation of M(18), dm6-K(2, 9)	190402_UE-CoB_H11M9_PepM500_FlaMP_x6_SubMix_noTryps_P2_016_21.mgf	190402_UE-CoB_H11M9_PepM500_FlaMP_x6_SubMix_noTryps_P2_016_21.51024.51024.3	51024	7336.74	849.499	3+	2545.47	0	1.44982	0.00123162	0.0231861	19.2082	92.2078	Confident
846	UE0012	HgrFlaMP_HVR7 HgrFlaMP-HVR7-HExxH OS=Ulrich Eckhard	FHIGANAKQTI	TGNILR		TGNILRFHIGAN	NAKQTI	dm6	278	82	dm6 nter-FHIGANAK<dm6-k>QTI-COOH	dm6-K(8), dm6-Nter(1)	190402_UE-CoB_H11M9_PepM500_FlaMP_x6_SubMix_noTryps_P2_016_21.mgf	190402_UE-CoB_H11M9_PepM500_FlaMP_x6_SubMix_noTryps_P2_016_21.31374.31374.2	31374	4779.68	634.393	2+	1266.77	0	-0.818148	-0.000519028	0.00856615	33.0103	99.5816	Confident
847	P02666	CASB_BOVIN Beta-casein OS=Bos taurus OX=9913 GN=CSN2 PE=1 SV=2	YPFPGPIPNSLP	QTQSLV	QNIPPL	QTQSLVYPFPGP	IPNSLPQNIPPL	dm6	75	4	dm6 nter-YPFPGPIPNSLP-COOH	dm6-Nter(1)	190402_UE-CoB_H11M9_PepM500_FlaMP_x6_SubMix_noTryps_P2_016_21.mgf	190402_UE-CoB_H11M9_PepM500_FlaMP_x6_SubMix_noTryps_P2_016_21.89486.89486.2	89486	12593.5	666.875	2+	1331.73	0	1.71124	0.00114118	0.0125741	32.1467	99.5781	Confident
848	P02666	CASB_BOVIN Beta-casein OS=Bos taurus OX=9913 GN=CSN2 PE=1 SV=2	EMPFPKYPVEPFTESQS	MAPKHK	LTLTDV	MAPKHKEMPFPK	FTESQSLTLTDV	dm6	123	1	dm6 nter-EMPFPK<dm6-k>YPVEPFTESQS-COOH	dm6-K(6), dm6-Nter(1)	190402_UE-CoB_H11M9_PepM500_FlaMP_x6_SubMix_noTryps_P2_016_21.mgf	190402_UE-CoB_H11M9_PepM500_FlaMP_x6_SubMix_noTryps_P2_016_21.78545.78545.2	78545	11079.8	1041.03	2+	2080.05	0	1.16406	0.00121182	0.0231074	46.9897	100	Confident
849	P02668	CASK_BOVIN Kappa-casein OS=Bos taurus OX=9913 GN=CSN3 PE=1 SV=1	YYQQKPVALINNQ	PSYGLN	FLPYPY	PSYGLNYYQQKP	ALINNQFLPYPY	NH2	63	2	NH2-YYQQK<dm6-k>PVALINNQ-COOH	dm6-K(5)	190402_UE-CoB_H11M9_PepM500_FlaMP_x6_SubMix_noTryps_P2_016_21.mgf	190402_UE-CoB_H11M9_PepM500_FlaMP_x6_SubMix_noTryps_P2_016_21.40825.40825.2	40825	5993.96	806.951	2+	1611.88	0	2.53045	0.00204194	0.0114827	30.655	99.5726	Confident
850	P02663	CASA2_BOVIN Alpha-S2-casein OS=Bos taurus OX=9913 GN=CSN1S2 PE=1 SV=2	FALPQYLK	SQRYQK	TVYQHQ	SQRYQKFALPQY	LPQYLKTVYQHQ	NH2	189	2	NH2-FALPQYLK<dm6-k>-COOH	dm6-K(8)	190402_UE-CoB_H11M9_PepM500_FlaMP_x6_SubMix_noTryps_P2_016_21.mgf	190402_UE-CoB_H11M9_PepM500_FlaMP_x6_SubMix_noTryps_P2_016_21.59447.59447.2	59447	8470.88	507.318	2+	1012.62	0	3.82851	0.00194226	0.00695249	29.2082	99.1379	Confident
851	UE0021	PtuFliC PtuFliC-FL21 OS=Ulrich Eckhard	LRINSAKDDAAGMQISNKLTSQING	QRLSSG	LNVATR	QRLSSGLRINSA	TSQINGLNVATR	dm6	37	6	dm6 nter-LRINSAK<dm6-k>DDAAGMQISNK<dm6-k>LTSQING-COOH	dm6-K(7, 18), dm6-Nter(1)	190402_UE-CoB_H11M9_PepM500_FlaMP_x6_SubMix_noTryps_P2_016_21.mgf	190402_UE-CoB_H11M9_PepM500_FlaMP_x6_SubMix_noTryps_P2_016_21.52868.52868.4	52868	7585.39	687.896	4+	2746.55	1	0.694733	0.000477729	0.0182466	66.3827	100	Confident
852	P02666	CASB_BOVIN Beta-casein OS=Bos taurus OX=9913 GN=CSN2 PE=1 SV=2	FLLYQEPVLGPVRGPFPIIV	DMPIQA		DMPIQAFLLYQE	PFPIIV	dm6	205	24	dm6 nter-FLLYQEPVLGPVRGPFPIIV-COOH	dm6-Nter(1)	190402_UE-CoB_H11M9_PepM500_FlaMP_x6_SubMix_noTryps_P2_016_21.mgf	190402_UE-CoB_H11M9_PepM500_FlaMP_x6_SubMix_noTryps_P2_016_21.108590.108590.	108590	15257.5	1145.19	2+	2287.36	1	3.5032	0.00401006	0.0275924	20.5552	95.3975	Confident
853	P02662	CASA1_BOVIN Alpha-S1-casein OS=Bos taurus OX=9913 GN=CSN1S1 PE=1 SV=2	HIQKEDVPSERYLG	NSVEQK	YLEQLL	NSVEQKHIQKED	SERYLGYLEQLL	dm6	95	7	dm6 nter-HIQK<dm6-k>EDVPSERYLG-COOH	dm6-K(4), dm6-Nter(1)	190402_UE-CoB_H11M9_PepM500_FlaMP_x6_SubMix_noTryps_P2_016_21.mgf	190402_UE-CoB_H11M9_PepM500_FlaMP_x6_SubMix_noTryps_P2_016_21.28901.28901.4	28901	4457.26	435.5	4+	1737.97	0	2.01968	0.000879569	0.0125424	24.9485	98.6111	Confident
854	P02662	CASA1_BOVIN Alpha-S1-casein OS=Bos taurus OX=9913 GN=CSN1S1 PE=1 SV=2	PQEVLNENLLR	IKHQGL	FFVAPF	IKHQGLPQEVLN	NENLLRFFVAPF	NH2	27	2	NH2-PQEVLNENLLR-COOH		190402_UE-CoB_H11M9_PepM500_FlaMP_x6_SubMix_noTryps_P2_016_21.mgf	190402_UE-CoB_H11M9_PepM500_FlaMP_x6_SubMix_noTryps_P2_016_21.50426.50426.2	50426	7255.17	662.863	2+	1323.71	0	-2.87579	-0.00190626	0.00359648	55.376	100	Confident
855	UE0001, UE0002, UE0011, UE0022	PtuFlaMP_FL2 PtuFlaMP-FL2-HExxH OS=Ulrich Eckhard; PtuFlaMP_FL2d PtuFlaMP-FL2d-HAxxH OS=Ulrich Eckhard; PtuFlaMP_HVR5 PtuFlaMP-HVR5-HExxH OS=Ulrich Eckhard; PtuFlaMP_FL1d PtuFlaMP-FL1d-HAxxH OS=Ulrich Eckhard	FLVLDDNDNSR	SKGFQE; SKGFQE; SKGFQE; SKGFQE	SDFDTG; SDFDTG; SDFDTG; SDFDTG	SKGFQEFLVLDD	DNDNSRSDFDTG	dm6	396; 396; 335; 436	2	dm6 nter-FLVLDDNDNSR-COOH	dm6-Nter(1)	190402_UE-CoB_H11M9_PepM500_FlaMP_x6_SubMix_noTryps_P2_016_21.mgf	190402_UE-CoB_H11M9_PepM500_FlaMP_x6_SubMix_noTryps_P2_016_21.51440.51440.2	51440	7393.73	671.347	2+	1340.68	0	1.40275	0.000941729	0.00852655	28.8606	99.1379	Confident
856	UE0021	PtuFliC PtuFliC-FL21 OS=Ulrich Eckhard	MTGLIAANSSTTLVGMGN	VVTSTA	FITTGS	VVTSTAMTGLIA	LVGMGNFITTGS	dm6	199	85	dm6 nter-MTGLIAANSSTTLVGM<ox>GN-COOH	Oxidation of M(16), dm6-Nter(1)	190402_UE-CoB_H11M9_PepM500_FlaMP_x6_SubMix_noTryps_P2_016_21.mgf	190402_UE-CoB_H11M9_PepM500_FlaMP_x6_SubMix_noTryps_P2_016_21.78083.78083.2	78083	11017	894.458	2+	1786.9	0	-0.500798	-0.000447942	0.0225886	30.0436	98.7069	Confident
857	P02666	CASB_BOVIN Beta-casein OS=Bos taurus OX=9913 GN=CSN2 PE=1 SV=2	WMHQPHQPLPPTVMFPPQSVLSLSQSK	LPLLQS	VLPVPQ	LPLLQSWMHQPH	SLSQSKVLPVPQ	dm6	158	20	dm6 nter-WMHQPHQPLPPTVMFPPQSVLSLSQSK<dm6-k>-COOH	dm6-K(27), dm6-Nter(1)	190402_UE-CoB_H11M9_PepM500_FlaMP_x6_SubMix_noTryps_P2_016_21.mgf	190402_UE-CoB_H11M9_PepM500_FlaMP_x6_SubMix_noTryps_P2_016_21.76055.76055.4	76055	10736	792.183	4+	3164.69	0	2.53692	0.0020097	0.0211912	100	100	Confident
858	UE0021	PtuFliC PtuFliC-FL21 OS=Ulrich Eckhard	MTGLIAANSSTTLVGMGN	VVTSTA	FITTGS	VVTSTAMTGLIA	LVGMGNFITTGS	dm6	199	55	dm6 nter-MTGLIAANSSTTLVGMGN-COOH	dm6-Nter(1)	190402_UE-CoB_H11M9_PepM500_FlaMP_x6_SubMix_noTryps_P2_016_21.mgf	190402_UE-CoB_H11M9_PepM500_FlaMP_x6_SubMix_noTryps_P2_016_21.85340.85340.2	85340	12015.3	886.958	2+	1770.91	1	-4.84683	-0.00429652	0.0121448	66.1979	100	Confident
859	P02666	CASB_BOVIN Beta-casein OS=Bos taurus OX=9913 GN=CSN2 PE=1 SV=2	SLTLTDVENLHLPLP	PFTESQ	LLQSWM	PFTESQSLTLTD	LHLPLPLLQSWM	dm6	139	22	dm6 nter-SLTLTDVENLHLPLP-COOH	dm6-Nter(1)	190402_UE-CoB_H11M9_PepM500_FlaMP_x6_SubMix_noTryps_P2_016_21.mgf	190402_UE-CoB_H11M9_PepM500_FlaMP_x6_SubMix_noTryps_P2_016_21.97890.97890.2	97890	13765.5	848.491	2+	1694.97	0	0.878869	0.000745712	0.0137284	92.0761	100	Confident
860	P02662	CASA1_BOVIN Alpha-S1-casein OS=Bos taurus OX=9913 GN=CSN1S1 PE=1 SV=2	RPKHPIKHQGLPQEVLNENLLR	VAVALA	FFVAPF	VAVALARPKHPI	NENLLRFFVAPF	dm6	16	76	dm6 nter-RPK<dm6-k>HPIK<dm6-k>HQGLPQEVLNENLLR-COOH	dm6-K(3, 7), dm6-Nter(1)	190402_UE-CoB_H11M9_PepM500_FlaMP_x6_SubMix_noTryps_P2_016_21.mgf	190402_UE-CoB_H11M9_PepM500_FlaMP_x6_SubMix_noTryps_P2_016_21.35888.35888.6	35888	5367.59	453.953	6+	2717.67	0	2.12108	0.00096287	0.0116801	80.4576	100	Confident
861	P02662	CASA1_BOVIN Alpha-S1-casein OS=Bos taurus OX=9913 GN=CSN1S1 PE=1 SV=2	FYQLDAYPSGAW	PELFRQ	YYVPLG	PELFRQFYQLDA	YPSGAWYYVPLG	dm6	168	2	dm6 nter-FYQLDAYPSGAW-COOH	dm6-Nter(1)	190402_UE-CoB_H11M9_PepM500_FlaMP_x6_SubMix_noTryps_P2_016_21.mgf	190402_UE-CoB_H11M9_PepM500_FlaMP_x6_SubMix_noTryps_P2_016_21.84178.84178.2	84178	11854.3	726.357	2+	1450.7	0	0.560741	0.000407298	0.0111497	45.376	100	Confident
862	P02663	CASA2_BOVIN Alpha-S2-casein OS=Bos taurus OX=9913 GN=CSN1S2 PE=1 SV=2	YQKALNEINQF	TVDDKH	YQKFPQ	TVDDKHYQKALN	NEINQFYQKFPQ	dm6	93	2	dm6 nter-YQK<dm6-k>ALNEINQF-COOH	dm6-K(3), dm6-Nter(1)	190402_UE-CoB_H11M9_PepM500_FlaMP_x6_SubMix_noTryps_P2_016_21.mgf	190402_UE-CoB_H11M9_PepM500_FlaMP_x6_SubMix_noTryps_P2_016_21.47907.47907.2	47907	6909.77	718.415	2+	1434.81	0	1.11699	0.000802464	0.00981182	34.8149	99.5671	Confident
863	P02666	CASB_BOVIN Beta-casein OS=Bos taurus OX=9913 GN=CSN2 PE=1 SV=2	WMHQPHQPLPPTVMFPPQSVLSLSQ	LPLLQS	SKVLPV	LPLLQSWMHQPH	VLSLSQSKVLPV	dm6	158	21	dm6 nter-WMHQPHQPLPPTVM<ox>FPPQSVLSLSQ-COOH	Oxidation of M(14), dm6-Nter(1)	190402_UE-CoB_H11M9_PepM500_FlaMP_x6_SubMix_noTryps_P2_016_21.mgf	190402_UE-CoB_H11M9_PepM500_FlaMP_x6_SubMix_noTryps_P2_016_21.80169.80169.3	80169	11302.9	978.176	3+	2931.5	0	2.43247	0.00237937	0.0256244	80	100	Confident
864	P02663	CASA2_BOVIN Alpha-S2-casein OS=Bos taurus OX=9913 GN=CSN1S2 PE=1 SV=2	QKALNEINQFY	VDDKHY	QKFPQY	VDDKHYQKALNE	EINQFYQKFPQY	dm6	94	2	dm6 nter-QK<dm6-k>ALNEINQFY-COOH	dm6-K(2), dm6-Nter(1)	190402_UE-CoB_H11M9_PepM500_FlaMP_x6_SubMix_noTryps_P2_016_21.mgf	190402_UE-CoB_H11M9_PepM500_FlaMP_x6_SubMix_noTryps_P2_016_21.51504.51504.	51504	7402.76	718.917	2+	1434.81	1	1.37268	0.000986154	0.0130761	32.4413	99.5833	Confident
865	P02666	CASB_BOVIN Beta-casein OS=Bos taurus OX=9913 GN=CSN2 PE=1 SV=2	WMHQPHQPLPPTVMFPPQSVLSLSQSK	LPLLQS	VLPVPQ	LPLLQSWMHQPH	SLSQSKVLPVPQ	dm6	158	19	dm6 nter-WM<ox>HQPHQPLPPTVMFPPQSVLSLSQSK<dm6-k>-COOH	Oxidation of M(2), dm6-K(27), dm6-Nter(1)	190402_UE-CoB_H11M9_PepM500_FlaMP_x6_SubMix_noTryps_P2_016_21.mgf	190402_UE-CoB_H11M9_PepM500_FlaMP_x6_SubMix_noTryps_P2_016_21.75104.75104.3	75104	10604.2	1061.57	3+	3180.69	1	0.62159	0.000659654	0.0323881	63.4679	100	Confident
866	P02666	CASB_BOVIN Beta-casein OS=Bos taurus OX=9913 GN=CSN2 PE=1 SV=2	LLQSWMHQPHQPLPPTVMFPPQSVLSLSQSK	LHLPLP	VLPVPQ	LHLPLPLLQSWM	SLSQSKVLPVPQ	dm6	154	10	dm6 nter-LLQSWMHQPHQPLPPTVMFPPQSVLSLSQSK<dm6-k>-COOH	dm6-K(31), dm6-Nter(1)	190402_UE-CoB_H11M9_PepM500_FlaMP_x6_SubMix_noTryps_P2_016_21.mgf	190402_UE-CoB_H11M9_PepM500_FlaMP_x6_SubMix_noTryps_P2_016_21.83255.83255.4	83255	11731.7	902.745	4+	3605.95	1	-1.71117	-0.00154432	0.0254669	80.2687	100	Confident
867	P02662	CASA1_BOVIN Alpha-S1-casein OS=Bos taurus OX=9913 GN=CSN1S1 PE=1 SV=2	YKVPQLEIVPNSAEERLHSMKEGIHAQQKEPMIGVNQELA	LLRLKK	YFYPEL	LLRLKKYKVPQL	VNQELAYFYPEL	dm6	119	2	dm6 nter-YK<dm6-k>VPQLEIVPNSAEERLHSMK<dm6-k>EGIHAQQK<dm6-k>EPMIGVNQELA-COOH	dm6-K(2, 21, 29), dm6-Nter(1)	190402_UE-CoB_H11M9_PepM500_FlaMP_x6_SubMix_noTryps_P2_016_21.mgf	190402_UE-CoB_H11M9_PepM500_FlaMP_x6_SubMix_noTryps_P2_016_21.65113.65113.6	65113	9244.12	780.606	6+	4676.57	1	3.48968	0.00272347	0.0210213	25.5284	98.7179	Confident
868	P02662	CASA1_BOVIN Alpha-S1-casein OS=Bos taurus OX=9913 GN=CSN1S1 PE=1 SV=2	YVPLGTQYTDAPSFSDIPNPIGSENSEKTTMPLW	PSGAWY		PSGAWYYVPLGT	TTMPLW	dm6	181	16	dm6 nter-YVPLGTQYTDAPSFSDIPNPIGSENSEK<dm6-k>TTM<ox>PLW-COOH	Oxidation of M(31), dm6-K(28), dm6-Nter(1)	190402_UE-CoB_H11M9_PepM500_FlaMP_x6_SubMix_noTryps_P2_016_21.mgf	190402_UE-CoB_H11M9_PepM500_FlaMP_x6_SubMix_noTryps_P2_016_21.98282.98282.4	98282	13820.5	960.984	4+	3838.89	1	3.03301	0.0029139	0.0299137	92.5964	100	Confident
869	P02666	CASB_BOVIN Beta-casein OS=Bos taurus OX=9913 GN=CSN2 PE=1 SV=2	TEDELQDKIHPFAQTQS	SEEQQQ	LVYPFP	SEEQQQTEDELQ	FAQTQSLVYPFP	NH2	56	1	NH2-TEDELQDK<dm6-k>IHPFAQTQS-COOH	dm6-K(8)	190402_UE-CoB_H11M9_PepM500_FlaMP_x6_SubMix_noTryps_P2_016_21.mgf	190402_UE-CoB_H11M9_PepM500_FlaMP_x6_SubMix_noTryps_P2_016_21.47833.47833.3	47833	6899.84	674.34	3+	2020	0	1.70893	0.0011524	0.016256	20.7572	94.5205	Confident
870	UE0021	PtuFliC PtuFliC-FL21 OS=Ulrich Eckhard	VGSFFGEDMGAETYELKNQTAANEAAGLQNN	ETISVS	VVTSTA	ETISVSVGSFFG	AGLQNNVVTSTA	dm6	162	1	dm6 nter-VGSFFGEDM<ox>GAETYELK<dm6-k>NQTAANEAAGLQNN-COOH	Oxidation of M(9), dm6-K(17), dm6-Nter(1)	190402_UE-CoB_H11M9_PepM500_FlaMP_x6_SubMix_noTryps_P2_016_21.mgf	190402_UE-CoB_H11M9_PepM500_FlaMP_x6_SubMix_noTryps_P2_016_21.71741.71741.3	71741	10151	1121.2	3+	3359.59	1	-1.49401	-0.00167459	0.0397208	83.0103	100	Confident
871	UE0022	PtuFlaMP_FL1d PtuFlaMP-FL1d-HAxxH OS=Ulrich Eckhard	GQRSLSKATAGLNSA	NTTALY	MEKLSS	NTTALYGQRSLS	AGLNSAMEKLSS	dm6	12	1	dm6 nter-GQRSLSK<dm6-k>ATAGLNSA-COOH	dm6-K(7), dm6-Nter(1)	190402_UE-CoB_H11M9_PepM500_FlaMP_x6_SubMix_noTryps_P2_016_21.mgf	190402_UE-CoB_H11M9_PepM500_FlaMP_x6_SubMix_noTryps_P2_016_21.18808.18808.3	18808	3004.15	510.309	3+	1527.9	0	3.0954	0.00157961	0.0113404	23.4679	97.2222	Confident
872	P02666	CASB_BOVIN Beta-casein OS=Bos taurus OX=9913 GN=CSN2 PE=1 SV=2	LSQSKVLPVPQK	PQSVLS	AVPYPQ	PQSVLSLSQSKV	LPVPQKAVPYPQ	dm6	180	6	dm6 nter-LSQSK<dm6-k>VLPVPQK<dm6-k>-COOH	dm6-K(12, 5), dm6-Nter(1)	190402_UE-CoB_H11M9_PepM500_FlaMP_x6_SubMix_noTryps_P2_016_21.mgf	190402_UE-CoB_H11M9_PepM500_FlaMP_x6_SubMix_noTryps_P2_016_21.30747.30747.3	30747	4697.93	476.002	3+	1424.98	0	1.00814	0.000479878	0.0114254	30.655	98.6301	Confident
873	P02666	CASB_BOVIN Beta-casein OS=Bos taurus OX=9913 GN=CSN2 PE=1 SV=2	AVPYPQRDMPIQAFL	LPVPQK	LYQEPV	LPVPQKAVPYPQ	PIQAFLLYQEPV	dm6	192	2	dm6 nter-AVPYPQRDMPIQAFL-COOH	dm6-Nter(1)	190402_UE-CoB_H11M9_PepM500_FlaMP_x6_SubMix_noTryps_P2_016_21.mgf	190402_UE-CoB_H11M9_PepM500_FlaMP_x6_SubMix_noTryps_P2_016_21.82448.82448.2	82448	11620.1	890.49	2+	1778.96	0	2.40386	0.00214061	0.0259915	33.098	99.569	Confident
874	P02663	CASA2_BOVIN Alpha-S2-casein OS=Bos taurus OX=9913 GN=CSN1S2 PE=1 SV=2	YLYQGPIVLNPWDQVKRNA	FPQYLQ	VPITPT	FPQYLQYLYQGP	QVKRNAVPITPT	dm6	113	10	dm6 nter-YLYQGPIVLNPWDQVK<dm6-k>RNA-COOH	dm6-K(16), dm6-Nter(1)	190402_UE-CoB_H11M9_PepM500_FlaMP_x6_SubMix_noTryps_P2_016_21.mgf	190402_UE-CoB_H11M9_PepM500_FlaMP_x6_SubMix_noTryps_P2_016_21.76575.76575.3	76575	10808.8	781.45	3+	2341.32	0	3.30334	0.00258139	0.0170312	96.9897	100	Confident
875	UE0021	PtuFliC PtuFliC-FL21 OS=Ulrich Eckhard	VASINGQRNLNKSTEGLTTSMQRLSSG	MYINTN	LRINSA	MYINTNVASING	QRLSSGLRINSA	dm6	10	1	dm6 nter-VASINGQRNLNK<dm6-k>STEGLTTSM<ox>QRLSSG-COOH	Oxidation of M(21), dm6-K(12), dm6-Nter(1)	190402_UE-CoB_H11M9_PepM500_FlaMP_x6_SubMix_noTryps_P2_016_21.mgf	190402_UE-CoB_H11M9_PepM500_FlaMP_x6_SubMix_noTryps_P2_016_21.33772.33772.3	33772	5093.64	978.531	3+	2932.57	0	1.77288	0.00173482	0.0285245	32.6761	99.3056	Confident
876	P02662	CASA1_BOVIN Alpha-S1-casein OS=Bos taurus OX=9913 GN=CSN1S1 PE=1 SV=2	RPKHPIKHQGLPQEVLNE	VAVALA	NLLRFF	VAVALARPKHPI	QEVLNENLLRFF	NH2	16	15	NH2-RPK<dm6-k>HPIK<dm6-k>HQGLPQEVLNE-COOH	dm6-K(3, 7)	190402_UE-CoB_H11M9_PepM500_FlaMP_x6_SubMix_noTryps_P2_016_21.mgf	190402_UE-CoB_H11M9_PepM500_FlaMP_x6_SubMix_noTryps_P2_016_21.24487.24487.4	24487	3830.47	547.831	4+	2187.29	0	1.65982	0.000909297	0.0293558	27.9588	98.6755	Confident
877	UE0021	PtuFliC PtuFliC-FL21 OS=Ulrich Eckhard	QAGTSILAQA	KNQILQ	NQLPQS	KNQILQQAGTSI	SILAQANQLPQS	dm6	566	1	dm6 nter-QAGTSILAQA-COOH	dm6-Nter(1)	190402_UE-CoB_H11M9_PepM500_FlaMP_x6_SubMix_noTryps_P2_016_21.mgf	190402_UE-CoB_H11M9_PepM500_FlaMP_x6_SubMix_noTryps_P2_016_21.45641.45641.2	45641	6609.41	497.293	2+	992.571	0	0.880091	0.000437663	0.00824087	20	94.0678	Doubtful
878	P02662	CASA1_BOVIN Alpha-S1-casein OS=Bos taurus OX=9913 GN=CSN1S1 PE=1 SV=2	KHPIKHQGLPQEVLNENLLR	VALARP	FFVAPF	VALARPKHPIKH	NENLLRFFVAPF	dm6	18	9	dm6 nter-KHPIK<dm6-k>HQGLPQEVLNENLLR-COOH	dm6-K(5), dm6-Nter(1)	190402_UE-CoB_H11M9_PepM500_FlaMP_x6_SubMix_noTryps_P2_016_21.mgf	190402_UE-CoB_H11M9_PepM500_FlaMP_x6_SubMix_noTryps_P2_016_21.39220.39220.4	39220	5790.51	608.622	4+	2430.45	0	3.13789	0.00190978	0.0169843	29.2082	98.6111	Confident
879	UE0021	PtuFliC PtuFliC-FL21 OS=Ulrich Eckhard	MTGLIAANSSTTLVGMGN	VVTSTA	FITTGS	VVTSTAMTGLIA	LVGMGNFITTGS	dm6	199	55	dm6 nter-MTGLIAANSSTTLVGMGN-COOH	dm6-Nter(1)	190402_UE-CoB_H11M9_PepM500_FlaMP_x6_SubMix_noTryps_P2_016_21.mgf	190402_UE-CoB_H11M9_PepM500_FlaMP_x6_SubMix_noTryps_P2_016_21.88148.88148.2	88148	12405.4	886.46	2+	1770.91	0	-0.627189	-0.000555978	0.0148685	30.7058	99.5781	Confident
880	P02662	CASA1_BOVIN Alpha-S1-casein OS=Bos taurus OX=9913 GN=CSN1S1 PE=1 SV=2	QEVLNENLLR	KHQGLP	FFVAPF	KHQGLPQEVLNE	NENLLRFFVAPF	pyr	28	2	pyro-QEVLNENLLR-COOH	Pyrolidone from Q(1)	190402_UE-CoB_H11M9_PepM500_FlaMP_x6_SubMix_noTryps_P2_016_21.mgf	190402_UE-CoB_H11M9_PepM500_FlaMP_x6_SubMix_noTryps_P2_016_21.72000.72000.2	72000	10186.1	605.826	2+	1209.64	0	1.27634	0.000773237	0.00790937	28.2391	99.1489	Confident
881	P02666	CASB_BOVIN Beta-casein OS=Bos taurus OX=9913 GN=CSN2 PE=1 SV=2	DVENLHLPLPLL	QSLTLT	QSWMHQ	QSLTLTDVENLH	LPLPLLQSWMHQ	dm6	144	2	dm6 nter-DVENLHLPLPLL-COOH	dm6-Nter(1)	190402_UE-CoB_H11M9_PepM500_FlaMP_x6_SubMix_noTryps_P2_016_21.mgf	190402_UE-CoB_H11M9_PepM500_FlaMP_x6_SubMix_noTryps_P2_016_21.103185.103185.2	103185	14494.1	703.93	2+	1405.84	0	4.30561	0.00303083	0.0113581	21.6115	95.1613	Confident
882	P02666	CASB_BOVIN Beta-casein OS=Bos taurus OX=9913 GN=CSN2 PE=1 SV=2	VVVPPFLQPEVMG	PLTQTP	VSKVKE	PLTQTPVVVPPF	QPEVMGVSKVKE	dm6	97	30	dm6 nter-VVVPPFLQPEVM<ox>G-COOH	Oxidation of M(12), dm6-Nter(1)	190402_UE-CoB_H11M9_PepM500_FlaMP_x6_SubMix_noTryps_P2_016_21.mgf	190402_UE-CoB_H11M9_PepM500_FlaMP_x6_SubMix_noTryps_P2_016_21.95405.95405.2	95405	13419.9	731.416	2+	1460.82	0	0.405609	0.000296669	0.0134792	23.4679	95.7265	Confident
883	P02663	CASA2_BOVIN Alpha-S2-casein OS=Bos taurus OX=9913 GN=CSN1S2 PE=1 SV=2	HQKAMKP	LKTVYQ	WIQPKT	LKTVYQHQKAMK	QKAMKPWIQPKT	dm6	201	1	dm6 nter-HQK<dm6-k>AMK<dm6-k>P-COOH	dm6-K(3, 6), dm6-Nter(1)	190402_UE-CoB_H11M9_PepM500_FlaMP_x6_SubMix_noTryps_P2_016_21.mgf	190402_UE-CoB_H11M9_PepM500_FlaMP_x6_SubMix_noTryps_P2_016_21.7078.7078.2	7078	1070.25	471.327	2+	940.638	0	0.880766	0.000415128	0.00926246	27.2125	98.7179	Confident
884	P02666	CASB_BOVIN Beta-casein OS=Bos taurus OX=9913 GN=CSN2 PE=1 SV=2	LLQSWMHQPHQPLPPTVMFPPQSVLS	LHLPLP	LSQSKV	LHLPLPLLQSWM	PQSVLSLSQSKV	dm6	154	11	dm6 nter-LLQSWMHQPHQPLPPTVMFPPQSVLS-COOH	dm6-Nter(1)	190402_UE-CoB_H11M9_PepM500_FlaMP_x6_SubMix_noTryps_P2_016_21.mgf	190402_UE-CoB_H11M9_PepM500_FlaMP_x6_SubMix_noTryps_P2_016_21.86252.86252.3	86252	12140.3	1010.54	3+	3028.59	0	2.46275	0.0024887	0.0318604	61.4267	100	Confident
885	UE0021	PtuFliC PtuFliC-FL21 OS=Ulrich Eckhard	VASINGQRNLNKSTEGLTTSMQRLSSG	MYINTN	LRINSA	MYINTNVASING	QRLSSGLRINSA	dm6	10	14	dm6 nter-VASINGQRNLNK<dm6-k>STEGLTTSMQRLSSG-COOH	dm6-K(12), dm6-Nter(1)	190402_UE-CoB_H11M9_PepM500_FlaMP_x6_SubMix_noTryps_P2_016_21.mgf	190402_UE-CoB_H11M9_PepM500_FlaMP_x6_SubMix_noTryps_P2_016_21.45565.45565.4	45565	6599.67	730.401	4+	2916.57	1	-0.527312	-0.000385017	0.0245217	68.2391	100	Confident
886	UE0001, UE0002, UE0022	PtuFlaMP_FL2 PtuFlaMP-FL2-HExxH OS=Ulrich Eckhard; PtuFlaMP_FL2d PtuFlaMP-FL2d-HAxxH OS=Ulrich Eckhard; PtuFlaMP_FL1d PtuFlaMP-FL1d-HAxxH OS=Ulrich Eckhard	DAAGLQISNRLTSQING	S; S; INSAKD	MSVATR; MSVATR; MSVATR	INSAKDDAAGLQ	TSQINGMSVATR	NH2	2; 2; 42	3	NH2-DAAGLQISNRLTSQING-COOH		190402_UE-CoB_H11M9_PepM500_FlaMP_x6_SubMix_noTryps_P2_016_21.mgf	190402_UE-CoB_H11M9_PepM500_FlaMP_x6_SubMix_noTryps_P2_016_21.62901.62901.	62901	8940.01	879.959	2+	1756.91	1	-4.09462	-0.00360106	0.0197032	54.5593	100	Confident
887	UE0021	PtuFliC PtuFliC-FL21 OS=Ulrich Eckhard	MTGLIAANSSTTLVGMG	VVTSTA	NFITTG	VVTSTAMTGLIA	TLVGMGNFITTG	dm6	199	56	dm6 nter-MTGLIAANSSTTLVGM<ox>G-COOH	Oxidation of M(16), dm6-Nter(1)	190402_UE-CoB_H11M9_PepM500_FlaMP_x6_SubMix_noTryps_P2_016_21.mgf	190402_UE-CoB_H11M9_PepM500_FlaMP_x6_SubMix_noTryps_P2_016_21.72714.72714.3	72714	10283.5	558.628	3+	1672.86	0	1.15465	0.000645021	0.0116916	40.5061	99.359	Confident
888	UE0021	PtuFliC PtuFliC-FL21 OS=Ulrich Eckhard	FYGSVGTVAGGQDTALLTGDATFTLE	TVVTLD	LRGENT	TVVTLDFYGSVG	ATFTLELRGENT	dm6	296	4	dm6 nter-FYGSVGTVAGGQDTALLTGDATFTLE-COOH	dm6-Nter(1)	190402_UE-CoB_H11M9_PepM500_FlaMP_x6_SubMix_noTryps_P2_016_21.mgf	190402_UE-CoB_H11M9_PepM500_FlaMP_x6_SubMix_noTryps_P2_016_21.100581.100581.3	100581	14134.4	876.111	3+	2624.31	1	0.19924	0.000174489	0.017461	55.376	100	Confident
889	P02666	CASB_BOVIN Beta-casein OS=Bos taurus OX=9913 GN=CSN2 PE=1 SV=2	VVVPPFLQPEVMGVSK	PLTQTP	VKEAMA	PLTQTPVVVPPF	VMGVSKVKEAMA	dm6	97	4	dm6 nter-VVVPPFLQPEVM<ox>GVSK<dm6-k>-COOH	Oxidation of M(12), dm6-K(16), dm6-Nter(1)	190402_UE-CoB_H11M9_PepM500_FlaMP_x6_SubMix_noTryps_P2_016_21.mgf	190402_UE-CoB_H11M9_PepM500_FlaMP_x6_SubMix_noTryps_P2_016_21.80615.80615.3	80615	11364.7	604.033	3+	1809.07	0	0.821365	0.000496131	0.0166232	55.2288	100	Confident
890	P02666	CASB_BOVIN Beta-casein OS=Bos taurus OX=9913 GN=CSN2 PE=1 SV=2	LSQSKVLPVPQKAVPYPQRDMPIQA	PQSVLS	FLLYQE	PQSVLSLSQSKV	DMPIQAFLLYQE	dm6	180	12	dm6 nter-LSQSK<dm6-k>VLPVPQK<dm6-k>AVPYPQRDM<ox>PIQA-COOH	Oxidation of M(21), dm6-K(5, 12), dm6-Nter(1)	190402_UE-CoB_H11M9_PepM500_FlaMP_x6_SubMix_noTryps_P2_016_21.mgf	190402_UE-CoB_H11M9_PepM500_FlaMP_x6_SubMix_noTryps_P2_016_21.50722.50722.4	50722	7295.58	727.937	4+	2907.71	0	2.27723	0.00165767	0.020444	45.6864	100	Confident
891	UE0021	PtuFliC PtuFliC-FL21 OS=Ulrich Eckhard	FITTGSLGASQSTYSANRNKLS	LVGMGN	TIATTT	LVGMGNFITTGS	NRNKLSTIATTT	dm6	217	6	dm6 nter-FITTGSLGASQSTYSANRNK<dm6-k>LS-COOH	dm6-K(20), dm6-Nter(1)	190402_UE-CoB_H11M9_PepM500_FlaMP_x6_SubMix_noTryps_P2_016_21.mgf	190402_UE-CoB_H11M9_PepM500_FlaMP_x6_SubMix_noTryps_P2_016_21.43836.43836.3	43836	6376.62	791.101	3+	2370.28	0	-0.253761	-0.000200751	0.0256589	100	100	Confident
892	P02662	CASA1_BOVIN Alpha-S1-casein OS=Bos taurus OX=9913 GN=CSN1S1 PE=1 SV=2	RPKHPIKHQGLPQEVLNENLLR	VAVALA	FFVAPF	VAVALARPKHPI	NENLLRFFVAPF	dm6	16	76	dm6 nter-RPK<dm6-k>HPIK<dm6-k>HQGLPQEVLNENLLR-COOH	dm6-K(3, 7), dm6-Nter(1)	190402_UE-CoB_H11M9_PepM500_FlaMP_x6_SubMix_noTryps_P2_016_21.mgf	190402_UE-CoB_H11M9_PepM500_FlaMP_x6_SubMix_noTryps_P2_016_21.35729.35729.3	35729	5347.91	906.897	3+	2717.67	0	0.720458	0.00065338	0.026664	100	100	Confident
893	P02668	CASK_BOVIN Kappa-casein OS=Bos taurus OX=9913 GN=CSN3 PE=1 SV=1	YYQQKPVALINNQFLP	PSYGLN	YPYYAK	PSYGLNYYQQKP	NNQFLPYPYYAK	dm6	63	5	dm6 nter-YYQQK<dm6-k>PVALINNQFLP-COOH	dm6-K(5), dm6-Nter(1)	190402_UE-CoB_H11M9_PepM500_FlaMP_x6_SubMix_noTryps_P2_016_21.mgf	190402_UE-CoB_H11M9_PepM500_FlaMP_x6_SubMix_noTryps_P2_016_21.74650.74650.3	74650	10545.9	668.723	3+	2003.15	0	-2.57811	-0.00172405	0.0150941	51.1919	100	Confident
894	P02668	CASK_BOVIN Kappa-casein OS=Bos taurus OX=9913 GN=CSN3 PE=1 SV=1	NTVPAKSCQAQPTTMARHPHPHLS	QWQVLS	FMAIPP	QWQVLSNTVPAK	PHPHLSFMAIPP	dm6	102	4	dm6 nter-NTVPAK<dm6-k>SC<cmm>QAQPTTM<ox>ARHPHPHLS-COOH	Carbamidomethylation of C(8), Oxidation of M(15), dm6-K(6), dm6-Nter(1)	190402_UE-CoB_H11M9_PepM500_FlaMP_x6_SubMix_noTryps_P2_016_21.mgf	190402_UE-CoB_H11M9_PepM500_FlaMP_x6_SubMix_noTryps_P2_016_21.16216.16216.5	16216	2623.31	550.892	5+	2749.42	0	2.1249	0.00117059	0.0194989	20.5552	93.75	Confident
895	UE0021	PtuFliC PtuFliC-FL21 OS=Ulrich Eckhard	MTGLIAANSSTTLVGMG	VVTSTA	NFITTG	VVTSTAMTGLIA	TLVGMGNFITTG	dm6	199	56	dm6 nter-MTGLIAANSSTTLVGM<ox>G-COOH	Oxidation of M(16), dm6-Nter(1)	190402_UE-CoB_H11M9_PepM500_FlaMP_x6_SubMix_noTryps_P2_016_21.mgf	190402_UE-CoB_H11M9_PepM500_FlaMP_x6_SubMix_noTryps_P2_016_21.81879.81879.2	81879	11540.3	837.439	2+	1672.86	0	2.31782	0.00194103	0.0153389	38.8606	99.5652	Confident
896	P02666	CASB_BOVIN Beta-casein OS=Bos taurus OX=9913 GN=CSN2 PE=1 SV=2	WMHQPHQPLPPTVMFPPQSVLSLSQSK	LPLLQS	VLPVPQ	LPLLQSWMHQPH	SLSQSKVLPVPQ	dm6	158	17	dm6 nter-WM<ox>HQPHQPLPPTVM<ox>FPPQSVLSLSQSK<dm6-k>-COOH	Oxidation of M(2, 14), dm6-K(27), dm6-Nter(1)	190402_UE-CoB_H11M9_PepM500_FlaMP_x6_SubMix_noTryps_P2_016_21.mgf	190402_UE-CoB_H11M9_PepM500_FlaMP_x6_SubMix_noTryps_P2_016_21.75457.75457.4	75457	10651.9	800.432	4+	3196.68	1	4.05268	0.00324287	0.020193	73.3724	100	Confident
[truncated: 3,124 more rows]

## Sheet: Supplementary Table 2B
Supplementary Table 2B.						Exemplary peptide spectrum match.					Dataset:	190402_UE-CoB_H11M9_PepM500_FlaMP_x6_SubMix_noTryps_P2_016_21.mgf																				Index
Note:	Subset from Supplementary Table 2A.						N-terminal modifications:
							dm0 nter	0	0	Lysine labeling:
[truncated: 173 more rows]
[truncated: 14 more columns]

## Sheet: Supplementary Table 2C
Supplementary Table 2C.										Dataset:						190402_UE-CoB_H11M9_PepM500_FlaMP_x2_SubMix_Trypsin_P2_004_09.mgf										Index
[truncated: 5,012 more rows]

[truncated: 1 more sheets: Supplementary Table 2D]
